# Supplementary material for: Fecal Microbiome Features Associated with Extended-Spectrum β-Lactamase-Producing Enterobacterales Carriage in Dairy Heifers
Source: Animals (Basel). 2022 Jul 6;12(14):1738. doi: 10.3390/ani12141738 (PMC9311658; doi:10.3390/ani12141738)
Supplement: Supplementary file 1 [file animals-12-01738-s001.zip]

Archive with 2 entries (2 files):
- animals-170339-supplementary.pdf
- animals-170339-supplementary.xlsx
