# Supplementary material for: Fecal Microbiome Features Associated with Extended-Spectrum β-Lactamase-Producing Enterobacterales Carriage in Dairy Heifers
Source: Animals (Basel). 2022 Jul 6;12(14):1738. doi: 10.3390/ani12141738 (PMC9311658; doi:10.3390/ani12141738)
Supplement: Supplementary file 1 [file animals-12-01738-s001.zip › animals-170339-supplementary.xlsx]

## Sheet: Sheet1
FeatureID	Kingdom	Phylum	Class	Order	Family	Genus	Species	Total-Feature-Count	3142_S77	3138_S78	3130_S79	3113_S80	3129_S81	5000_S82	4807_S83	4813_S84	4841_S85	4820_S86	4827_S87	4804_S88	4094_S89	4060_S90	4072_S91	4115_S92	4080_S93	4070_S94	4104_S95	4095_S96	4093_S97	704_S98	740_S99	5690_S100	708_S101	702_S102	5689_S134	3531_S103	721_S104	3517_S105	727_S106	3512_S107	3529_S108	3508_S109	3546_S110	6796_S135	6795_S111	6793_S112	6785_S113	6816_S114	6815_S115
d3327a1017d690e80cceaf5d67f0edb2	Bacteria	Actinobacteria	Actinobacteria	Corynebacteriales	Corynebacteriaceae	Corynebacterium 1	Corynebacterium marinum DSM 44953	37	0	0	0	0	0	0	0	0	0	0	0	0	7	0	0	15	0	0	0	0	0	0	0	0	0	0	0	0	0	0	0	0	0	0	15	0	0	0	0	0	0
5c3fdb1f3549c7398f31e9975e5eaaa0	Bacteria	Actinobacteria	Actinobacteria	Glycomycetales	Glycomycetaceae	Glycomyces	Glycomyces mongolensis	1	0	0	0	0	0	0	0	0	0	0	0	0	0	0	0	0	0	0	0	0	0	0	0	0	0	0	0	0	0	0	0	0	0	0	0	0	0	0	0	0	0
535cf057c8f7e3b231d0ddaf24235c58	Bacteria	Actinobacteria	Actinobacteria	Propionibacteriales	Propionibacteriaceae	Luteococcus	Luteococcus japonicus LSP_Lj1	5	0	0	0	0	0	0	0	0	0	0	0	0	0	0	0	0	0	0	0	0	0	1	0	0	0	0	4	0	0	0	0	0	0	0	0	0	0	0	0	0	0
9a6e4cffd865e7f62bc5a61532dd9efc	Bacteria	Actinobacteria	Actinobacteria	Pseudonocardiales	Pseudonocardiaceae	Saccharomonospora	Saccharomonospora viridis DSM 43017	13	0	0	0	0	0	0	0	0	0	0	0	0	0	0	0	0	0	0	0	0	0	0	0	0	0	0	0	0	0	4	0	0	1	0	0	0	0	0	0	0	0
252fb8c792e56c76d88eed0f8ec8ea99	Bacteria	Actinobacteria	Actinobacteria	Pseudonocardiales	Pseudonocardiaceae	Saccharopolyspora rectivirgula	Saccharopolyspora rectivirgula	14	0	0	0	0	0	0	0	0	0	0	0	0	0	0	0	0	0	0	0	0	0	0	0	0	0	0	0	0	0	0	0	0	0	0	0	0	0	0	0	0	0
6eed317a0308c776695a6e896ea3e5f1	Bacteria	Actinobacteria	Acidimicrobiia	Microtrichales	uncultured	uncultured Acidimicrobidae bacterium	uncultured Acidimicrobidae bacterium	3	0	0	0	0	0	0	0	0	0	0	0	0	0	0	0	0	0	0	0	0	0	0	0	0	0	0	0	0	0	0	0	0	0	0	0	0	0	0	0	0	0
98b236c1c4eaa9009742ef172e372aa3	Bacteria	Actinobacteria	Coriobacteriia	Coriobacteriales	Eggerthellaceae	DNF00809	uncultured actinobacterium	76	0	0	0	0	0	0	0	0	11	0	0	0	0	0	0	0	0	0	0	0	0	0	0	0	0	0	0	0	9	16	0	0	10	0	0	0	0	0	0	0	0
1cc9803e72b005424196abba6c946b4b	Bacteria	Actinobacteria	Actinobacteria	Propionibacteriales	Propionibacteriaceae	Luteococcus	uncultured bacterium	2	0	0	0	0	0	0	0	0	0	0	2	0	0	0	0	0	0	0	0	0	0	0	0	0	0	0	0	0	0	0	0	0	0	0	0	0	0	0	0	0	0
32f6d30f566c69e07d0f2f9717ac7dfd	Bacteria	Actinobacteria	Actinobacteria	Bifidobacteriales	Bifidobacteriaceae	uncultured bacterium	uncultured bacterium	17	0	0	0	0	0	2	0	0	0	0	0	5	0	0	0	0	0	0	4	0	0	0	0	0	0	0	0	0	0	0	0	0	0	6	0	0	0	0	0	0	0
4b364f731388377ccc959b89906966cb	Bacteria	Actinobacteria	Coriobacteriia	Coriobacteriales	Eggerthellaceae	Parvibacter	uncultured bacterium	52	0	0	0	0	0	0	0	0	0	5	4	5	0	0	3	0	0	0	0	0	0	0	0	0	0	0	0	6	0	16	9	4	0	0	0	0	0	0	0	0	0
5114f0e71da6098c8b9715527e7ac63b	Bacteria	Actinobacteria	Coriobacteriia	Coriobacteriales	Eggerthellaceae	Parvibacter	uncultured bacterium	27	0	0	0	0	0	0	0	0	0	0	0	0	0	0	0	0	0	0	0	0	3	0	0	0	4	0	0	0	0	0	0	0	9	11	0	0	0	0	0	0	0
517ae70ac0b496764c8e775e2e800ddc	Bacteria	Actinobacteria	Coriobacteriia	Coriobacteriales	Eggerthellaceae	Gordonibacter	uncultured bacterium	61	0	0	8	12	6	0	0	2	0	0	0	0	0	0	0	0	0	0	0	0	0	0	0	2	0	0	0	0	0	0	0	0	0	0	0	0	0	0	0	0	0
58e65b67d1ba477e4bf4cede91563acf	Bacteria	Actinobacteria	Coriobacteriia	Coriobacteriales	Eggerthellaceae	Parvibacter	uncultured bacterium	31	0	0	0	7	0	0	0	0	0	0	0	0	0	0	0	0	0	0	0	0	0	0	9	2	0	0	5	0	0	0	0	0	0	0	0	0	0	0	0	0	0
67eb962f5164fc4748445bcffa5788e0	Bacteria	Actinobacteria	Coriobacteriia	Coriobacteriales	Eggerthellaceae	uncultured	uncultured bacterium	236	0	2	4	14	9	4	3	4	0	0	3	0	0	0	0	3	0	0	6	3	0	0	5	3	0	0	3	8	0	12	13	9	8	5	7	0	0	0	6	5	6
733487863af619195d760f63055cd034	Bacteria	Actinobacteria	Coriobacteriia	Coriobacteriales	Eggerthellaceae	DNF00809	uncultured bacterium	9	0	0	0	0	0	0	0	0	0	0	0	0	0	0	0	0	0	0	0	0	0	0	0	0	0	0	0	0	0	0	0	0	0	0	0	0	0	0	0	0	0
80e6dc9fd5791eda1eff6947949eb1c2	Bacteria	Actinobacteria	Coriobacteriia	Coriobacteriales	Eggerthellaceae	uncultured	uncultured bacterium	8	0	0	0	0	0	2	0	0	0	0	0	0	0	0	0	0	0	0	0	0	0	0	0	0	0	0	0	0	0	0	0	0	0	0	0	0	0	0	0	4	0
8b421483aa2293d18fa053faae2ac683	Bacteria	Actinobacteria	Actinobacteria	Propionibacteriales	Propionibacteriaceae	Raineyella	uncultured bacterium	3	0	0	0	0	0	0	0	0	0	0	0	0	0	0	0	0	0	0	0	0	0	0	0	0	0	0	0	0	0	0	0	0	0	0	0	0	0	0	0	0	0
8f01bcb85debd52dd28a1805757444f1	Bacteria	Actinobacteria	Coriobacteriia	Coriobacteriales	Atopobiaceae	uncultured bacterium	uncultured bacterium	2	0	0	2	0	0	0	0	0	0	0	0	0	0	0	0	0	0	0	0	0	0	0	0	0	0	0	0	0	0	0	0	0	0	0	0	0	0	0	0	0	0
8fef0b91bf08f880a3fa25f79e17c7ed	Bacteria	Actinobacteria	Actinobacteria	Pseudonocardiales	Pseudonocardiaceae	Saccharopolyspora	uncultured bacterium	116	0	0	0	0	0	0	0	0	0	0	0	0	0	3	0	5	0	1	2	0	1	0	0	0	0	0	0	0	0	0	0	0	0	0	0	0	0	0	0	0	0
f93aa2ab168615944dfe5cb42566d5e9	Bacteria	Actinobacteria	Coriobacteriia	Coriobacteriales	Eggerthellaceae	DNF00809	uncultured bacterium	21	0	0	0	0	0	0	0	0	0	0	0	0	0	0	0	0	0	0	0	0	0	0	0	0	0	0	0	0	0	0	8	0	0	0	0	0	0	0	0	0	0
f9ec80140a9561fad28b311908eedea0	Bacteria	Actinobacteria	Coriobacteriia	Coriobacteriales	Eggerthellaceae	Enterorhabdus	uncultured bacterium	16	0	0	0	0	0	0	0	0	0	0	0	2	0	0	0	0	0	0	0	0	0	0	0	0	0	0	3	0	0	0	0	0	0	1	0	3	0	0	0	0	0
fe64f06f3c96cb62b96bb9c65d31f0d5	Bacteria	Actinobacteria	Coriobacteriia	Coriobacteriales	Eggerthellaceae	DNF00809	uncultured bacterium	20	0	0	0	0	0	0	0	0	0	0	0	0	0	0	0	0	0	0	0	0	0	0	0	3	0	0	0	0	0	0	0	0	0	0	0	4	0	0	3	10	0
1f07ddbc224a778b35f8914044fd11cb	Bacteria	Actinobacteria	Acidimicrobiia	Actinomarinales	uncultured	uncultured compost bacterium	uncultured compost bacterium	2	0	0	0	0	0	0	0	0	0	0	0	0	0	0	0	2	0	0	0	0	0	0	0	0	0	0	0	0	0	0	0	0	0	0	0	0	0	0	0	0	0
32dd998b51605de7cde617cf5035cc0a	Bacteria	Actinobacteria	Coriobacteriia	Coriobacteriales	Atopobiaceae	Olsenella	uncultured rumen bacterium	34	0	0	0	0	0	5	0	0	0	0	13	12	0	0	0	0	0	0	0	0	0	0	0	0	0	0	0	0	0	0	0	0	0	0	0	4	0	0	0	0	0
57d3e4bf5054f45609f18ac1fc4bc44f	Bacteria	Actinobacteria	Coriobacteriia	Coriobacteriales	Atopobiaceae	Atopobium	uncultured rumen bacterium	10	0	0	0	0	0	0	0	0	0	0	0	0	0	0	0	0	0	0	0	0	0	0	0	0	0	0	0	0	0	0	0	0	0	0	0	0	0	0	0	0	0
701a2ca0783adb96245288ce5389021c	Bacteria	Actinobacteria	Coriobacteriia	Coriobacteriales	Atopobiaceae	Atopobium	uncultured rumen bacterium	16	0	0	0	0	0	0	0	0	0	0	0	0	0	0	0	0	0	0	0	0	0	0	0	0	0	0	0	5	0	0	0	4	0	0	0	0	0	0	0	0	0
70821290ed0fe97cab06940de7d4d039	Bacteria	Actinobacteria	Coriobacteriia	Coriobacteriales	Atopobiaceae	Atopobium	uncultured rumen bacterium	6	0	0	0	0	0	0	0	0	0	0	0	0	0	0	0	0	0	0	0	0	0	0	0	0	0	0	0	0	0	0	0	0	0	0	0	0	6	0	0	0	0
73cd7dab281aacbb0fb27d1ee050f863	Bacteria	Actinobacteria	Coriobacteriia	Coriobacteriales	Atopobiaceae	Atopobium	uncultured rumen bacterium	19	0	0	0	0	0	0	0	0	0	0	0	0	0	0	0	0	0	0	0	0	0	0	0	0	0	0	0	0	7	8	0	0	0	0	4	0	0	0	0	0	0
92b84d08d0978b4886b6f236d02a06cb	Bacteria	Actinobacteria	Coriobacteriia	Coriobacteriales	Coriobacteriales Incertae Sedis	uncultured	uncultured rumen bacterium	3	0	0	0	0	0	0	0	0	0	0	0	0	0	0	0	0	0	0	0	0	0	0	0	0	0	0	0	0	0	0	0	0	0	0	0	0	0	0	0	0	0
9426dc4e128242da8bcc5d4e301dc990	Bacteria	Actinobacteria	Coriobacteriia	Coriobacteriales	Atopobiaceae	uncultured	uncultured rumen bacterium	3	0	0	0	0	3	0	0	0	0	0	0	0	0	0	0	0	0	0	0	0	0	0	0	0	0	0	0	0	0	0	0	0	0	0	0	0	0	0	0	0	0
a9e8fb394e46c4ed0669dcc4b45baf31	Bacteria	Actinobacteria	Coriobacteriia	Coriobacteriales	Atopobiaceae	Atopobium	uncultured rumen bacterium	3	0	0	0	0	0	0	0	0	0	0	0	0	0	0	0	0	0	0	0	0	0	0	0	0	0	0	0	0	0	0	0	0	0	3	0	0	0	0	0	0	0
bab70f0c8842f2653179bc12f06f2feb	Bacteria	Actinobacteria	Coriobacteriia	Coriobacteriales	Eggerthellaceae	Enterorhabdus	uncultured rumen bacterium	47	0	0	0	13	0	0	0	0	0	0	12	0	0	0	0	2	0	0	0	0	0	0	0	0	0	3	0	0	10	0	0	0	0	0	0	0	0	0	0	0	0
e9239405fbfd13a31bd7545e463c7450	Bacteria	Actinobacteria	Coriobacteriia	Coriobacteriales	Coriobacteriales Incertae Sedis	uncultured	uncultured rumen bacterium	1	0	0	0	0	0	0	0	0	0	0	0	0	0	0	0	0	0	0	0	0	0	0	0	0	0	0	0	0	1	0	0	0	0	0	0	0	0	0	0	0	0
fcf34be2be1dcdb0f361ae88bf9b209f	Bacteria	Actinobacteria	Coriobacteriia	Coriobacteriales	Atopobiaceae	Atopobium	uncultured rumen bacterium	17	0	0	0	0	0	0	0	0	0	0	0	0	0	0	0	0	0	0	4	0	4	0	0	0	0	0	0	0	0	0	6	0	3	0	0	0	0	0	0	0	0
665fd627e52eb3f057ec1c96f0ca10b6	Bacteria	Actinobacteria	Actinobacteria	Streptosporangiales	Thermomonosporaceae	Thermobispora	uncultured Thermobispora sp.	4	0	0	0	0	0	0	0	0	0	0	0	0	0	0	0	0	0	0	0	0	0	0	0	0	0	0	0	0	0	0	0	0	0	0	0	0	0	0	0	0	0
015a488d2731f4a0cf340d2d89821154	Bacteria	Actinobacteria	Actinobacteria	Corynebacteriales	Corynebacteriaceae	Corynebacterium 1		7	7	0	0	0	0	0	0	0	0	0	0	0	0	0	0	0	0	0	0	0	0	0	0	0	0	0	0	0	0	0	0	0	0	0	0	0	0	0	0	0	0
05c02b504ac12da9852c437573287bf5	Bacteria	Actinobacteria	Actinobacteria	Micrococcales				8	0	0	0	0	0	0	0	0	0	0	0	0	0	0	0	8	0	0	0	0	0	0	0	0	0	0	0	0	0	0	0	0	0	0	0	0	0	0	0	0	0
0d5178af6e091bdd06ec89aefb7af304	Bacteria	Actinobacteria	Actinobacteria	Micrococcales	Microbacteriaceae			3	0	0	0	0	0	0	0	0	0	0	3	0	0	0	0	0	0	0	0	0	0	0	0	0	0	0	0	0	0	0	0	0	0	0	0	0	0	0	0	0	0
0f9255df07c5efa480794690b9148203	Bacteria	Actinobacteria	Actinobacteria	Corynebacteriales	Corynebacteriaceae	Corynebacterium 1		883	0	2	11	0	15	0	0	0	0	0	0	10	0	0	0	0	0	0	0	0	0	0	0	0	0	0	0	0	15	22	0	0	15	0	0	75	85	124	68	69	81
131f38284f266c0dfe06b4d561008f09	Bacteria	Actinobacteria	Actinobacteria	Corynebacteriales	Corynebacteriaceae	Corynebacterium 1		43	0	0	0	0	0	0	0	0	0	0	0	0	0	0	0	8	0	8	0	0	0	0	0	7	0	9	0	0	0	0	0	11	0	0	0	0	0	0	0	0	0
1a4c16cd589c65314e34bf9130dea16f	Bacteria	Actinobacteria	Actinobacteria	Corynebacteriales	Corynebacteriaceae	Corynebacterium 1		170	0	0	0	0	0	0	0	0	0	0	0	0	0	0	0	0	0	0	0	0	0	0	0	0	0	0	0	0	0	0	0	0	0	0	0	0	0	0	0	0	0
20354c8bc0e05311c787e1bc911c65a1	Bacteria	Actinobacteria	Actinobacteria					2	0	0	0	0	0	0	0	0	0	0	0	0	0	0	0	0	0	0	0	0	0	0	0	0	0	0	0	0	0	0	0	0	2	0	0	0	0	0	0	0	0
28b4c766c48d5e99d6d2f4ab4f4e4573	Bacteria	Actinobacteria	Actinobacteria	Micrococcales	Promicromonosporaceae	Cellulosimicrobium		14	0	0	0	0	0	0	0	0	0	0	0	0	0	0	0	0	0	0	0	0	0	0	0	0	0	0	0	0	0	0	0	0	0	0	0	0	0	0	0	0	0
29f318177be659244e6deab75c2ee41b	Bacteria	Actinobacteria	Actinobacteria	Actinomycetales	Actinomycetaceae			29	0	0	0	0	0	0	0	0	0	0	0	0	0	0	0	0	0	0	0	0	0	5	3	0	0	0	0	0	0	0	0	0	0	0	0	3	0	0	0	2	0
2d5c9f080f4735e0fb7d672c9589b093	Bacteria	Actinobacteria	Actinobacteria	Corynebacteriales	Corynebacteriaceae	Corynebacterium 1		4	0	0	0	0	0	0	0	0	0	0	0	0	0	0	4	0	0	0	0	0	0	0	0	0	0	0	0	0	0	0	0	0	0	0	0	0	0	0	0	0	0
307a733348fdbdccfc9cff666e93d393	Bacteria	Actinobacteria	Actinobacteria	Corynebacteriales	Corynebacteriaceae			130	0	0	0	58	0	8	0	0	13	7	0	0	0	0	0	0	0	0	0	0	0	0	0	0	0	0	0	0	0	0	0	0	0	0	0	0	0	0	30	0	0
45d9293fd4feb97251ac76bf9dd548d4	Bacteria	Actinobacteria	Actinobacteria	Streptomycetales	Streptomycetaceae	Streptomyces		3	0	0	0	0	0	0	0	0	0	0	0	0	0	0	0	0	0	0	0	0	0	0	0	0	0	0	0	0	0	0	0	0	0	0	0	0	0	0	0	0	0
4f50bf4cc310bfd5dce8376e23b3b643	Bacteria	Actinobacteria	Actinobacteria	Micrococcales	Dermabacteraceae	Brachybacterium		42	0	0	0	0	0	0	0	0	0	0	0	0	0	0	0	0	0	0	0	0	0	0	0	0	0	0	0	0	0	0	0	0	0	0	0	0	0	8	8	0	0
5cad688ff938072a2e045e39642a2d25	Bacteria	Actinobacteria	Coriobacteriia	Coriobacteriales	Eggerthellaceae	Slackia		35	0	0	0	0	0	0	0	0	0	4	0	0	0	0	0	0	0	0	4	0	0	7	0	0	0	0	0	0	0	3	0	0	0	0	0	0	0	0	0	0	0
6985f61fb5f0af2c77f2ebc3c000fcf1	Bacteria	Actinobacteria	Coriobacteriia	Coriobacteriales	Eggerthellaceae			7	0	0	0	0	0	0	0	0	0	0	0	0	0	0	0	0	0	7	0	0	0	0	0	0	0	0	0	0	0	0	0	0	0	0	0	0	0	0	0	0	0
728abab3d81072e7bf3e1dbf78c75b3d	Bacteria	Actinobacteria	Actinobacteria	Bifidobacteriales	Bifidobacteriaceae	uncultured		17	0	0	0	0	0	0	0	0	0	0	0	0	0	0	0	0	0	0	0	0	0	0	0	0	0	0	0	0	3	0	0	11	0	0	0	0	0	0	0	0	0
79efd791688d6d4d5d8724ad55119754	Bacteria	Actinobacteria	Actinobacteria	Corynebacteriales	Corynebacteriaceae	Corynebacterium 1		93	0	0	0	0	0	0	0	0	0	0	0	0	0	0	0	0	0	0	0	0	0	0	0	0	0	0	0	0	0	0	0	0	0	0	0	0	0	0	0	0	0
80403e046893fe7355a25f8a223fcc59	Bacteria	Actinobacteria	Coriobacteriia	Coriobacteriales	Eggerthellaceae			14	0	0	0	0	0	0	0	0	0	0	0	0	0	0	0	0	0	0	0	0	0	0	0	0	0	0	0	0	9	0	0	5	0	0	0	0	0	0	0	0	0
8a09019bb755cb4165f4447ba9625008	Bacteria	Actinobacteria	Actinobacteria	Corynebacteriales	Corynebacteriaceae	Corynebacterium 1		1818	0	0	0	0	0	0	0	0	0	0	10	0	0	0	0	0	0	0	0	0	0	0	0	0	0	0	0	6	0	0	0	0	0	12	0	164	176	195	147	129	123
91db2d5b70c6bc39a5e3f699d83fb7b5	Bacteria	Actinobacteria	Coriobacteriia	Coriobacteriales	Atopobiaceae	Atopobium		11	0	0	0	0	6	0	0	0	0	0	0	0	0	0	0	0	0	0	0	0	0	0	0	0	0	0	0	0	0	0	0	0	0	0	0	0	0	0	0	0	0
944ac4dd5c3b19ecd165c6394a9a5b31	Bacteria	Actinobacteria	Actinobacteria	Actinomycetales	Actinomycetaceae	Arcanobacterium		6	0	0	0	0	0	0	0	0	0	0	0	0	0	0	0	0	0	0	0	0	0	0	0	0	0	0	0	0	0	0	0	0	0	0	0	0	0	0	0	0	0
98fe4eca09fc86ae3e1053acb5133626	Bacteria	Actinobacteria	Actinobacteria	Corynebacteriales	Corynebacteriaceae	Corynebacterium 1		3	0	0	0	0	0	0	0	0	0	0	0	0	0	0	0	0	0	0	0	0	0	0	0	0	0	0	0	0	0	0	0	0	0	0	0	0	0	0	0	0	0
9f2bec17ccf158da2440f5bded36ce2a	Bacteria	Actinobacteria	Actinobacteria	Streptosporangiales	Nocardiopsaceae	Thermobifida		65	0	0	0	0	0	0	0	0	0	0	0	0	0	0	0	0	0	0	0	0	0	0	0	0	0	0	0	0	0	0	0	0	0	0	0	0	0	0	0	0	0
a91bef2b26f30f1270886bcfeefdc620	Bacteria	Actinobacteria	Coriobacteriia	Coriobacteriales	Eggerthellaceae			3	0	0	0	0	0	0	0	0	0	0	0	0	0	0	0	0	0	0	0	0	0	0	0	0	0	0	0	0	3	0	0	0	0	0	0	0	0	0	0	0	0
b43afde073547023d4a3ec0bb56d4f7f	Bacteria	Actinobacteria	Actinobacteria	Corynebacteriales	Mycobacteriaceae	Mycobacterium		1	0	0	0	0	0	0	0	0	0	0	0	0	0	0	1	0	0	0	0	0	0	0	0	0	0	0	0	0	0	0	0	0	0	0	0	0	0	0	0	0	0
b83e34a1b2e686d89222fc939006f9fb	Bacteria	Actinobacteria	Actinobacteria	Micrococcales	Microbacteriaceae			95	0	0	0	0	0	0	0	0	0	0	0	0	0	0	0	0	0	0	0	0	0	0	0	0	0	0	0	0	0	0	0	0	0	0	0	13	11	20	9	13	0
bc1e9875008ed1e5917baf0c0d40e562	Bacteria	Actinobacteria	Acidimicrobiia	Microtrichales	Iamiaceae	Iamia		2	0	0	0	0	0	0	0	0	0	0	0	0	0	0	0	2	0	0	0	0	0	0	0	0	0	0	0	0	0	0	0	0	0	0	0	0	0	0	0	0	0
c1828b16cb4a6cf7557bcd9a239db391	Bacteria	Actinobacteria	Coriobacteriia	Coriobacteriales				25	0	0	2	1	0	0	0	0	0	0	0	0	0	5	0	0	0	0	1	1	0	0	0	0	0	0	0	0	5	0	0	1	0	0	0	0	0	0	0	0	0
c2e7396f8ca120ee623eb32c6e99074d	Bacteria	Actinobacteria	Actinobacteria	Streptosporangiales	Thermomonosporaceae	Thermomonospora		2	0	0	0	0	0	0	0	0	0	0	0	0	0	0	0	0	0	0	0	0	0	0	0	0	0	0	0	0	0	0	0	0	0	0	0	0	0	0	0	0	0
c6b94a2ccf3ed9b0bcecc2b0aadc2ca5	Bacteria	Actinobacteria	Coriobacteriia	Coriobacteriales	Coriobacteriales Incertae Sedis	Raoultibacter		2	0	0	0	0	0	0	0	0	0	0	0	0	0	0	0	0	0	0	0	0	0	0	0	0	0	2	0	0	0	0	0	0	0	0	0	0	0	0	0	0	0
ca266ce0ba09daa3c41db8ed18e8c32e	Bacteria	Actinobacteria	Actinobacteria	Micrococcales	Brevibacteriaceae	Brevibacterium		3	0	0	0	0	0	0	0	0	0	0	0	0	0	0	0	0	0	0	0	0	0	0	0	0	0	0	0	0	0	0	0	0	0	0	0	0	0	0	0	0	0
df5b23952c745e094dc92e62b375137f	Bacteria	Actinobacteria	Actinobacteria	Streptosporangiales	Nocardiopsaceae	Nocardiopsis		28	0	0	0	0	0	0	0	0	0	0	0	0	0	0	0	0	0	0	0	0	0	0	0	0	0	0	0	0	0	0	0	0	0	0	0	0	0	0	0	0	0
e066a93578e3971c97d330a4a2025c37	Bacteria	Actinobacteria	Actinobacteria	Streptosporangiales	Nocardiopsaceae	Nocardiopsis		25	0	0	0	0	0	0	0	0	0	0	0	0	0	0	0	0	0	0	0	0	0	0	0	0	0	0	0	0	0	0	0	0	0	0	0	0	0	0	0	0	0
e0a258042aff02362cd4b80e1c8c6587	Bacteria	Actinobacteria	Coriobacteriia	Coriobacteriales				3	0	0	0	0	0	0	0	0	0	0	0	0	0	0	0	0	0	0	0	0	0	0	0	0	0	0	0	0	0	0	3	0	0	0	0	0	0	0	0	0	0
ec2611793e5652bc92e0ae95e1ce3445	Bacteria	Actinobacteria	Actinobacteria	Bifidobacteriales	Bifidobacteriaceae	Bifidobacterium		4036	0	0	0	0	0	0	0	0	0	0	0	0	196	136	14	16	34	62	87	14	18	0	0	0	0	0	0	545	0	0	1859	1033	0	0	11	0	0	0	0	0	0
fa62bf7ee195203b796ccee6d255f15f	Bacteria	Actinobacteria	Actinobacteria					12	0	0	0	0	0	0	0	0	4	0	3	0	0	0	1	2	0	0	0	0	0	0	0	0	0	0	0	0	0	0	0	0	0	0	0	0	0	0	0	0	0
fac00ecb303fcf6438f4b657566c35f7	Bacteria	Actinobacteria	Thermoleophilia	Gaiellales				2	0	0	0	0	0	0	0	0	0	0	0	0	0	0	0	0	0	0	0	0	0	0	0	0	0	0	0	0	0	0	0	0	0	0	0	0	0	0	0	0	0
d3c9b0ef3fee42ef3177a2ddaf61019b	Bacteria	Bacteroidetes	Bacteroidia	Bacteroidales	Prevotellaceae	Prevotella 1	bacterium MC2010	2	0	0	0	0	0	0	0	0	0	0	0	0	0	0	0	0	0	0	2	0	0	0	0	0	0	0	0	0	0	0	0	0	0	0	0	0	0	0	0	0	0
ffcf83c54855e69a3cda50bc893961b7	Bacteria	Bacteroidetes	Bacteroidia	Bacteroidales	Prevotellaceae	Prevotella 1	bacterium MC2010	5	0	0	0	0	0	0	0	0	0	0	0	0	0	0	0	0	0	0	0	0	0	0	0	0	0	0	4	0	0	0	0	0	0	0	0	0	0	0	0	0	0
2536a8c97d0a96140ac4f36ad3ac2732	Bacteria	Bacteroidetes	Bacteroidia	Bacteroidales	Prevotellaceae	Prevotella 1	bacterium NE3005	2	0	0	0	0	0	0	0	0	0	0	0	0	0	0	0	0	0	0	0	0	0	0	0	0	0	0	0	0	0	0	0	0	0	0	0	0	0	0	0	0	0
46613ff074c18c808e11866ee6d6ed2a	Bacteria	Bacteroidetes	Bacteroidia	Bacteroidales	Prevotellaceae	Prevotellaceae UCG-001	bacterium P3	3	0	0	0	0	0	0	0	0	0	0	0	0	0	0	0	0	0	3	0	0	0	0	0	0	0	0	0	0	0	0	0	0	0	0	0	0	0	0	0	0	0
be4228872087d70d33df3214a438fe32	Bacteria	Bacteroidetes	Bacteroidia	Bacteroidales	Bacteroidaceae	Bacteroides	Bacteroides fragilis	267	0	0	0	0	0	0	0	0	0	0	0	0	0	0	0	0	0	0	0	0	0	0	0	0	0	0	0	0	0	0	0	0	0	0	0	0	0	0	0	0	0
41ca5690a7861ac57adbeae1874fea9f	Bacteria	Bacteroidetes	Bacteroidia	Bacteroidales	Rikenellaceae	Alistipes	Bacteroides sp. Smarlab 3302398	1	0	0	0	0	0	0	0	0	0	0	0	0	0	0	0	0	0	0	0	1	0	0	0	0	0	0	0	0	0	0	0	0	0	0	0	0	0	0	0	0	0
c0fead367470f292a5691428b3a70526	Bacteria	Bacteroidetes	Bacteroidia	Bacteroidales	Bacteroidaceae	Bacteroides	Bacteroides uniformis	12	0	0	0	0	0	0	0	0	0	0	0	0	0	0	0	0	0	0	0	0	0	0	0	0	0	0	0	0	0	0	0	0	0	0	0	0	0	0	0	0	0
7768a215e2bf6c09877bb237ef2b7b8c	Bacteria	Bacteroidetes	Bacteroidia	Bacteroidales	Rikenellaceae	Rikenellaceae RC9 gut group	Eubacterium sp. F1	1	0	0	0	0	1	0	0	0	0	0	0	0	0	0	0	0	0	0	0	0	0	0	0	0	0	0	0	0	0	0	0	0	0	0	0	0	0	0	0	0	0
7763f75d545c3cde269b71161804c3f7	Bacteria	Bacteroidetes	Bacteroidia	Bacteroidales	Marinifilaceae	Sanguibacteroides	Gabonibacter massiliensis	29	0	0	23	6	0	0	0	0	0	0	0	0	0	0	0	0	0	0	0	0	0	0	0	0	0	0	0	0	0	0	0	0	0	0	0	0	0	0	0	0	0
8438f1a687bf4ce68ad6543fdf5cca96	Bacteria	Bacteroidetes	Bacteroidia	Bacteroidales	Marinifilaceae	Sanguibacteroides	Gabonibacter massiliensis	3	0	3	0	0	0	0	0	0	0	0	0	0	0	0	0	0	0	0	0	0	0	0	0	0	0	0	0	0	0	0	0	0	0	0	0	0	0	0	0	0	0
b0ed4fe1f22afdc0377ed2a73929956c	Bacteria	Bacteroidetes	Bacteroidia	Bacteroidales	Marinifilaceae	Sanguibacteroides	Gabonibacter massiliensis	19	0	0	19	0	0	0	0	0	0	0	0	0	0	0	0	0	0	0	0	0	0	0	0	0	0	0	0	0	0	0	0	0	0	0	0	0	0	0	0	0	0
6519a8602972bec80a544116f62068c9	Bacteria	Bacteroidetes	Bacteroidia	Flavobacteriales	Flavobacteriaceae	uncultured	gut metagenome	1271	19	9	21	17	50	26	8	77	23	52	27	38	4	33	10	17	14	21	8	14	27	28	25	27	33	24	26	11	36	7	0	14	25	23	14	25	21	24	2	29	18
6f0b6c737ec46ca50b4c01825b525aa2	Bacteria	Bacteroidetes	Bacteroidia	Bacteroidales	Rikenellaceae	Mucinivorans	Mucinivorans hirudinis	56	0	0	0	0	0	0	0	0	0	0	0	0	5	0	8	8	0	7	0	0	0	0	0	0	0	0	0	0	0	0	0	0	0	0	7	0	0	0	0	0	0
114b7b75b5ecdf1e68c89779b15134b5	Bacteria	Bacteroidetes	Bacteroidia	Bacteroidales	Tannerellaceae	Parabacteroides	Parabacteroides goldsteinii CL02T12C30	7	0	0	0	0	0	0	0	0	0	0	0	0	0	0	0	0	0	0	0	0	0	0	0	0	0	0	0	0	0	0	0	0	0	0	0	0	0	0	0	0	0
304b8f0050fd90098ef4700e9aa1f94b	Bacteria	Bacteroidetes	Bacteroidia	Bacteroidales	Prevotellaceae	Prevotella 1	Prevotella bryantii	2	0	0	0	0	0	0	2	0	0	0	0	0	0	0	0	0	0	0	0	0	0	0	0	0	0	0	0	0	0	0	0	0	0	0	0	0	0	0	0	0	0
b1056e312297d6a8f7a5ec2cb553f537	Bacteria	Bacteroidetes	Bacteroidia	Bacteroidales	Prevotellaceae	Prevotella 1	Prevotella bryantii	1	0	0	0	0	0	0	0	0	0	0	1	0	0	0	0	0	0	0	0	0	0	0	0	0	0	0	0	0	0	0	0	0	0	0	0	0	0	0	0	0	0
979e99a838a1aeed6656e05b625df5d5	Bacteria	Bacteroidetes	Bacteroidia	Bacteroidales	Prevotellaceae	Prevotella 1	Prevotella ruminicola	42	0	0	0	0	0	0	0	0	0	0	0	0	0	40	0	0	0	0	0	0	0	0	0	0	0	0	0	0	0	0	0	0	0	0	2	0	0	0	0	0	0
01193dd7fe9875fddcc24b0d6b304de0	Bacteria	Bacteroidetes	Bacteroidia	Bacteroidales	Prevotellaceae	Prevotellaceae UCG-004	uncultured bacterium	35	0	0	35	0	0	0	0	0	0	0	0	0	0	0	0	0	0	0	0	0	0	0	0	0	0	0	0	0	0	0	0	0	0	0	0	0	0	0	0	0	0
0402fa281c9d01d84416045e6da828ff	Bacteria	Bacteroidetes	Bacteroidia	Bacteroidales	Rikenellaceae	Alistipes	uncultured bacterium	953	0	12	17	20	9	19	30	19	0	18	16	18	24	24	0	25	0	18	0	0	39	8	23	21	21	11	17	0	17	12	0	20	0	43	21	18	24	37	22	20	14
06ed0b9e28538e2c571f6ec3d9a4828b	Bacteria	Bacteroidetes	Bacteroidia	Bacteroidales	Rikenellaceae	dgA-11 gut group	uncultured bacterium	11	0	0	0	0	0	0	0	0	0	0	0	0	0	0	0	0	0	0	0	0	0	0	0	0	0	0	0	0	0	0	0	0	0	0	0	0	0	0	0	0	0
082f8370d4f5f937b4078d61911a3cf7	Bacteria	Bacteroidetes	Bacteroidia	Bacteroidales	F082	uncultured bacterium	uncultured bacterium	63	0	0	5	0	0	0	0	0	0	0	0	0	0	0	0	0	0	0	0	0	0	0	0	0	0	0	0	0	0	0	0	0	0	0	0	0	0	0	0	0	0
08d5a02e845ce84df5ba423d8af2673f	Bacteria	Bacteroidetes	Bacteroidia	Bacteroidales	p-2534-18B5 gut group	uncultured bacterium	uncultured bacterium	10637	0	0	0	0	0	0	0	0	0	0	0	0	345	185	479	0	640	131	329	223	0	150	386	336	611	350	821	38	41	0	0	0	352	0	0	511	583	486	729	364	726
08ed74bad1c8f47f0b1490b7b55106ad	Bacteria	Bacteroidetes	Bacteroidia	Bacteroidales	Rikenellaceae	Rikenellaceae RC9 gut group	uncultured bacterium	9	0	0	0	0	0	0	0	0	0	0	0	0	0	0	0	0	0	0	0	9	0	0	0	0	0	0	0	0	0	0	0	0	0	0	0	0	0	0	0	0	0
0c240e0480682a3c6ef2d24cd7dfe877	Bacteria	Bacteroidetes	Bacteroidia	Bacteroidales	Prevotellaceae	Prevotellaceae UCG-004	uncultured bacterium	30381	582	553	676	916	469	457	474	554	421	724	862	1102	330	466	277	419	433	569	570	602	437	615	480	463	327	546	334	262	553	491	351	177	222	368	435	559	616	535	521	528	593
0c74f4c5cde029648e3acd4734c4e9c2	Bacteria	Bacteroidetes	Bacteroidia	Bacteroidales	Rikenellaceae	Alistipes	uncultured bacterium	399	19	0	0	8	0	0	0	0	0	10	0	0	0	23	23	15	14	11	14	23	33	0	0	0	0	0	0	23	0	0	12	0	18	0	0	0	0	0	0	0	15
0c9b9c6b9c7d0aadeef25e0f359f64b3	Bacteria	Bacteroidetes	Bacteroidia	Bacteroidales	Rikenellaceae	Alistipes	uncultured bacterium	756	17	18	24	24	23	10	8	4	6	0	0	8	10	14	13	38	20	16	20	17	14	6	11	0	0	0	9	12	18	33	21	44	20	30	0	18	0	22	16	14	18
0dda57f41ec3ce74e6ab93723f507916	Bacteria	Bacteroidetes	Bacteroidia	Bacteroidales	uncultured	uncultured bacterium	uncultured bacterium	2794	36	37	63	25	0	38	49	29	60	105	40	26	52	40	93	59	29	58	40	97	68	15	0	37	57	26	38	37	0	22	0	0	30	24	100	35	54	72	39	47	78
0efc1be6c37a1b3fab268eca09ffd520	Bacteria	Bacteroidetes	Bacteroidia	Bacteroidales	Rikenellaceae	Rikenellaceae RC9 gut group	uncultured bacterium	239	0	0	0	0	0	0	0	0	0	0	0	0	0	0	0	0	0	0	0	0	0	0	0	0	0	0	0	0	0	0	0	0	0	0	0	0	0	0	0	0	0
0f78c268ce74ea4eae0a0b0638c54753	Bacteria	Bacteroidetes	Bacteroidia	Bacteroidales	Rikenellaceae	Alistipes	uncultured bacterium	194	11	12	8	8	0	22	0	12	0	0	0	0	0	8	0	0	0	0	22	0	0	0	0	0	0	6	7	8	0	8	0	0	0	0	33	0	0	11	12	0	0
0fcd40be43e530dadb59cc865cab7fb0	Bacteria	Bacteroidetes	Bacteroidia	Bacteroidales	Rikenellaceae	Alistipes	uncultured bacterium	775	0	4	20	29	11	0	0	0	0	0	0	0	21	15	0	7	42	36	24	12	33	21	0	15	9	14	80	4	9	26	0	23	0	33	0	0	8	0	14	0	11
16c2e62c3cbdb2e0d0e1af5e71a54f23	Bacteria	Bacteroidetes	Bacteroidia	Bacteroidales	Muribaculaceae	uncultured bacterium	uncultured bacterium	1991	15	65	23	12	13	25	138	116	96	144	53	179	68	41	0	52	0	18	8	0	42	22	0	9	0	5	0	0	0	0	45	0	0	0	0	50	0	72	13	34	24
170fe844a8dc3857ba878fb28bf8507c	Bacteria	Bacteroidetes	Bacteroidia	Bacteroidales	Rikenellaceae	Alistipes	uncultured bacterium	30805	494	213	252	452	370	311	652	417	871	808	631	754	380	431	337	336	322	488	201	325	486	411	701	433	808	313	588	633	519	784	419	589	892	762	1014	628	382	365	488	476	473
18f9f45d313b9cd37261fb930a06b6b5	Bacteria	Bacteroidetes	Bacteroidia	Bacteroidales	F082	uncultured bacterium	uncultured bacterium	1347	0	12	12	0	0	24	24	0	18	45	0	0	0	0	0	0	0	12	0	0	18	52	87	55	48	29	46	0	65	9	12	57	13	0	0	61	62	61	23	41	26
1abefcec22507616b731e56f26afa96a	Bacteria	Bacteroidetes	Bacteroidia	Bacteroidales	p-2534-18B5 gut group	uncultured bacterium	uncultured bacterium	1044	0	0	0	0	0	0	330	0	0	36	44	0	0	0	0	0	0	0	0	0	0	0	0	0	0	0	0	0	47	0	0	0	0	50	40	0	0	105	0	0	0
1ac5d0ced5fd38a60fc61c0290c18bd5	Bacteria	Bacteroidetes	Bacteroidia	Bacteroidales	Bacteroidales RF16 group	uncultured bacterium	uncultured bacterium	222	29	54	0	20	0	59	0	11	0	0	9	10	0	0	0	0	0	0	0	11	0	0	0	0	0	0	0	0	0	12	0	0	0	0	0	0	0	0	0	7	0
1b1ced5349ba57bf604a951d51501816	Bacteria	Bacteroidetes	Bacteroidia	Bacteroidales	Muribaculaceae	uncultured bacterium	uncultured bacterium	30	0	0	0	0	0	0	0	0	0	0	0	0	0	0	0	0	0	0	0	0	0	0	0	0	0	0	0	0	0	0	0	0	0	0	0	0	0	0	0	0	0
1b94efa7ab287c9a936c338d79bf55b1	Bacteria	Bacteroidetes	Bacteroidia	Bacteroidales	Bacteroidaceae	Bacteroides	uncultured bacterium	34	0	0	0	0	0	0	0	0	0	0	0	0	0	0	26	0	0	0	0	0	0	0	0	0	0	0	0	8	0	0	0	0	0	0	0	0	0	0	0	0	0
1c93c2287149d9f1301dc2263fb1bfdd	Bacteria	Bacteroidetes	Bacteroidia	Bacteroidales	Rikenellaceae	dgA-11 gut group	uncultured bacterium	1161	45	20	9	33	25	37	27	8	70	72	35	14	0	0	0	14	0	13	14	0	0	40	4	27	0	21	36	0	11	0	0	22	17	0	10	25	41	33	25	42	42
1dde872b6e0ceb67c901b6a18acca26f	Bacteria	Bacteroidetes	Bacteroidia	Bacteroidales	uncultured	uncultured bacterium	uncultured bacterium	1944	15	0	0	0	0	11	44	19	25	80	58	56	80	58	146	80	191	141	28	81	22	18	22	21	0	0	0	40	35	15	13	18	20	28	22	34	0	0	16	33	40
21c3ea0fc23e2e637cc379f88be1ba6c	Bacteria	Bacteroidetes	Bacteroidia	Bacteroidales	Rikenellaceae	Alistipes	uncultured bacterium	7408	112	81	123	120	122	78	128	190	70	88	92	149	52	53	66	89	44	82	47	80	58	91	64	68	62	92	50	119	150	134	103	94	152	174	157	119	132	131	185	89	138
2218ee6c6c369df4aab2eb7bd5a54ea4	Bacteria	Bacteroidetes	Bacteroidia	Bacteroidales	Rikenellaceae	Rikenellaceae RC9 gut group	uncultured bacterium	214	0	0	0	0	0	0	0	0	0	0	0	0	0	0	0	0	0	0	0	0	0	9	21	16	25	0	6	0	0	22	0	0	18	97	0	0	0	0	0	0	0
2251189ac9b348585b9fd15abd86293f	Bacteria	Bacteroidetes	Bacteroidia	Bacteroidales	Rikenellaceae	Alistipes	uncultured bacterium	2590	41	21	72	43	38	38	45	59	22	0	37	37	21	0	0	0	0	0	0	0	20	78	64	51	47	44	41	42	20	75	37	40	34	77	32	41	86	51	21	56	57
229a7b8fdae66a2c1985d0c19498d5dc	Bacteria	Bacteroidetes	Bacteroidia	Bacteroidales	Rikenellaceae	Rikenellaceae RC9 gut group	uncultured bacterium	67	0	0	0	0	0	0	0	0	0	0	0	0	0	0	0	0	0	0	0	0	0	0	0	0	0	0	0	0	0	0	0	0	0	0	0	0	0	0	0	0	0
25aa88b4a2ea5e055bdf13dcf81161f2	Bacteria	Bacteroidetes	Bacteroidia	Bacteroidales	Muribaculaceae	uncultured bacterium	uncultured bacterium	1449	53	26	24	15	0	46	22	18	52	0	100	32	0	20	0	0	0	20	12	0	8	0	0	0	0	0	0	70	0	53	0	25	0	96	9	32	46	52	23	36	28
260a08115fd69fba9197981a8b5241b7	Bacteria	Bacteroidetes	Bacteroidia	Bacteroidales	gir-aah93h0	uncultured bacterium	uncultured bacterium	623	0	0	0	0	0	0	9	8	14	6	0	10	27	26	12	5	107	28	13	18	68	5	34	16	7	5	0	53	3	7	5	18	0	3	16	0	0	2	7	0	5
267227e3c9424dc5e405ae63e1283b51	Bacteria	Bacteroidetes	Bacteroidia	Bacteroidales	F082	uncultured bacterium	uncultured bacterium	444	0	0	0	54	0	0	0	0	0	0	0	0	0	0	0	0	0	0	0	37	0	0	0	0	0	50	0	0	16	0	0	0	0	0	0	0	0	0	0	0	35
26a9d66b17ccf4af2d0e53ca7509efed	Bacteria	Bacteroidetes	Bacteroidia	Bacteroidales	Rikenellaceae	Alistipes	uncultured bacterium	17638	223	335	291	787	243	395	484	242	428	177	406	403	236	237	376	334	466	396	239	402	323	284	433	350	305	244	424	86	451	141	151	208	279	189	109	224	203	242	218	193	267
26cdcc7b1e786e25065de6d2bdcc5114	Bacteria	Bacteroidetes	Bacteroidia	Bacteroidales	uncultured bacterium	uncultured bacterium	uncultured bacterium	220	0	0	0	0	0	0	0	0	0	0	0	0	29	11	20	0	54	18	20	14	0	0	0	0	0	0	0	0	6	0	0	0	0	0	0	1	0	6	3	2	31
2dd8ec8911613c5bb8c2bab74886e77f	Bacteria	Bacteroidetes	Bacteroidia	Bacteroidales	Muribaculaceae	uncultured bacterium	uncultured bacterium	169	0	0	0	0	0	0	9	0	0	5	9	64	0	0	0	0	0	0	0	0	0	10	0	8	0	0	26	0	0	0	0	0	0	0	0	0	0	0	0	0	0
2f3142065d538ee716aa604899f8233b	Bacteria	Bacteroidetes	Bacteroidia	Bacteroidales	F082	uncultured bacterium	uncultured bacterium	856	70	38	0	0	0	27	0	0	0	0	0	0	34	12	0	68	15	0	50	17	39	0	0	0	0	41	0	0	0	0	0	0	0	0	0	0	59	0	27	0	32
30e13885ce8dbeae710416af8f51aa25	Bacteria	Bacteroidetes	Bacteroidia	Bacteroidales	Rikenellaceae	dgA-11 gut group	uncultured bacterium	155	14	13	11	12	15	18	0	0	0	0	0	0	0	0	0	0	0	0	0	0	0	0	0	0	0	0	0	0	15	0	0	0	0	0	0	0	0	21	11	0	0
313c12243163833305ce2161da1cd2bb	Bacteria	Bacteroidetes	Bacteroidia	Bacteroidales	uncultured	uncultured bacterium	uncultured bacterium	457	0	15	0	16	29	0	6	4	0	0	0	0	0	3	0	0	0	0	0	0	19	11	0	0	0	0	0	0	6	0	0	11	0	0	0	26	10	17	0	30	0
32db28b46049d83217e79da527edab20	Bacteria	Bacteroidetes	Bacteroidia	Bacteroidales	Rikenellaceae	Alistipes	uncultured bacterium	236	0	0	0	0	0	0	10	14	11	0	10	0	11	0	0	0	0	8	0	0	0	0	0	0	0	0	0	10	0	14	9	9	13	9	14	6	0	14	0	13	12
3319f199260995da3b684ef492e79022	Bacteria	Bacteroidetes	Bacteroidia	Bacteroidales	Rikenellaceae	Alistipes	uncultured bacterium	3	0	0	0	0	0	0	0	0	0	0	0	0	0	0	0	0	0	0	0	0	0	0	0	0	0	0	0	0	0	0	0	0	0	0	0	0	0	0	0	0	0
3442c713bab6968d92d72fcb46e27508	Bacteria	Bacteroidetes	Bacteroidia	Bacteroidales	Bacteroidales RF16 group	uncultured bacterium	uncultured bacterium	354	0	17	0	0	12	0	0	0	0	0	0	0	30	24	41	39	37	31	13	62	39	0	0	0	0	0	0	0	0	0	0	0	0	0	0	0	0	0	0	0	0
346c63d7850cc58ce983f35880106678	Bacteria	Bacteroidetes	Bacteroidia	Bacteroidales	Rikenellaceae	Rikenellaceae RC9 gut group	uncultured bacterium	239	0	0	0	0	5	0	0	0	0	0	0	0	0	0	0	0	0	0	0	0	0	0	0	0	6	0	0	0	0	13	0	0	0	58	21	0	0	0	0	0	0
35977baf43efbbc6c8dac14f8ae6b2fd	Bacteria	Bacteroidetes	Bacteroidia	Bacteroidales	Rikenellaceae	Alistipes	uncultured bacterium	4045	131	95	21	34	30	133	84	100	78	105	86	76	221	96	117	172	156	218	230	174	233	76	39	63	32	19	39	66	104	28	59	64	74	57	39	26	0	32	37	21	22
380aae8968148b0c40055c1b019d1f56	Bacteria	Bacteroidetes	Bacteroidia	Bacteroidales	Muribaculaceae	uncultured bacterium	uncultured bacterium	375	8	0	12	0	0	0	6	0	0	18	11	11	0	0	5	1	4	3	37	9	6	12	11	10	15	6	16	7	0	4	6	6	6	0	0	13	8	9	0	11	11
38316459689cf377148796391b91d71b	Bacteria	Bacteroidetes	Bacteroidia	Bacteroidales	Rikenellaceae	dgA-11 gut group	uncultured bacterium	353	0	0	0	0	0	0	0	11	0	0	0	0	0	0	0	0	0	0	0	16	0	0	0	0	0	0	0	0	0	0	0	0	0	0	0	24	0	30	0	0	47
385a23d1df77114ce2862d53bbf6bd53	Bacteria	Bacteroidetes	Bacteroidia	Bacteroidales	Muribaculaceae	uncultured bacterium	uncultured bacterium	154	0	9	0	0	0	0	0	0	29	0	15	21	5	0	0	0	0	0	0	10	12	0	0	10	0	0	0	0	0	0	0	0	0	0	0	6	0	0	0	6	0
3a58144acaf2cdc14d4b3609a24012f1	Bacteria	Bacteroidetes	Bacteroidia	Bacteroidales	F082	uncultured bacterium	uncultured bacterium	1312	33	43	32	35	34	19	0	15	0	33	33	66	0	42	28	17	55	15	45	33	0	41	26	43	28	0	0	0	40	0	17	0	14	23	0	0	0	0	54	31	22
3ab082b00f236ac5432d176de66adf5e	Bacteria	Bacteroidetes	Bacteroidia	Bacteroidales	Prevotellaceae	Prevotella 1	uncultured bacterium	471	0	0	0	0	0	0	5	0	0	0	0	0	56	36	142	0	0	60	0	0	0	40	8	21	18	38	8	0	0	0	0	0	0	0	0	3	0	0	0	0	0
3abbf6a78ae347a5dc37baf846869411	Bacteria	Bacteroidetes	Bacteroidia	Bacteroidales	F082	uncultured bacterium	uncultured bacterium	49	0	0	0	0	0	0	0	0	0	0	0	0	0	0	0	0	0	0	0	0	0	0	0	0	0	0	0	0	0	0	0	0	0	0	0	0	0	0	0	0	0
3e306c12c4b56dcc5d98639fa8d8b3b7	Bacteria	Bacteroidetes	Bacteroidia	Bacteroidales	Muribaculaceae	uncultured bacterium	uncultured bacterium	699	22	6	46	0	0	0	20	21	30	39	21	32	0	0	0	0	0	0	28	0	16	11	17	35	20	28	17	17	0	30	43	25	0	20	12	0	0	0	0	0	0
3ef527aa6705d2a5858e43768ecf0907	Bacteria	Bacteroidetes	Bacteroidia	Bacteroidales	Rikenellaceae	dgA-11 gut group	uncultured bacterium	79	0	15	0	0	0	0	0	0	0	0	0	0	0	0	0	0	0	0	0	0	0	0	0	0	0	0	0	0	0	0	0	0	0	0	0	0	0	0	0	0	0
43e5836f256951ae4ac2e14924e662a2	Bacteria	Bacteroidetes	Bacteroidia	Bacteroidales	Rikenellaceae	Alistipes	uncultured bacterium	200	0	7	0	6	0	9	21	18	0	0	6	8	0	10	0	9	17	0	7	9	30	0	0	0	0	0	0	0	15	0	0	0	0	10	0	5	0	0	0	0	0
45792a6f0e79fcf14b629fb6c344fc15	Bacteria	Bacteroidetes	Bacteroidia	Bacteroidales	Rikenellaceae	Alistipes	uncultured bacterium	48	0	0	0	0	0	0	0	0	0	0	0	0	0	0	0	0	0	0	0	0	0	0	0	0	0	0	0	0	0	0	0	0	0	0	0	11	0	0	0	14	0
47026614a927087805583319e78fa474	Bacteria	Bacteroidetes	Bacteroidia	Bacteroidales	Rikenellaceae	dgA-11 gut group	uncultured bacterium	1116	21	13	31	26	26	9	6	52	6	11	14	26	6	9	11	3	10	8	10	22	13	16	11	13	0	7	17	22	54	30	13	27	51	43	11	19	0	8	9	24	9
4715159fa1fe352b92cd4f558b9a9368	Bacteria	Bacteroidetes	Bacteroidia	Bacteroidales	Muribaculaceae	uncultured bacterium	uncultured bacterium	834	0	0	27	0	0	0	16	75	0	0	0	0	42	168	19	19	36	46	9	32	5	0	0	0	8	0	0	0	0	0	0	0	0	0	19	11	79	14	0	0	0
473a2146d77d8b3f8781ae9f4d700431	Bacteria	Bacteroidetes	Bacteroidia	Bacteroidales	Rikenellaceae	Alistipes	uncultured bacterium	6024	88	73	128	87	106	61	115	107	95	101	95	99	64	91	67	80	57	82	33	90	38	84	89	73	85	130	96	135	123	154	137	125	143	111	184	101	94	106	91	77	67
48be04ed2104b1acd238c25bdd8dae55	Bacteria	Bacteroidetes	Bacteroidia	Bacteroidales	p-251-o5	uncultured bacterium	uncultured bacterium	19	0	0	0	0	0	0	19	0	0	0	0	0	0	0	0	0	0	0	0	0	0	0	0	0	0	0	0	0	0	0	0	0	0	0	0	0	0	0	0	0	0
490bb1bbac030d86a8fdfa980b0fa6e6	Bacteria	Bacteroidetes	Bacteroidia	Bacteroidales	Rikenellaceae	Alistipes	uncultured bacterium	142	0	0	0	0	0	0	0	0	0	0	0	0	0	0	0	0	0	0	0	109	0	0	0	0	0	0	0	0	0	0	0	0	0	0	0	0	0	0	0	0	0
4973f2297929beaff150ddc6d4ce34fe	Bacteria	Bacteroidetes	Bacteroidia	Bacteroidales	Muribaculaceae	uncultured bacterium	uncultured bacterium	768	0	0	23	0	32	0	0	0	22	16	26	15	18	0	0	14	0	0	0	0	0	23	17	8	29	56	54	0	36	48	18	0	0	0	0	11	0	32	0	0	21
499755d35c72e3fd6af87c955984db84	Bacteria	Bacteroidetes	Bacteroidia	Bacteroidales	F082	uncultured bacterium	uncultured bacterium	468	0	15	27	0	47	0	41	70	0	83	66	88	0	0	0	0	0	0	0	0	0	0	0	0	0	0	0	0	0	0	0	0	0	0	0	0	0	0	0	0	0
4b0b4c40c7f46a14edb51cf4c5531f58	Bacteria	Bacteroidetes	Bacteroidia	Bacteroidales	Rikenellaceae	Alistipes	uncultured bacterium	14	0	0	0	0	0	0	0	7	0	0	0	0	0	0	0	0	0	0	7	0	0	0	0	0	0	0	0	0	0	0	0	0	0	0	0	0	0	0	0	0	0
4c8b0fe38cfcf6d579d2275d348874d2	Bacteria	Bacteroidetes	Bacteroidia	Bacteroidales	Muribaculaceae	uncultured bacterium	uncultured bacterium	38	0	0	0	0	0	0	0	0	0	0	0	0	0	0	0	0	0	0	0	0	0	0	0	0	6	10	0	0	0	22	0	0	0	0	0	0	0	0	0	0	0
4cdd8ebfd95b6c990b2bbd0060f9bc4f	Bacteria	Bacteroidetes	Bacteroidia	Bacteroidales	Rikenellaceae	Alistipes	uncultured bacterium	482	0	0	0	0	0	0	28	14	20	18	0	13	25	15	35	16	34	21	30	16	10	12	18	9	17	0	0	0	20	0	10	23	19	12	0	8	0	0	0	0	0
4d4a9de9e81ed5364df7062c39af8d9a	Bacteria	Bacteroidetes	Bacteroidia	Bacteroidales	Rikenellaceae	dgA-11 gut group	uncultured bacterium	322	0	0	0	0	0	0	0	0	0	0	0	0	0	0	11	29	12	35	21	44	0	0	0	23	0	0	6	0	0	0	0	0	0	0	0	0	0	0	0	0	0
4e3b31e4c4018ca9efa9b54b8a9e7c14	Bacteria	Bacteroidetes	Bacteroidia	Bacteroidales	Rikenellaceae	dgA-11 gut group	uncultured bacterium	941	0	4	0	0	28	12	156	55	0	7	43	51	30	0	39	20	9	33	9	47	0	13	0	20	0	22	0	23	0	25	0	0	0	0	25	28	0	35	53	38	27
4f4b73de43ac3a24fd0f3501f12563d5	Bacteria	Bacteroidetes	Bacteroidia	Bacteroidales	Rikenellaceae	Alistipes	uncultured bacterium	3967	37	31	43	52	42	34	89	48	78	90	36	46	52	82	67	65	40	66	27	70	56	116	47	83	94	39	82	28	132	48	30	94	73	94	70	93	78	64	56	75	68
5488037c747468ccfb431f5dfa74a181	Bacteria	Bacteroidetes	Bacteroidia	Bacteroidales	F082	uncultured bacterium	uncultured bacterium	362	13	31	21	30	44	20	0	0	47	0	17	0	0	11	9	0	0	0	0	0	0	0	0	0	0	0	26	0	0	9	0	0	0	0	0	0	0	0	16	0	0
5616c879b534cf0f39fbcbeaf5062dda	Bacteria	Bacteroidetes	Bacteroidia	Bacteroidales	Rikenellaceae	Alistipes	uncultured bacterium	5089	43	47	73	60	122	40	47	52	44	62	87	69	69	122	103	42	39	89	7	101	33	58	82	73	199	39	101	61	57	114	65	70	94	166	208	110	118	78	46	98	132
5827d6cf240ccd86eaf30a1e7bfdf632	Bacteria	Bacteroidetes	Bacteroidia	Bacteroidales	uncultured	uncultured bacterium	uncultured bacterium	39	0	0	0	0	0	0	0	0	0	0	0	0	0	0	0	0	0	0	0	0	0	0	0	0	0	0	0	0	0	0	0	0	0	0	0	0	39	0	0	0	0
5b5e8f965d6aeef5c4389dd5c7503f09	Bacteria	Bacteroidetes	Bacteroidia	Bacteroidales	Rikenellaceae	dgA-11 gut group	uncultured bacterium	514	0	0	27	0	33	0	0	0	0	0	31	0	0	0	0	0	0	0	0	0	0	0	0	22	0	25	8	24	0	45	28	21	0	34	44	28	0	29	33	0	0
5e548bfecad87a91f97871703d48160d	Bacteria	Bacteroidetes	Bacteroidia	Bacteroidales	Rikenellaceae	dgA-11 gut group	uncultured bacterium	272	0	0	0	0	17	0	0	0	0	12	62	69	0	0	0	0	0	0	0	0	0	9	12	4	0	0	8	0	0	0	0	0	0	0	0	0	0	0	0	0	0
6034386a812039d36e576c7f45f5258d	Bacteria	Bacteroidetes	Bacteroidia	Bacteroidales	Muribaculaceae	uncultured bacterium	uncultured bacterium	696	6	2	13	14	9	16	33	25	18	22	21	4	15	12	1	8	0	6	9	6	30	12	20	42	0	12	34	46	14	9	10	11	23	10	4	0	30	3	5	8	6
6325be3187fab9dbf183bb6af27a20dc	Bacteria	Bacteroidetes	Bacteroidia	Bacteroidales	F082	uncultured bacterium	uncultured bacterium	133	0	0	0	29	0	0	0	0	0	0	0	0	0	0	0	0	0	0	0	0	0	0	0	0	0	0	0	0	0	0	0	0	0	0	0	0	0	0	0	0	0
640d481b194113a602ae040c549151d1	Bacteria	Bacteroidetes	Bacteroidia	Chitinophagales	Chitinophagaceae	Vibrionimonas	uncultured bacterium	1	0	0	0	0	0	0	0	0	0	0	0	0	0	0	0	0	0	0	0	0	0	0	0	0	0	0	0	0	0	0	0	0	0	0	0	0	0	0	0	0	0
64f244990866a2b24cfd1765be89353b	Bacteria	Bacteroidetes	Bacteroidia	Bacteroidales	Rikenellaceae	dgA-11 gut group	uncultured bacterium	7580	111	128	148	90	135	164	26	31	39	18	26	74	70	121	150	64	53	44	20	58	27	111	192	143	248	143	158	104	171	179	31	46	151	173	101	170	261	211	133	175	162
6579d6aa785bf996f3a0834be18af670	Bacteria	Bacteroidetes	Bacteroidia	Bacteroidales	p-251-o5	uncultured bacterium	uncultured bacterium	378	0	0	0	0	0	0	0	0	0	0	0	0	0	0	0	0	0	0	0	0	0	0	0	0	0	0	0	32	44	28	27	69	43	89	46	0	0	0	0	0	0
68877864af577ce7ec0abfee5e054e83	Bacteria	Bacteroidetes	Bacteroidia	Bacteroidales	Rikenellaceae	dgA-11 gut group	uncultured bacterium	545	10	22	21	22	24	0	6	14	0	0	0	10	0	13	12	0	0	0	11	0	15	13	14	8	0	18	8	7	14	0	11	4	0	11	0	7	15	0	12	7	0
69947150786beb1235c2d4e181db3c8f	Bacteria	Bacteroidetes	Bacteroidia	Bacteroidales	F082	uncultured bacterium	uncultured bacterium	12195	215	250	251	365	388	260	179	260	165	308	171	128	78	99	135	217	63	116	60	114	218	206	109	100	130	115	74	261	71	560	8	462	110	208	47	106	70	129	66	88	71
6bb134aec7ba22405299944eedd9868b	Bacteria	Bacteroidetes	Bacteroidia	Bacteroidales	uncultured	uncultured bacterium	uncultured bacterium	395	5	23	6	30	13	7	0	0	0	0	0	0	25	8	0	14	17	13	12	16	13	0	0	0	0	0	0	0	11	0	0	12	3	0	0	0	0	0	0	0	0
6bd0b1dd4abf1d74b21f9de242bc42b2	Bacteria	Bacteroidetes	Bacteroidia	Bacteroidales	F082	uncultured bacterium	uncultured bacterium	27	0	0	0	0	0	0	0	0	0	0	0	0	0	0	0	0	0	0	0	0	27	0	0	0	0	0	0	0	0	0	0	0	0	0	0	0	0	0	0	0	0
6d93a0b0966591b206fddb9502151329	Bacteria	Bacteroidetes	Bacteroidia	Bacteroidales	Rikenellaceae	dgA-11 gut group	uncultured bacterium	1680	0	24	24	17	39	19	0	0	39	23	0	0	22	29	58	61	50	56	55	86	14	0	11	8	6	11	0	0	29	10	0	0	0	66	0	48	60	49	44	39	50
78704813530643269219a01e3d669059	Bacteria	Bacteroidetes	Bacteroidia	Bacteroidales	Rikenellaceae	Alistipes	uncultured bacterium	11	0	0	0	0	0	0	0	0	0	0	0	0	0	0	7	0	0	0	0	0	4	0	0	0	0	0	0	0	0	0	0	0	0	0	0	0	0	0	0	0	0
7dadfdd54008f21cbd67063a1f458f14	Bacteria	Bacteroidetes	Bacteroidia	Bacteroidales	Prevotellaceae	Prevotellaceae Ga6A1 group	uncultured bacterium	217	0	0	0	0	0	0	0	24	49	0	0	0	0	0	69	32	0	0	0	0	43	0	0	0	0	0	0	0	0	0	0	0	0	0	0	0	0	0	0	0	0
7f003643c3422838ff7c25969b1a5cf8	Bacteria	Bacteroidetes	Bacteroidia	Bacteroidales	Prevotellaceae	Prevotellaceae UCG-004	uncultured bacterium	2831	0	35	0	0	0	0	97	39	0	0	0	236	0	0	31	0	0	51	0	40	0	33	0	41	60	34	0	92	0	77	0	67	0	48	0	61	125	50	66	55	93
7f7d53aa3492e47d6fe513c44ff0747f	Bacteria	Bacteroidetes	Bacteroidia	Bacteroidales	Prevotellaceae	Prevotellaceae UCG-001	uncultured bacterium	3283	29	36	14	31	21	31	73	75	42	49	57	89	114	19	77	55	42	88	18	87	26	30	20	34	97	52	53	51	56	72	33	7	122	55	53	31	53	69	43	25	24
80707c5e02cfe0cd011b798520080731	Bacteria	Bacteroidetes	Bacteroidia	Bacteroidales	Muribaculaceae	uncultured bacterium	uncultured bacterium	95	0	0	0	0	0	0	7	0	7	7	0	9	3	5	0	0	8	2	2	5	18	3	0	4	0	0	7	0	0	0	0	0	0	0	0	0	0	0	0	0	0
8132807217fe2879751f0c9965fbee73	Bacteria	Bacteroidetes	Bacteroidia	Bacteroidales	Rikenellaceae	Alistipes	uncultured bacterium	5	0	0	0	0	0	0	0	0	0	0	0	0	0	0	0	0	0	0	0	0	0	0	0	0	0	0	0	0	0	0	0	0	0	0	0	0	0	0	0	0	0
8179df2769d0b6fadc7a750faf5f5319	Bacteria	Bacteroidetes	Bacteroidia	Bacteroidales	Muribaculaceae	uncultured bacterium	uncultured bacterium	3	0	0	0	0	0	0	0	3	0	0	0	0	0	0	0	0	0	0	0	0	0	0	0	0	0	0	0	0	0	0	0	0	0	0	0	0	0	0	0	0	0
83656d3bfa3179ce73e6147d4ad6c2ac	Bacteria	Bacteroidetes	Bacteroidia	Bacteroidales	Muribaculaceae	uncultured bacterium	uncultured bacterium	425	0	7	0	41	0	6	3	8	0	9	2	61	8	9	7	16	8	5	13	22	17	10	0	3	0	5	0	0	0	0	0	0	0	0	0	4	6	0	0	0	13
83b3a12e489e6fe9d7103059e9aa9672	Bacteria	Bacteroidetes	Bacteroidia	Bacteroidales	Rikenellaceae	Alistipes	uncultured bacterium	2228	45	7	7	28	69	5	60	60	17	79	32	68	23	16	58	29	28	33	13	27	15	9	16	13	12	0	28	62	28	99	15	38	134	84	48	40	74	40	32	28	92
846fcda610d5fa32eb6be8a335e04ab1	Bacteria	Bacteroidetes	Bacteroidia	Bacteroidales	F082	uncultured bacterium	uncultured bacterium	116	0	0	0	0	0	0	0	0	97	0	0	0	0	0	19	0	0	0	0	0	0	0	0	0	0	0	0	0	0	0	0	0	0	0	0	0	0	0	0	0	0
8471bb558aa5c138b370447b9f6923c3	Bacteria	Bacteroidetes	Bacteroidia	Bacteroidales	Marinifilaceae	Odoribacter	uncultured bacterium	326	12	15	0	18	19	8	7	3	0	0	4	0	12	4	14	12	0	2	5	15	0	21	9	0	0	14	0	0	4	0	0	0	0	0	0	8	0	0	11	0	0
87cbc359a4a54398db62fc9cdeb7dd34	Bacteria	Bacteroidetes	Bacteroidia	Bacteroidales	Rikenellaceae	dgA-11 gut group	uncultured bacterium	20	0	0	0	0	0	0	0	0	0	0	0	0	0	0	0	0	0	0	0	0	0	0	0	0	0	0	0	0	0	0	0	0	0	0	0	0	0	0	0	0	0
882514088294e18b317ee89d47704bbf	Bacteria	Bacteroidetes	Bacteroidia	Bacteroidales	Rikenellaceae	Alistipes	uncultured bacterium	51	0	0	0	0	0	0	0	0	0	0	0	0	0	0	23	0	0	0	0	0	0	0	0	0	0	0	0	0	0	0	0	0	0	0	28	0	0	0	0	0	0
8b4ee8ff7ab69436b9055441af8b6e47	Bacteria	Bacteroidetes	Bacteroidia	Bacteroidales	F082	uncultured bacterium	uncultured bacterium	379	0	0	52	0	57	56	39	0	0	36	0	0	0	0	0	0	0	0	0	0	0	0	0	0	0	0	0	0	0	0	0	0	0	0	0	0	0	0	0	0	0
8b6b94e05d0ad9e9f9f8f9e93ea2de95	Bacteria	Bacteroidetes	Bacteroidia	Bacteroidales	Marinifilaceae	Odoribacter	uncultured bacterium	713	16	33	37	23	34	22	35	51	21	24	45	15	0	13	6	0	17	0	0	0	0	18	0	0	16	0	0	15	23	36	0	4	31	22	0	15	23	20	0	0	0
8d4a12022d7d7cc064fa0e8726c332c8	Bacteria	Bacteroidetes	Bacteroidia	Bacteroidales	Rikenellaceae	dgA-11 gut group	uncultured bacterium	149	0	0	0	0	0	0	11	20	13	22	20	12	0	0	0	0	0	0	0	0	0	0	0	0	0	0	0	0	0	0	0	0	0	0	0	0	0	0	0	0	0
8dafebdb5070ad8ea3e7c081640024c8	Bacteria	Bacteroidetes	Bacteroidia	Bacteroidales	uncultured	uncultured bacterium	uncultured bacterium	1559	44	90	99	98	55	78	54	20	11	17	0	36	15	20	36	15	48	0	0	18	0	18	21	9	0	0	18	33	29	46	0	34	24	15	0	13	16	12	13	0	0
8fd17f58eef726dfb2dcca4a1f6ccc75	Bacteria	Bacteroidetes	Bacteroidia	Bacteroidales	uncultured	uncultured bacterium	uncultured bacterium	117	0	23	19	0	42	0	0	0	0	0	0	19	0	0	0	0	0	0	0	0	0	14	0	0	0	0	0	0	0	0	0	0	0	0	0	0	0	0	0	0	0
8fffe85c05cf144effead69d66b257b8	Bacteria	Bacteroidetes	Bacteroidia	Bacteroidales	Muribaculaceae	uncultured bacterium	uncultured bacterium	195	17	8	10	19	16	0	0	0	0	0	0	0	0	0	0	0	11	0	0	5	0	0	0	0	0	0	0	0	0	0	0	0	0	0	0	16	6	14	0	10	20
90f5706f2eb0cda7155d179dc9288763	Bacteria	Bacteroidetes	Bacteroidia	Bacteroidales	Rikenellaceae	dgA-11 gut group	uncultured bacterium	6693	135	113	203	74	163	116	228	161	101	142	261	189	55	45	26	48	29	35	42	83	31	62	120	117	86	144	168	62	125	164	0	21	111	143	104	93	60	152	110	68	70
91a9b326913be782431124bc7eb43394	Bacteria	Bacteroidetes	Bacteroidia	Bacteroidales	Rikenellaceae	dgA-11 gut group	uncultured bacterium	106	9	10	8	0	0	9	0	0	0	0	0	0	0	0	0	0	0	0	0	0	0	0	0	5	0	9	0	0	0	0	0	0	0	0	0	0	0	0	0	0	0
9289ce975825872b4c521fef29af230f	Bacteria	Bacteroidetes	Bacteroidia	Bacteroidales	Rikenellaceae	Alistipes	uncultured bacterium	984	26	0	28	70	48	41	52	48	24	70	85	77	0	26	0	0	0	0	0	0	0	34	20	35	0	0	0	21	24	46	0	17	38	0	0	0	0	26	27	0	0
94f910ac6d38f4d877858e62e0fbba98	Bacteria	Bacteroidetes	Bacteroidia	Bacteroidales	Rikenellaceae	Alistipes	uncultured bacterium	12	0	0	0	0	0	0	0	0	0	0	0	0	0	0	0	0	0	0	0	0	0	0	0	0	0	0	0	0	0	0	0	0	0	0	0	0	0	0	0	0	0
9613643563ce619b7b43c19fd95ee813	Bacteria	Bacteroidetes	Bacteroidia	Bacteroidales	Prevotellaceae	Prevotella 1	uncultured bacterium	3	0	0	0	0	0	0	0	0	0	0	0	0	0	0	0	0	0	0	0	0	0	0	0	0	0	0	0	0	3	0	0	0	0	0	0	0	0	0	0	0	0
96ea76b7861b418499740f8c7494d572	Bacteria	Bacteroidetes	Bacteroidia	Bacteroidales	Muribaculaceae	uncultured bacterium	uncultured bacterium	2648	45	18	35	30	26	28	102	125	72	125	87	80	22	14	9	11	13	22	33	34	50	50	41	33	50	52	77	10	26	88	40	14	15	59	24	30	42	35	38	15	62
9c7dc1a4ca3fbf3568e57f6e168827ed	Bacteria	Bacteroidetes	Bacteroidia	Bacteroidales	Muribaculaceae	uncultured bacterium	uncultured bacterium	6	0	0	0	0	0	0	0	6	0	0	0	0	0	0	0	0	0	0	0	0	0	0	0	0	0	0	0	0	0	0	0	0	0	0	0	0	0	0	0	0	0
9ceeb73ac091d5e872f88c10856df81a	Bacteria	Bacteroidetes	Bacteroidia	Bacteroidales	Rikenellaceae	Alistipes	uncultured bacterium	805	0	0	0	0	0	0	16	30	0	12	16	27	0	0	0	0	24	0	33	30	0	0	0	15	11	18	0	0	0	0	0	18	0	16	0	38	25	44	31	39	13
9d63de57b0aa293387b2aa22612c2976	Bacteria	Bacteroidetes	Bacteroidia	Bacteroidales	Rikenellaceae	Alistipes	uncultured bacterium	49	0	0	0	0	0	20	0	0	0	0	0	0	0	0	0	0	0	0	0	0	0	0	0	0	0	0	0	0	0	0	0	0	0	0	0	0	0	0	0	0	0
9de9b33466aec591d958728bd0eb2db6	Bacteria	Bacteroidetes	Bacteroidia	Bacteroidales	Muribaculaceae	uncultured bacterium	uncultured bacterium	180	0	0	0	0	0	0	8	0	19	0	0	13	0	0	3	0	0	0	5	0	0	9	0	41	15	6	12	0	0	0	0	0	0	0	0	0	0	5	3	0	0
9ec45820c9c3dbd06b2558486e286218	Bacteria	Bacteroidetes	Bacteroidia	Bacteroidales	Muribaculaceae	uncultured bacterium	uncultured bacterium	73	0	0	0	0	0	0	21	21	24	0	0	0	0	0	0	0	0	0	0	0	0	0	0	0	0	0	0	0	0	0	4	3	0	0	0	0	0	0	0	0	0
9eda1916f97f0b2103f576f5c57ce2fd	Bacteria	Bacteroidetes	Bacteroidia	Bacteroidales	F082	uncultured bacterium	uncultured bacterium	197	0	0	0	0	0	0	0	0	18	71	0	51	0	0	0	0	0	0	0	0	24	0	0	0	0	0	0	0	0	0	0	0	0	0	0	0	33	0	0	0	0
9f20af04c2b2e411f501061af0266522	Bacteria	Bacteroidetes	Bacteroidia	Bacteroidales	Rikenellaceae	Alistipes	uncultured bacterium	427	0	7	0	35	12	0	0	0	0	0	14	0	0	7	0	18	56	0	9	9	10	0	24	0	0	0	0	0	9	0	0	34	13	0	59	0	0	0	0	0	0
a0983d674303f24b27c6c604d4c728e4	Bacteria	Bacteroidetes	Bacteroidia	Bacteroidales	Rikenellaceae	dgA-11 gut group	uncultured bacterium	8	0	0	0	0	0	0	0	8	0	0	0	0	0	0	0	0	0	0	0	0	0	0	0	0	0	0	0	0	0	0	0	0	0	0	0	0	0	0	0	0	0
a13e174271e8abaed6cf51e901cffd66	Bacteria	Bacteroidetes	Bacteroidia	Bacteroidales	Rikenellaceae	Alistipes	uncultured bacterium	24	0	0	0	0	7	0	0	0	0	0	6	0	0	0	0	0	11	0	0	0	0	0	0	0	0	0	0	0	0	0	0	0	0	0	0	0	0	0	0	0	0
a30080a11d5af2a0a42562c1de398480	Bacteria	Bacteroidetes	Bacteroidia	Bacteroidales	Prevotellaceae	Prevotellaceae Ga6A1 group	uncultured bacterium	1905	0	0	0	0	0	0	48	68	118	42	23	37	13	6	60	139	4	0	15	26	254	19	47	93	34	43	13	51	89	33	94	124	0	19	0	6	27	21	7	17	7
a350effc4dd4aa7d04698ca30f925504	Bacteria	Bacteroidetes	Bacteroidia	Bacteroidales	Muribaculaceae	uncultured bacterium	uncultured bacterium	88	0	0	0	0	0	0	0	0	0	0	0	0	0	0	0	0	0	0	0	0	32	0	0	0	0	0	0	0	0	0	0	0	0	0	0	0	0	11	26	0	0
a380ac56cddb2497c78004e7044c1c7d	Bacteria	Bacteroidetes	Bacteroidia	Bacteroidales	Muribaculaceae	uncultured bacterium	uncultured bacterium	9	0	0	0	0	0	0	0	0	0	0	0	0	0	0	0	0	0	0	0	0	0	0	9	0	0	0	0	0	0	0	0	0	0	0	0	0	0	0	0	0	0
a5337118b49825c095f96db31acbaa48	Bacteria	Bacteroidetes	Bacteroidia	Bacteroidales	p-251-o5	uncultured bacterium	uncultured bacterium	2333	23	33	73	41	116	53	47	144	72	112	33	55	26	11	15	86	111	28	83	4	37	44	14	22	98	57	156	0	0	0	0	28	0	40	0	49	14	18	129	37	45
a61e5c341b6f0b6e92abc69abec9e6b1	Bacteria	Bacteroidetes	Bacteroidia	Bacteroidales	Prevotellaceae	Prevotella 1	uncultured bacterium	2828	11	7	0	0	0	0	11	11	42	23	30	0	123	110	35	52	0	44	172	91	10	55	33	138	71	183	53	109	22	107	72	126	49	72	0	40	35	25	14	26	23
a6c2fba3482c118efa1ba455549c005a	Bacteria	Bacteroidetes	Bacteroidia	Bacteroidales	Muribaculaceae	uncultured bacterium	uncultured bacterium	250	0	0	0	0	0	0	2	11	26	11	0	0	0	0	0	0	6	0	0	0	0	37	0	7	0	27	15	24	0	0	32	11	0	35	0	0	0	0	0	0	0
aa2d6bb89a3ed8e5a4feae795fd36b16	Bacteria	Bacteroidetes	Bacteroidia	Bacteroidales	Rikenellaceae	Alistipes	uncultured bacterium	84	0	0	0	0	0	33	0	0	0	0	0	0	0	0	10	8	11	0	22	0	0	0	0	0	0	0	0	0	0	0	0	0	0	0	0	0	0	0	0	0	0
abdf1a2e26ddf4d6728a538f4a3f5576	Bacteria	Bacteroidetes	Bacteroidia	Bacteroidales	Rikenellaceae	dgA-11 gut group	uncultured bacterium	13	0	0	0	0	0	0	0	0	0	0	0	0	13	0	0	0	0	0	0	0	0	0	0	0	0	0	0	0	0	0	0	0	0	0	0	0	0	0	0	0	0
ac20c1475c5d4d4e2a9cd590ee510e41	Bacteria	Bacteroidetes	Bacteroidia	Bacteroidales	Rikenellaceae	Alistipes	uncultured bacterium	3731	51	74	34	16	47	80	57	108	100	64	59	107	101	144	88	101	183	107	161	125	261	41	68	71	59	34	72	25	51	20	106	110	67	66	0	19	35	47	25	28	34
ade2512aba070f42dcbdd464382c07e4	Bacteria	Bacteroidetes	Bacteroidia	Bacteroidales	p-251-o5	uncultured bacterium	uncultured bacterium	1022	0	0	0	0	0	0	0	0	0	0	0	0	0	0	0	0	0	0	0	0	0	52	42	83	13	80	64	0	0	0	0	0	0	0	0	0	0	0	0	0	0
ae41c9293a4663e4d75c96cd64e138c7	Bacteria	Bacteroidetes	Bacteroidia	Bacteroidales	Rikenellaceae	dgA-11 gut group	uncultured bacterium	540	0	0	13	13	15	14	0	0	0	0	0	0	0	0	0	0	0	0	0	0	0	0	0	0	0	0	0	0	0	0	0	0	0	17	0	24	0	19	14	31	23
b0341ab32354bdcecd852935dff9062b	Bacteria	Bacteroidetes	Bacteroidia	Bacteroidales	Prevotellaceae	Prevotellaceae UCG-004	uncultured bacterium	25	0	0	0	0	25	0	0	0	0	0	0	0	0	0	0	0	0	0	0	0	0	0	0	0	0	0	0	0	0	0	0	0	0	0	0	0	0	0	0	0	0
b0e8e5b6a2a1529296c71bb119d6b00c	Bacteria	Bacteroidetes	Bacteroidia	Bacteroidales	p-2534-18B5 gut group	uncultured bacterium	uncultured bacterium	970	0	0	0	0	0	0	0	0	0	0	0	0	45	6	96	77	39	65	40	65	0	0	0	0	0	0	0	29	165	0	0	0	41	174	128	0	0	0	0	0	0
b10ac1f414fec9c1f469516ecb1b8a7c	Bacteria	Bacteroidetes	Bacteroidia	Bacteroidales	Rikenellaceae	Rikenellaceae RC9 gut group	uncultured bacterium	1500	30	96	145	98	72	5	3	0	0	0	0	0	21	28	25	14	66	10	35	22	0	5	11	9	0	7	8	11	66	4	40	0	21	9	0	34	17	33	3	27	15
b69f4f0339fc02ebdbdb7c825dd170c9	Bacteria	Bacteroidetes	Bacteroidia	Bacteroidales	p-2534-18B5 gut group	uncultured bacterium	uncultured bacterium	1	0	0	0	0	0	0	0	0	0	0	0	0	0	0	1	0	0	0	0	0	0	0	0	0	0	0	0	0	0	0	0	0	0	0	0	0	0	0	0	0	0
b82c7ac547e0ba961c53ecf76acb2531	Bacteria	Bacteroidetes	Bacteroidia	Bacteroidales	Muribaculaceae	uncultured bacterium	uncultured bacterium	14	0	0	0	0	0	0	0	0	14	0	0	0	0	0	0	0	0	0	0	0	0	0	0	0	0	0	0	0	0	0	0	0	0	0	0	0	0	0	0	0	0
bae69d1ca1049ad26437a31f042e019f	Bacteria	Bacteroidetes	Bacteroidia	Bacteroidales	Bacteroidaceae	Bacteroides	uncultured bacterium	10277	103	122	121	61	99	84	146	105	200	97	121	135	228	165	140	240	169	202	194	155	336	293	268	225	258	331	166	131	217	112	59	230	134	269	154	134	140	135	179	129	195
bcecdd7beb870d41a2e42f5e2640395a	Bacteria	Bacteroidetes	Bacteroidia	Bacteroidales	Prevotellaceae	Prevotellaceae UCG-004	uncultured bacterium	831	0	0	0	0	0	0	0	0	0	0	0	0	22	31	75	36	13	42	15	31	9	58	32	45	27	50	71	18	8	8	0	15	0	37	11	9	26	27	5	0	30
c0667f69f23a288e727069da5c2ac5e0	Bacteria	Bacteroidetes	Bacteroidia	Bacteroidales	Marinifilaceae	Odoribacter	uncultured bacterium	324	0	0	19	10	10	19	0	0	0	0	0	0	0	0	18	8	0	0	0	11	8	0	11	14	0	6	16	0	8	0	0	0	0	0	22	0	0	0	9	19	18
c06ef73a4aa183f81fde93676c6a22c1	Bacteria	Bacteroidetes	Bacteroidia	Bacteroidales	gir-aah93h0	uncultured bacterium	uncultured bacterium	111	19	26	8	14	23	21	0	0	0	0	0	0	0	0	0	0	0	0	0	0	0	0	0	0	0	0	0	0	0	0	0	0	0	0	0	0	0	0	0	0	0
c558ffc036d3c63972fe518467503d19	Bacteria	Bacteroidetes	Bacteroidia	Bacteroidales	Rikenellaceae	Alistipes	uncultured bacterium	1309	0	0	0	0	0	0	43	75	18	17	18	26	97	70	26	65	63	50	51	64	103	16	0	16	21	17	0	56	43	26	13	50	0	23	0	0	28	0	17	0	0
c5969f19aa07bba8731670730beffa58	Bacteria	Bacteroidetes	Bacteroidia	Bacteroidales	p-2534-18B5 gut group	uncultured bacterium	uncultured bacterium	1226	0	0	0	0	0	0	0	0	0	0	0	0	0	0	0	0	0	0	0	0	0	0	0	0	0	0	0	0	0	0	0	0	0	0	0	0	0	0	0	0	0
c6e8e2155e08e508ac80cd9716999845	Bacteria	Bacteroidetes	Bacteroidia	Bacteroidales	uncultured	uncultured bacterium	uncultured bacterium	119	0	0	0	0	0	0	0	0	0	0	0	0	0	0	0	0	0	0	0	0	0	0	0	0	0	0	0	0	0	0	0	0	0	0	0	0	0	0	0	0	0
c99371fe719b8db29a5725b698e582b9	Bacteria	Bacteroidetes	Bacteroidia	Bacteroidales	Bacteroidaceae	Bacteroides	uncultured bacterium	91	0	0	0	0	0	0	0	0	0	0	0	0	13	17	28	0	0	4	12	10	0	0	0	0	0	0	0	0	0	0	0	0	0	0	7	0	0	0	0	0	0
c9f62e9baf641a3a7a0f24c72c5a0840	Bacteria	Bacteroidetes	Bacteroidia	Bacteroidales	Rikenellaceae	Rikenellaceae RC9 gut group	uncultured bacterium	8	0	0	0	0	0	0	0	0	0	0	0	0	0	0	0	0	0	0	0	0	0	0	0	0	0	0	0	3	0	0	0	0	0	0	5	0	0	0	0	0	0
ca085bb1d8e7dea3470b7972bf397b31	Bacteria	Bacteroidetes	Bacteroidia	Bacteroidales	Rikenellaceae	Alistipes	uncultured bacterium	122	0	21	41	21	20	0	0	0	0	0	0	0	0	0	0	0	0	0	0	19	0	0	0	0	0	0	0	0	0	0	0	0	0	0	0	0	0	0	0	0	0
ca89c45b067e95e45b4c0aff36dfccc4	Bacteria	Bacteroidetes	Bacteroidia	Bacteroidales	Bacteroidaceae	Bacteroides	uncultured bacterium	7	0	0	0	0	0	0	0	0	0	0	0	0	0	0	0	0	0	0	0	0	0	0	0	0	0	0	0	0	0	0	7	0	0	0	0	0	0	0	0	0	0
cab748a44ea73625fe56ab5152918f48	Bacteria	Bacteroidetes	Bacteroidia	Bacteroidales	Rikenellaceae	Alistipes	uncultured bacterium	1543	16	10	33	28	22	22	30	69	46	43	25	33	27	5	6	5	11	32	4	8	14	26	36	11	11	22	12	34	53	27	49	52	27	17	0	21	52	30	29	16	21
cb4d03c2a95ad43002ff7aab9dbe544f	Bacteria	Bacteroidetes	Bacteroidia	Bacteroidales	Rikenellaceae	Alistipes	uncultured bacterium	21	0	0	0	0	0	0	0	0	0	0	0	0	0	0	0	0	0	0	0	0	0	0	0	0	0	0	0	0	0	21	0	0	0	0	0	0	0	0	0	0	0
d0161739caacfd408b627c832a0fdfb1	Bacteria	Bacteroidetes	Bacteroidia	Bacteroidales	Rikenellaceae	Alistipes	uncultured bacterium	54	0	0	0	0	0	0	0	0	0	0	0	0	15	6	6	6	0	0	0	0	0	0	0	0	0	0	0	0	0	0	0	0	0	0	0	0	0	0	14	0	0
d2e28243ce8bb8dbfae0ac4f59e843cb	Bacteria	Bacteroidetes	Bacteroidia	Bacteroidales	Bacteroidaceae	Bacteroides	uncultured bacterium	20	0	0	0	0	0	0	0	0	0	0	0	0	0	0	0	0	0	0	0	0	0	0	0	0	0	0	0	0	0	0	0	0	0	0	0	0	0	0	0	0	0
d40ee6b3211f7fe9ada1c11ed40af5c9	Bacteria	Bacteroidetes	Bacteroidia	Bacteroidales	Rikenellaceae	Alistipes	uncultured bacterium	1763	67	20	0	110	54	19	0	0	0	0	21	0	19	0	11	33	14	16	27	0	20	56	23	59	29	33	30	0	36	22	0	0	0	19	0	11	23	51	19	0	100
d4a2016476e439e812ee2a81d4377f50	Bacteria	Bacteroidetes	Bacteroidia	Bacteroidales	Muribaculaceae	uncultured bacterium	uncultured bacterium	42	8	13	0	0	0	0	0	0	0	0	0	0	7	0	0	0	0	0	0	0	12	0	0	0	0	0	0	0	2	0	0	0	0	0	0	0	0	0	0	0	0
d4eee7bc6e102ebe5618e5beb0ad6108	Bacteria	Bacteroidetes	Bacteroidia	Bacteroidales	Prevotellaceae	Prevotella 1	uncultured bacterium	28	0	0	0	0	0	0	0	0	0	0	0	0	0	0	0	0	0	0	0	0	0	0	0	0	0	0	0	0	0	0	28	0	0	0	0	0	0	0	0	0	0
d60bc169f3e9c785cb7179e28b254e47	Bacteria	Bacteroidetes	Bacteroidia	Bacteroidales	uncultured	uncultured bacterium	uncultured bacterium	258	23	15	0	0	9	11	0	0	0	0	0	0	0	12	0	0	0	0	0	0	0	32	60	22	25	22	27	0	0	0	0	0	0	0	0	0	0	0	0	0	0
d66d2e4390c0e88b852e684c7abb4d4e	Bacteria	Bacteroidetes	Bacteroidia	Bacteroidales	Prevotellaceae	uncultured	uncultured bacterium	2	0	0	0	0	0	0	0	0	0	0	0	0	0	0	0	0	0	0	0	0	0	0	0	0	0	0	0	0	0	0	2	0	0	0	0	0	0	0	0	0	0
d9e0f8ae47cd9c83b88c310afd8bcd87	Bacteria	Bacteroidetes	Bacteroidia	Bacteroidales	uncultured	uncultured bacterium	uncultured bacterium	586	0	0	0	11	0	0	0	18	26	0	0	0	9	5	0	9	46	8	17	8	10	12	13	16	0	9	0	28	0	0	0	0	0	0	0	11	0	0	44	0	40
dbf1904c4c4e353c10a2dd87cb80a840	Bacteria	Bacteroidetes	Bacteroidia	Bacteroidales	p-2534-18B5 gut group	uncultured bacterium	uncultured bacterium	1476	0	0	0	0	0	0	0	0	0	0	0	0	0	0	0	0	0	0	0	0	0	136	113	308	527	132	260	0	0	0	0	0	0	0	0	0	0	0	0	0	0
dd5640590d4d88d074fef78b2618bcc6	Bacteria	Bacteroidetes	Bacteroidia	Bacteroidales	Rikenellaceae	dgA-11 gut group	uncultured bacterium	122	11	0	4	0	17	0	0	11	0	0	0	0	7	0	4	0	0	0	0	22	0	9	0	8	0	0	0	0	5	3	0	0	0	0	0	0	0	0	0	0	0
dea16ec80647339d4694fdac7cd248cd	Bacteria	Bacteroidetes	Bacteroidia	Bacteroidales	F082	uncultured bacterium	uncultured bacterium	626	0	28	0	85	0	0	0	0	0	0	0	0	0	0	0	0	0	0	0	0	0	67	0	33	30	0	0	0	0	42	0	0	0	31	0	46	0	0	0	0	0
dee7991676db5e1dab72a8ff72adf6fa	Bacteria	Bacteroidetes	Bacteroidia	Bacteroidales	Prevotellaceae	Prevotellaceae UCG-004	uncultured bacterium	300	0	0	0	0	0	0	0	0	0	0	0	0	0	0	0	14	0	0	0	0	0	0	0	0	0	0	0	0	0	0	0	0	0	0	0	0	0	0	0	0	0
e059bd0fba8515d57825eeb56ab3726c	Bacteria	Bacteroidetes	Bacteroidia	Bacteroidales	Rikenellaceae	dgA-11 gut group	uncultured bacterium	1664	26	32	32	27	56	32	0	0	0	0	0	0	0	0	0	0	0	0	0	0	0	0	0	0	0	0	0	0	31	66	0	0	0	62	0	76	76	68	52	100	96
e3a2abef47d0aa710204c5c783ceff64	Bacteria	Bacteroidetes	Bacteroidia	Bacteroidales	Muribaculaceae	uncultured bacterium	uncultured bacterium	64	0	0	7	12	0	32	0	0	0	0	0	0	0	0	0	0	0	0	0	0	0	0	0	0	0	0	0	0	0	0	0	0	0	0	0	0	0	0	0	0	0
e43d095c8771bb6e629686741268b3fe	Bacteria	Bacteroidetes	Bacteroidia	Bacteroidales	Prevotellaceae	Prevotella 1	uncultured bacterium	153	0	0	0	0	0	0	0	0	0	0	0	0	13	6	0	24	0	0	0	0	0	0	0	0	0	0	0	42	0	0	14	0	0	0	0	0	0	0	0	12	0
e56adafa392bb529a54a6a3ddc04f5bc	Bacteria	Bacteroidetes	Bacteroidia	Bacteroidales	Rikenellaceae	Alistipes	uncultured bacterium	994	34	0	31	37	20	72	0	0	35	37	0	51	23	19	19	61	0	27	18	0	21	0	0	0	0	0	0	0	15	0	0	0	0	0	0	0	0	0	34	0	30
e5b941f469001430b84b7fddc45e3b12	Bacteria	Bacteroidetes	Bacteroidia	Bacteroidales	Rikenellaceae	Alistipes	uncultured bacterium	1334	29	4	55	29	28	12	0	0	59	0	0	0	34	24	31	23	22	30	42	0	100	39	46	16	0	0	372	64	39	34	10	0	18	0	0	0	0	0	0	0	0
e7788daa14efb20a5c7c9d5eddc908a9	Bacteria	Bacteroidetes	Bacteroidia	Bacteroidales	Muribaculaceae	uncultured bacterium	uncultured bacterium	274	21	18	10	12	23	0	0	10	0	20	20	0	0	0	0	0	0	0	0	0	0	0	8	0	0	0	16	0	0	9	0	0	0	0	0	12	0	0	0	0	0
e823b1f0ae17c98ba8e70d0cf45105a8	Bacteria	Bacteroidetes	Bacteroidia	Bacteroidales	p-251-o5	uncultured bacterium	uncultured bacterium	126	0	0	0	0	0	0	0	0	0	0	0	0	0	0	0	0	0	0	0	0	0	0	0	0	0	0	0	12	16	18	0	29	0	51	0	0	0	0	0	0	0
e85708a57c8266bab8c40ab5dbb83d6b	Bacteria	Bacteroidetes	Bacteroidia	Bacteroidales	Rikenellaceae	Rikenellaceae RC9 gut group	uncultured bacterium	68	0	0	0	0	0	0	0	0	0	0	0	0	0	38	13	0	3	0	0	0	14	0	0	0	0	0	0	0	0	0	0	0	0	0	0	0	0	0	0	0	0
e8bda81583a764f68226280e21aaca3c	Bacteria	Bacteroidetes	Bacteroidia	Bacteroidales	Rikenellaceae	Alistipes	uncultured bacterium	31	0	0	0	0	0	0	0	0	0	0	0	0	0	0	31	0	0	0	0	0	0	0	0	0	0	0	0	0	0	0	0	0	0	0	0	0	0	0	0	0	0
e950c89329404d7091ec578cf83f52de	Bacteria	Bacteroidetes	Bacteroidia	Bacteroidales	Rikenellaceae	Rikenellaceae RC9 gut group	uncultured bacterium	679	51	26	154	55	48	36	0	0	0	0	0	0	0	0	0	0	0	0	0	0	0	0	0	0	0	0	0	0	0	0	0	0	0	0	4	58	4	46	39	37	13
e9eee843c5d987edca205100df8396b0	Bacteria	Bacteroidetes	Bacteroidia	Bacteroidales	p-251-o5	uncultured bacterium	uncultured bacterium	12	0	0	0	0	0	0	0	0	0	0	0	0	0	0	0	0	0	0	0	0	0	0	0	0	0	0	0	0	0	0	0	0	0	0	0	0	0	0	0	0	0
ea2b053cde312a88fde632cbd72275e1	Bacteria	Bacteroidetes	Bacteroidia	Bacteroidales	Rikenellaceae	Rikenellaceae RC9 gut group	uncultured bacterium	17	0	0	0	0	0	0	0	0	0	0	0	0	0	0	0	0	0	0	0	0	0	0	0	0	0	0	0	0	0	17	0	0	0	0	0	0	0	0	0	0	0
eb402ee1d6eb9ad18fc01e477362e339	Bacteria	Bacteroidetes	Bacteroidia	Bacteroidales	Muribaculaceae	uncultured bacterium	uncultured bacterium	47	0	0	0	0	0	0	0	0	0	0	0	0	0	0	0	0	0	0	0	0	0	0	0	0	0	0	0	0	0	0	0	0	0	0	0	9	0	0	0	0	13
eb4e2f04bf5dcd9c58404716a78f78a3	Bacteria	Bacteroidetes	Bacteroidia	Bacteroidales	F082	uncultured bacterium	uncultured bacterium	908	22	26	67	0	20	31	43	12	28	47	38	12	12	0	0	0	0	0	6	0	0	17	7	8	20	0	61	5	14	0	0	0	0	0	0	20	0	0	14	18	0
ebfae091c9c5d4eada919069fb6ccebf	Bacteria	Bacteroidetes	Bacteroidia	Bacteroidales	uncultured	uncultured bacterium	uncultured bacterium	24	0	0	0	24	0	0	0	0	0	0	0	0	0	0	0	0	0	0	0	0	0	0	0	0	0	0	0	0	0	0	0	0	0	0	0	0	0	0	0	0	0
edd2af0163730cb647946017d0d2f893	Bacteria	Bacteroidetes	Bacteroidia	Bacteroidales	Dysgonomonadaceae	uncultured	uncultured bacterium	1909	27	24	20	42	36	30	27	24	13	29	42	30	55	135	18	88	83	54	67	59	0	20	49	28	10	8	29	20	32	22	9	43	39	19	45	32	7	60	59	38	43
eef085a960385a477673d0324bf2b257	Bacteria	Bacteroidetes	Bacteroidia	Bacteroidales	Rikenellaceae	Alistipes	uncultured bacterium	624	0	0	0	0	0	0	50	104	92	39	87	155	0	0	0	0	0	0	0	0	0	0	0	0	0	0	0	0	0	0	0	0	57	0	0	0	0	0	0	0	40
efce3e87fddba78950a762e515099b1b	Bacteria	Bacteroidetes	Bacteroidia	Bacteroidales	uncultured	uncultured bacterium	uncultured bacterium	1943	43	25	44	46	43	41	32	37	37	66	44	64	60	46	68	60	60	40	25	67	65	18	53	13	40	0	13	0	47	0	0	0	0	0	0	30	0	53	31	25	33
f076e63f066411f0899f3719e573a0b5	Bacteria	Bacteroidetes	Bacteroidia	Bacteroidales	Prevotellaceae	Prevotellaceae UCG-004	uncultured bacterium	3994	113	150	175	227	64	132	20	205	96	63	18	56	24	61	12	68	33	35	79	75	36	10	0	22	34	39	0	0	92	29	0	23	24	45	0	45	28	36	93	36	24
f6551dfe857a2334e68d17cb3a36ac54	Bacteria	Bacteroidetes	Bacteroidia	Bacteroidales	Rikenellaceae	Alistipes	uncultured bacterium	222	0	0	0	0	0	0	0	0	0	0	0	0	0	0	0	0	0	0	0	0	0	0	0	0	0	0	0	0	0	222	0	0	0	0	0	0	0	0	0	0	0
f9ec60ecdb9cb68d413caa94dd024f33	Bacteria	Bacteroidetes	Bacteroidia	Bacteroidales	F082	uncultured bacterium	uncultured bacterium	1907	0	31	46	83	44	0	0	0	67	0	0	0	0	0	0	0	0	0	0	47	0	57	28	66	0	60	0	0	29	0	0	18	0	30	0	88	0	42	48	82	0
fad2a7dcab77cf6355a17ddcb50f642d	Bacteria	Bacteroidetes	Bacteroidia	Bacteroidales	Rikenellaceae	Alistipes	uncultured bacterium	7718	50	145	207	104	203	101	132	116	95	386	356	51	125	77	24	109	102	0	57	40	0	218	188	148	160	59	299	0	257	0	0	139	0	155	301	198	348	58	192	165	66
fc2f4686af62efc724196be21fad56f2	Bacteria	Bacteroidetes	Bacteroidia	Bacteroidales	Rikenellaceae	dgA-11 gut group	uncultured bacterium	298	0	0	0	0	0	0	49	30	0	0	24	0	0	23	0	0	0	0	0	0	0	0	0	0	23	0	0	20	0	58	0	0	26	0	26	0	0	0	0	0	0
fd4bd1b28f3c3c42cf9df69256fbf011	Bacteria	Bacteroidetes	Bacteroidia	Bacteroidales	Prevotellaceae	Prevotellaceae UCG-004	uncultured bacterium	1872	22	47	21	30	16	0	29	31	31	38	39	32	25	48	113	18	34	63	34	33	30	49	44	31	59	27	47	16	62	19	21	0	16	24	41	14	95	23	26	20	0
fdda77a96ef09c0819bf8ae25b6e460c	Bacteria	Bacteroidetes	Bacteroidia	Bacteroidales	F082	uncultured bacterium	uncultured bacterium	465	0	11	41	21	7	0	0	0	0	0	0	0	0	0	0	0	0	0	0	0	0	109	74	41	26	31	104	0	0	0	0	0	0	0	0	0	0	0	0	0	0
ff26e0dd66f14e00fe47da424d135a6f	Bacteria	Bacteroidetes	Bacteroidia	Bacteroidales	F082	uncultured bacterium	uncultured bacterium	1047	24	0	33	26	0	41	35	31	0	19	28	44	0	0	35	7	48	44	0	40	0	40	16	0	0	41	0	10	15	15	13	0	28	0	12	14	0	0	0	0	0
00db225b74ea01f4125b691b8393c6b2	Bacteria	Bacteroidetes	Bacteroidia	Bacteroidales	Rikenellaceae	Rikenellaceae RC9 gut group	uncultured Bacteroidales bacterium	1939	68	55	51	64	57	52	60	24	34	41	18	53	40	45	77	34	54	22	64	27	10	0	26	45	0	70	0	49	34	58	49	35	89	52	0	0	0	0	0	0	0
00f16d1605ee8c474b343cf955ca519b	Bacteria	Bacteroidetes	Bacteroidia	Bacteroidales	uncultured	uncultured Bacteroidales bacterium	uncultured Bacteroidales bacterium	11	0	0	0	0	0	0	0	0	0	0	0	0	0	0	0	0	0	0	0	0	0	11	0	0	0	0	0	0	0	0	0	0	0	0	0	0	0	0	0	0	0
03e3b72cf0c12b34418b71c01203c130	Bacteria	Bacteroidetes	Bacteroidia	Bacteroidales	uncultured	uncultured Bacteroidales bacterium	uncultured Bacteroidales bacterium	259	0	17	0	0	0	0	30	0	59	0	29	52	0	0	0	0	15	0	0	0	29	0	0	0	0	0	0	0	0	0	0	0	0	0	0	0	0	0	0	0	0
046fc97e518d17761269763430d59812	Bacteria	Bacteroidetes	Bacteroidia	Bacteroidales	Prevotellaceae	Prevotellaceae UCG-001	uncultured Bacteroidales bacterium	1632	0	4	18	0	0	7	41	8	0	77	14	4	34	23	92	36	0	14	8	69	0	18	95	18	13	49	102	33	18	16	27	64	21	16	20	68	26	24	26	71	42
0c0c2fdf45ef20be75d1b7f0eda5ec10	Bacteria	Bacteroidetes	Bacteroidia	Bacteroidales	Rikenellaceae	Rikenellaceae RC9 gut group	uncultured Bacteroidales bacterium	69	0	0	0	0	0	0	0	0	0	0	13	0	0	0	0	0	0	0	0	0	0	0	0	0	0	0	0	0	0	0	0	0	0	0	0	13	0	12	6	13	12
0cac65fd0ce470e0c6c54387dc22a650	Bacteria	Bacteroidetes	Bacteroidia	Bacteroidales	uncultured	uncultured Bacteroidales bacterium	uncultured Bacteroidales bacterium	876	0	0	0	0	0	0	0	35	0	0	0	0	20	0	0	0	0	53	0	61	81	0	0	0	0	0	0	0	0	0	0	0	0	0	0	0	151	57	0	0	0
0ebc72b66f23d58eef09ce58fc9e172f	Bacteria	Bacteroidetes	Bacteroidia	Bacteroidales	Rikenellaceae	Rikenellaceae RC9 gut group	uncultured Bacteroidales bacterium	112	0	0	0	0	0	0	0	0	0	0	0	0	29	0	0	0	0	0	0	0	39	0	0	0	0	0	44	0	0	0	0	0	0	0	0	0	0	0	0	0	0
0f1305bdf552624b76d2c5d4ec648f99	Bacteria	Bacteroidetes	Bacteroidia	Bacteroidales	Prevotellaceae	Prevotellaceae UCG-003	uncultured Bacteroidales bacterium	1277	0	0	271	0	0	87	42	0	0	0	0	0	0	0	51	0	0	17	0	9	0	0	0	0	0	0	0	0	0	17	223	0	0	0	0	39	0	0	67	53	0
0f2615de0e12fc813e6e415d7c7c3b29	Bacteria	Bacteroidetes	Bacteroidia	Bacteroidales	Rikenellaceae	Rikenellaceae RC9 gut group	uncultured Bacteroidales bacterium	2746	38	41	35	21	23	7	79	51	35	5	103	36	28	54	40	54	32	43	14	54	50	42	77	46	56	20	64	43	36	28	37	66	50	90	20	90	57	82	91	95	125
0f52a8a2a8c20312a64f881031f00ace	Bacteria	Bacteroidetes	Bacteroidia	Bacteroidales	Rikenellaceae	Rikenellaceae RC9 gut group	uncultured Bacteroidales bacterium	39	0	0	0	0	0	0	0	0	0	0	0	0	0	0	0	0	0	0	0	0	0	0	0	0	0	0	0	0	0	0	0	0	0	0	0	12	0	0	0	0	0
108481f4707a785758fb42e28b77bc22	Bacteria	Bacteroidetes	Bacteroidia	Bacteroidales	Prevotellaceae	Prevotellaceae UCG-003	uncultured Bacteroidales bacterium	30	0	30	0	0	0	0	0	0	0	0	0	0	0	0	0	0	0	0	0	0	0	0	0	0	0	0	0	0	0	0	0	0	0	0	0	0	0	0	0	0	0
11cb46718db9652a746509dc97a620ce	Bacteria	Bacteroidetes	Bacteroidia	Bacteroidales	uncultured	uncultured Bacteroidales bacterium	uncultured Bacteroidales bacterium	158	0	0	0	0	0	0	0	0	0	0	0	0	0	0	0	0	0	0	0	11	0	0	21	0	17	14	47	0	5	0	0	0	0	0	0	0	0	0	0	0	0
11daa980d0a23fd6dc415932fad891d0	Bacteria	Bacteroidetes	Bacteroidia	Bacteroidales	Prevotellaceae	Prevotellaceae UCG-003	uncultured Bacteroidales bacterium	468	0	0	0	0	0	0	32	34	0	0	0	96	0	0	0	0	0	26	0	0	0	21	0	0	0	0	0	0	0	0	123	0	0	0	0	0	30	0	82	0	16
121a79b1a57a97624c138c77a61cb6f6	Bacteria	Bacteroidetes	Bacteroidia	Bacteroidales	uncultured	uncultured Bacteroidales bacterium	uncultured Bacteroidales bacterium	1702	95	121	28	39	24	40	96	10	28	137	69	18	21	40	18	58	50	45	86	0	24	35	31	18	65	8	37	0	31	0	0	0	0	0	0	35	0	0	0	29	8
12db9c3014ae1d8797caa21f11c5c29f	Bacteria	Bacteroidetes	Bacteroidia	Bacteroidales	Rikenellaceae	Rikenellaceae RC9 gut group	uncultured Bacteroidales bacterium	84	0	0	0	0	0	0	27	0	14	18	20	5	0	0	0	0	0	0	0	0	0	0	0	0	0	0	0	0	0	0	0	0	0	0	0	0	0	0	0	0	0
1304881f5a7910c42aaa52bff24c58a7	Bacteria	Bacteroidetes	Bacteroidia	Bacteroidales	Prevotellaceae	Alloprevotella	uncultured Bacteroidales bacterium	239	0	0	0	0	0	0	9	0	0	0	170	45	0	0	0	0	0	0	0	0	0	0	0	0	0	0	0	0	0	0	0	0	0	0	15	0	0	0	0	0	0
160e9577accdebad596eadc0185e7a34	Bacteria	Bacteroidetes	Bacteroidia	Bacteroidales	Rikenellaceae	Rikenellaceae RC9 gut group	uncultured Bacteroidales bacterium	1625	25	0	33	19	24	27	41	29	53	64	0	34	13	25	0	49	48	44	31	20	39	22	21	28	0	0	40	18	31	20	14	0	39	14	11	12	0	0	25	28	41
161d957d3d2fe15c7bad3fcfd852f1ed	Bacteria	Bacteroidetes	Bacteroidia	Bacteroidales	Prevotellaceae	Prevotellaceae UCG-001	uncultured Bacteroidales bacterium	1083	0	0	0	0	0	0	0	0	30	0	0	0	29	73	36	86	46	129	14	83	3	26	0	91	0	15	44	19	0	0	8	0	34	30	0	25	39	0	49	17	41
17a64bd794ce484a7db867fce7258654	Bacteria	Bacteroidetes	Bacteroidia	Bacteroidales	Prevotellaceae	Alloprevotella	uncultured Bacteroidales bacterium	837	0	0	0	0	0	0	0	0	0	0	0	0	0	0	0	0	0	0	0	0	0	125	114	35	0	0	118	0	0	0	0	0	0	0	0	6	0	23	81	13	139
18e8034d964d7c8c22a61b7a728bd95d	Bacteria	Bacteroidetes	Bacteroidia	Bacteroidales	Rikenellaceae	Rikenellaceae RC9 gut group	uncultured Bacteroidales bacterium	18	0	0	0	0	0	0	18	0	0	0	0	0	0	0	0	0	0	0	0	0	0	0	0	0	0	0	0	0	0	0	0	0	0	0	0	0	0	0	0	0	0
1a39af7382e5c17f27830d6e2f8eaa23	Bacteria	Bacteroidetes	Bacteroidia	Bacteroidales	Prevotellaceae	Prevotellaceae UCG-003	uncultured Bacteroidales bacterium	867	0	0	91	98	33	0	0	11	45	36	33	61	0	0	0	0	0	0	0	0	0	0	0	0	0	0	0	0	0	74	0	0	0	0	0	0	0	27	24	0	0
1b7178c0293e2cef0183fc81fdd0e80d	Bacteria	Bacteroidetes	Bacteroidia	Bacteroidales	Prevotellaceae	Prevotellaceae UCG-003	uncultured Bacteroidales bacterium	3	0	0	0	0	0	0	0	0	0	0	3	0	0	0	0	0	0	0	0	0	0	0	0	0	0	0	0	0	0	0	0	0	0	0	0	0	0	0	0	0	0
1b941b6365a1af6316d7eadcf165ec41	Bacteria	Bacteroidetes	Bacteroidia	Bacteroidales	Prevotellaceae	Prevotellaceae UCG-001	uncultured Bacteroidales bacterium	29	0	0	0	0	0	0	0	0	0	0	0	0	0	0	29	0	0	0	0	0	0	0	0	0	0	0	0	0	0	0	0	0	0	0	0	0	0	0	0	0	0
1bb6627e5d97da3d8650ca896af62bc8	Bacteria	Bacteroidetes	Bacteroidia	Bacteroidales	Rikenellaceae	Rikenellaceae RC9 gut group	uncultured Bacteroidales bacterium	23	0	0	0	0	0	0	0	0	0	0	0	0	0	0	0	0	0	0	0	0	23	0	0	0	0	0	0	0	0	0	0	0	0	0	0	0	0	0	0	0	0
1bc8d6a50008647165f9eb927b01c0e3	Bacteria	Bacteroidetes	Bacteroidia	Bacteroidales	uncultured	uncultured Bacteroidales bacterium	uncultured Bacteroidales bacterium	229	0	0	0	33	0	0	21	0	0	0	21	0	0	20	0	0	0	0	54	20	42	0	0	0	0	0	0	0	0	0	0	0	0	0	0	0	0	18	0	0	0
1d8fb990bd4f765fb20299734a619384	Bacteria	Bacteroidetes	Bacteroidia	Bacteroidales	Rikenellaceae	Rikenellaceae RC9 gut group	uncultured Bacteroidales bacterium	2	0	0	0	0	0	0	0	0	0	0	0	0	0	0	0	0	0	0	0	0	0	0	2	0	0	0	0	0	0	0	0	0	0	0	0	0	0	0	0	0	0
1e4626d87e8d4e77e0f89e67737e27d8	Bacteria	Bacteroidetes	Bacteroidia	Bacteroidales	Rikenellaceae	Rikenellaceae RC9 gut group	uncultured Bacteroidales bacterium	418	0	0	0	0	0	0	37	30	0	0	0	28	0	0	32	31	0	0	0	32	0	0	0	0	0	0	0	0	0	0	0	0	0	0	0	0	0	37	38	0	45
210137b51ad760751c34b320fd1913a5	Bacteria	Bacteroidetes	Bacteroidia	Bacteroidales	Rikenellaceae	Rikenellaceae RC9 gut group	uncultured Bacteroidales bacterium	1442	0	23	0	44	0	31	0	0	43	36	30	17	39	34	0	24	0	42	25	33	18	27	31	38	44	27	94	0	32	55	37	24	19	36	0	52	0	65	26	42	0
225d667547d198d1c5d6450000171ee7	Bacteria	Bacteroidetes	Bacteroidia	Bacteroidales	Rikenellaceae	Rikenellaceae RC9 gut group	uncultured Bacteroidales bacterium	3075	47	29	45	16	46	29	111	66	65	33	49	66	31	62	40	32	27	37	0	0	0	69	42	86	79	93	56	157	47	31	72	38	31	81	37	63	64	41	32	58	18
229d45897d015f3fe4fcf76009335d52	Bacteria	Bacteroidetes	Bacteroidia	Bacteroidales	Rikenellaceae	Rikenellaceae RC9 gut group	uncultured Bacteroidales bacterium	58	0	0	0	0	0	0	0	0	9	0	0	0	0	15	11	14	0	0	0	0	0	9	0	0	0	0	0	0	0	0	0	0	0	0	0	0	0	0	0	0	0
22ef03d88a599a9e5c1819b29909c16c	Bacteria	Bacteroidetes	Bacteroidia	Bacteroidales	Barnesiellaceae	uncultured	uncultured Bacteroidales bacterium	2	0	0	0	2	0	0	0	0	0	0	0	0	0	0	0	0	0	0	0	0	0	0	0	0	0	0	0	0	0	0	0	0	0	0	0	0	0	0	0	0	0
279501205cd2a4b3afffba878d037089	Bacteria	Bacteroidetes	Bacteroidia	Bacteroidales	Rikenellaceae	Rikenellaceae RC9 gut group	uncultured Bacteroidales bacterium	3375	0	0	0	26	0	0	0	0	33	32	0	0	44	24	0	36	0	82	0	26	0	45	53	60	0	33	87	344	79	42	134	57	138	56	0	102	75	87	96	80	116
279724894ff1d788719252c608bd9a85	Bacteria	Bacteroidetes	Bacteroidia	Bacteroidales	Rikenellaceae	Rikenellaceae RC9 gut group	uncultured Bacteroidales bacterium	64	0	0	0	0	0	0	0	0	0	0	0	0	0	0	0	10	0	19	0	0	0	0	0	0	0	0	0	0	0	0	0	0	0	0	0	0	0	17	10	0	0
293eed4d8d026f4e41cf9275c5215cd8	Bacteria	Bacteroidetes	Bacteroidia	Bacteroidales	Rikenellaceae	Rikenellaceae RC9 gut group	uncultured Bacteroidales bacterium	220	26	0	0	0	14	0	19	0	0	24	0	40	0	0	0	0	0	0	0	0	23	0	0	0	0	0	0	0	19	0	0	0	0	0	0	0	0	0	0	0	0
2a203236ab03205c7aa73c5627776049	Bacteria	Bacteroidetes	Bacteroidia	Bacteroidales	uncultured	uncultured Bacteroidales bacterium	uncultured Bacteroidales bacterium	479	0	0	0	0	0	0	0	212	0	37	70	0	0	0	0	0	0	0	0	0	0	0	22	18	0	0	0	0	0	0	0	0	0	0	0	0	0	0	35	0	0
2a8d30873933f926b4ed9e5ac87f8306	Bacteria	Bacteroidetes	Bacteroidia	Bacteroidales	Rikenellaceae	Rikenellaceae RC9 gut group	uncultured Bacteroidales bacterium	949	0	0	17	0	47	0	50	33	56	41	0	35	0	35	0	0	0	20	28	30	64	0	0	0	21	0	0	0	0	34	0	54	0	0	0	0	0	0	0	0	27
2b4285e2dccf45166649eb03259ccab6	Bacteria	Bacteroidetes	Bacteroidia	Bacteroidales	Rikenellaceae	Rikenellaceae RC9 gut group	uncultured Bacteroidales bacterium	22	0	0	0	0	0	0	0	0	0	0	0	0	0	0	0	0	0	0	0	0	0	0	0	0	22	0	0	0	0	0	0	0	0	0	0	0	0	0	0	0	0
2d57123fe98d9883fc4f84478bd0f1ff	Bacteria	Bacteroidetes	Bacteroidia	Bacteroidales	Rikenellaceae	Rikenellaceae RC9 gut group	uncultured Bacteroidales bacterium	2637	0	19	40	21	28	23	0	0	0	0	0	0	48	54	52	39	50	132	116	50	52	61	49	38	49	22	30	162	73	56	95	65	57	39	218	41	0	46	67	0	0
2e3c51926212c0015a1146d727d61bc3	Bacteria	Bacteroidetes	Bacteroidia	Bacteroidales	uncultured	uncultured Bacteroidales bacterium	uncultured Bacteroidales bacterium	4179	126	55	38	261	82	77	75	97	176	175	129	56	40	52	62	183	105	199	113	168	181	60	23	51	44	19	38	70	186	20	19	48	47	76	13	41	46	23	23	25	44
2e6fd2dfd5ba84ca2afd5fde25e69c61	Bacteria	Bacteroidetes	Bacteroidia	Bacteroidales	Rikenellaceae	Rikenellaceae RC9 gut group	uncultured Bacteroidales bacterium	468	0	0	0	0	0	0	0	16	0	52	0	0	21	0	65	23	0	21	16	22	34	24	20	0	0	0	0	0	0	0	21	0	0	0	0	0	0	0	0	0	0
2e7b228f4a4a7f4dc38a11c2e2e93add	Bacteria	Bacteroidetes	Bacteroidia	Bacteroidales	p-251-o5	uncultured Bacteroidales bacterium	uncultured Bacteroidales bacterium	775	0	0	0	0	0	0	0	0	0	0	0	0	0	0	0	0	0	0	0	0	0	0	0	0	0	0	0	0	0	0	0	0	0	0	0	21	45	150	447	22	0
3259407f98bc9d2adf58e59d3b5377c2	Bacteria	Bacteroidetes	Bacteroidia	Bacteroidales	Rikenellaceae	Rikenellaceae RC9 gut group	uncultured Bacteroidales bacterium	81	0	0	0	0	0	0	0	0	0	0	44	0	0	0	0	0	0	0	0	0	0	0	0	0	0	0	0	0	0	0	0	0	0	0	0	0	0	0	0	0	0
34112ceca47dd30772f51d9b51cd3ba0	Bacteria	Bacteroidetes	Bacteroidia	Bacteroidales	uncultured	uncultured Bacteroidales bacterium	uncultured Bacteroidales bacterium	575	105	69	0	83	0	0	0	0	0	0	0	0	0	0	0	0	45	0	0	0	18	0	0	0	0	0	0	0	0	0	0	0	0	0	0	0	0	0	0	0	0
36818599d945f0ea3f15f0b6b525177a	Bacteria	Bacteroidetes	Bacteroidia	Bacteroidales	Prevotellaceae	Prevotellaceae UCG-003	uncultured Bacteroidales bacterium	2962	72	59	0	146	42	95	0	0	0	80	37	0	26	0	29	0	0	34	35	35	0	0	31	0	78	98	0	0	95	64	0	0	0	0	0	0	0	0	0	0	0
37052ec85ab3e44e3488e9799386dff8	Bacteria	Bacteroidetes	Bacteroidia	Bacteroidales	Prevotellaceae	Prevotellaceae UCG-003	uncultured Bacteroidales bacterium	3109	0	17	32	68	0	127	119	42	217	0	74	0	0	67	25	10	165	39	64	21	0	48	0	40	0	0	24	38	130	40	67	92	0	0	0	175	136	56	33	166	34
3ae10151424a3384cac6d226bcccb6ce	Bacteria	Bacteroidetes	Bacteroidia	Bacteroidales	Rikenellaceae	Rikenellaceae RC9 gut group	uncultured Bacteroidales bacterium	40	0	0	0	0	0	0	0	0	0	0	0	0	0	0	0	0	0	0	0	0	0	0	0	0	0	0	0	0	0	0	0	0	0	0	0	0	0	0	19	0	0
3aeef3d55e3471438fe7a8fb3c325843	Bacteria	Bacteroidetes	Bacteroidia	Bacteroidales	uncultured	uncultured Bacteroidales bacterium	uncultured Bacteroidales bacterium	15721	272	335	693	359	267	212	255	315	254	219	458	192	56	88	127	92	73	59	39	126	76	402	414	209	395	471	412	79	172	339	18	125	150	421	283	563	309	422	183	692	198
3c613fe9bf095809d0f0d2aa5d1af687	Bacteria	Bacteroidetes	Bacteroidia	Bacteroidales	uncultured	uncultured Bacteroidales bacterium	uncultured Bacteroidales bacterium	131	0	0	13	0	0	0	0	0	0	0	0	0	0	0	0	0	0	8	0	0	18	0	0	14	0	0	0	0	9	0	0	0	0	0	0	0	0	16	33	0	0
3fa64bdbd42eae7cc215a72d821a9e08	Bacteria	Bacteroidetes	Bacteroidia	Bacteroidales	Rikenellaceae	Rikenellaceae RC9 gut group	uncultured Bacteroidales bacterium	405	0	0	0	0	0	0	0	19	0	0	8	0	12	31	25	0	0	0	0	0	0	5	0	5	129	12	0	0	0	0	0	0	0	26	0	15	0	17	0	12	0
40544736c2bbef656d278b13d96cb7e0	Bacteria	Bacteroidetes	Bacteroidia	Bacteroidales	uncultured	uncultured Bacteroidales bacterium	uncultured Bacteroidales bacterium	176	0	0	12	14	14	0	0	0	0	0	0	0	8	0	0	0	0	0	0	0	0	0	0	7	0	0	0	0	26	19	0	0	0	35	0	0	0	0	0	0	0
40ddea79a3a4b7eb15053f42095a5574	Bacteria	Bacteroidetes	Bacteroidia	Bacteroidales	uncultured	uncultured Bacteroidales bacterium	uncultured Bacteroidales bacterium	399	0	16	32	18	7	12	8	0	34	32	0	0	40	0	0	14	0	0	24	0	19	0	0	0	0	0	0	30	24	0	0	0	10	0	67	0	0	0	0	0	0
41a77707911ba0ba0bfd458b23f6eaae	Bacteria	Bacteroidetes	Bacteroidia	Bacteroidales	uncultured	uncultured Bacteroidales bacterium	uncultured Bacteroidales bacterium	46	0	26	0	20	0	0	0	0	0	0	0	0	0	0	0	0	0	0	0	0	0	0	0	0	0	0	0	0	0	0	0	0	0	0	0	0	0	0	0	0	0
4345eccbde3e268bfd9d55c68b53fe7b	Bacteria	Bacteroidetes	Bacteroidia	Bacteroidales	Prevotellaceae	Alloprevotella	uncultured Bacteroidales bacterium	239	159	29	26	0	0	25	0	0	0	0	0	0	0	0	0	0	0	0	0	0	0	0	0	0	0	0	0	0	0	0	0	0	0	0	0	0	0	0	0	0	0
43c144d420802854f2c736a1b2198535	Bacteria	Bacteroidetes	Bacteroidia	Bacteroidales	Rikenellaceae	Rikenellaceae RC9 gut group	uncultured Bacteroidales bacterium	173	0	0	0	17	16	0	0	0	0	0	0	0	0	0	0	35	0	0	0	0	0	0	0	0	0	0	0	0	18	0	0	0	0	0	0	0	0	0	0	0	0
466b75d9625524a10e8779323c33b62e	Bacteria	Bacteroidetes	Bacteroidia	Bacteroidales	Prevotellaceae	Alloprevotella	uncultured Bacteroidales bacterium	578	0	0	0	0	0	0	122	0	0	69	0	0	54	8	52	20	0	0	18	63	0	6	0	43	0	10	20	0	4	0	0	0	0	0	0	0	0	0	15	0	0
4765c8959ce0ef5eecbdfc3838f8448f	Bacteria	Bacteroidetes	Bacteroidia	Bacteroidales	uncultured	uncultured Bacteroidales bacterium	uncultured Bacteroidales bacterium	37	0	0	0	0	0	0	0	0	0	37	0	0	0	0	0	0	0	0	0	0	0	0	0	0	0	0	0	0	0	0	0	0	0	0	0	0	0	0	0	0	0
47e41b33d21aa9988f6915e4d884d1e4	Bacteria	Bacteroidetes	Bacteroidia	Bacteroidales	Rikenellaceae	Rikenellaceae RC9 gut group	uncultured Bacteroidales bacterium	893	0	10	0	0	0	9	29	38	18	19	9	0	36	14	27	0	34	25	16	0	19	34	19	23	30	39	49	10	0	0	0	15	22	0	149	0	14	37	0	0	0
48846fc0cfd4b59e9e0bdc15d3f05bfe	Bacteria	Bacteroidetes	Bacteroidia	Bacteroidales	Prevotellaceae	Alloprevotella	uncultured Bacteroidales bacterium	229	74	17	0	34	17	87	0	0	0	0	0	0	0	0	0	0	0	0	0	0	0	0	0	0	0	0	0	0	0	0	0	0	0	0	0	0	0	0	0	0	0
4be0b0aed9eaf306dc7f710ead5feba8	Bacteria	Bacteroidetes	Bacteroidia	Bacteroidales	Rikenellaceae	Rikenellaceae RC9 gut group	uncultured Bacteroidales bacterium	3040	69	47	84	91	60	69	42	96	37	74	65	73	82	52	35	82	76	74	64	57	48	20	15	30	23	45	42	0	68	36	44	79	13	54	29	76	60	43	77	61	49
4c8357c1ea7e0be68ad8696b08960e3c	Bacteria	Bacteroidetes	Bacteroidia	Bacteroidales	Rikenellaceae	Rikenellaceae RC9 gut group	uncultured Bacteroidales bacterium	13	0	0	0	0	0	0	0	0	0	0	0	0	0	0	0	0	0	0	0	13	0	0	0	0	0	0	0	0	0	0	0	0	0	0	0	0	0	0	0	0	0
4c89d362588ab8e8bea74e6a5f35e415	Bacteria	Bacteroidetes	Bacteroidia	Bacteroidales	Rikenellaceae	Rikenellaceae RC9 gut group	uncultured Bacteroidales bacterium	68	0	0	0	0	0	0	0	0	0	0	0	0	17	0	0	0	0	0	0	0	0	0	13	11	0	0	0	0	0	0	0	0	0	0	0	0	0	0	0	0	0
4d89fadd0ed19c2695215437aa52a10e	Bacteria	Bacteroidetes	Bacteroidia	Bacteroidales	uncultured	uncultured Bacteroidales bacterium	uncultured Bacteroidales bacterium	87	0	0	0	0	0	0	0	0	0	0	0	0	0	0	0	0	0	0	0	0	0	17	17	0	0	0	0	0	0	0	0	0	9	7	0	11	0	0	0	0	0
4ea0d87213f7bbd9c5305c2b4f02f252	Bacteria	Bacteroidetes	Bacteroidia	Bacteroidales	Rikenellaceae	Rikenellaceae RC9 gut group	uncultured Bacteroidales bacterium	857	0	0	0	0	0	0	29	28	28	0	25	0	0	0	0	0	0	0	0	0	0	24	26	31	68	26	0	48	0	0	64	0	0	0	0	30	39	0	0	0	26
504510c126853afa86452de07a32ccfd	Bacteria	Bacteroidetes	Bacteroidia	Bacteroidales	Rikenellaceae	Rikenellaceae RC9 gut group	uncultured Bacteroidales bacterium	72	0	20	36	0	0	16	0	0	0	0	0	0	0	0	0	0	0	0	0	0	0	0	0	0	0	0	0	0	0	0	0	0	0	0	0	0	0	0	0	0	0
50b4082543b79dadcb636c25d7c37f67	Bacteria	Bacteroidetes	Bacteroidia	Bacteroidales	Prevotellaceae	Prevotellaceae UCG-003	uncultured Bacteroidales bacterium	1726	51	19	299	168	54	80	34	15	76	31	0	76	0	10	0	0	21	5	6	12	46	6	17	0	11	12	0	24	20	25	0	69	0	47	21	70	37	0	21	80	28
50b42cb8b7b415ddbd00fc6f88e721cb	Bacteria	Bacteroidetes	Bacteroidia	Bacteroidales	uncultured	uncultured Bacteroidales bacterium	uncultured Bacteroidales bacterium	617	34	54	29	29	47	23	15	0	0	15	0	0	0	20	11	0	0	6	0	15	14	0	37	6	0	0	27	0	43	0	0	0	0	0	0	18	0	0	16	0	22
5c813ca0b1042aafcd2a7ee04fb2fed9	Bacteria	Bacteroidetes	Bacteroidia	Bacteroidales	uncultured	uncultured Bacteroidales bacterium	uncultured Bacteroidales bacterium	360	0	0	0	0	0	0	9	14	0	0	0	0	0	14	0	0	0	0	0	0	0	0	0	0	0	4	10	6	0	0	0	0	0	0	118	8	0	0	14	0	19
5d7ec784a0e944243386a0705b5b05f2	Bacteria	Bacteroidetes	Bacteroidia	Bacteroidales	Rikenellaceae	Rikenellaceae RC9 gut group	uncultured Bacteroidales bacterium	320	0	0	0	25	0	0	0	0	0	0	0	0	0	0	0	0	0	0	0	0	26	0	0	23	0	0	24	0	35	0	0	0	0	0	0	18	0	0	22	0	0
5ded7d1cee79b1f9d602e6177c10e72b	Bacteria	Bacteroidetes	Bacteroidia	Bacteroidales	uncultured	uncultured Bacteroidales bacterium	uncultured Bacteroidales bacterium	245	0	14	0	0	0	0	0	0	0	0	0	0	20	0	19	32	53	35	35	20	0	0	0	0	0	0	0	0	17	0	0	0	0	0	0	0	0	0	0	0	0
6139e304ffb385b8d093ceef17c8d6b8	Bacteria	Bacteroidetes	Bacteroidia	Bacteroidales	uncultured	uncultured Bacteroidales bacterium	uncultured Bacteroidales bacterium	251	0	0	0	0	42	0	0	59	76	0	21	0	0	0	0	0	23	0	0	0	0	0	0	0	0	0	0	0	0	0	0	0	0	0	0	0	0	0	0	0	0
622ddf432eaf2de660089741dce5ea50	Bacteria	Bacteroidetes	Bacteroidia	Bacteroidales	Rikenellaceae	Rikenellaceae RC9 gut group	uncultured Bacteroidales bacterium	332	0	0	0	0	0	0	0	32	0	17	0	20	0	0	0	0	0	0	0	0	0	0	0	0	0	0	0	20	16	0	20	0	0	0	0	39	32	0	0	0	0
63085ef943308736dcf7d501a137b35b	Bacteria	Bacteroidetes	Bacteroidia	Bacteroidales	uncultured	uncultured Bacteroidales bacterium	uncultured Bacteroidales bacterium	21	0	0	0	0	0	0	0	0	0	0	0	0	0	0	0	0	0	0	0	0	0	0	0	0	0	0	0	0	0	0	0	0	0	0	0	0	21	0	0	0	0
67010e6e25ca1f7d59bd4ad0fe8fcc4b	Bacteria	Bacteroidetes	Bacteroidia	Bacteroidales	Rikenellaceae	Rikenellaceae RC9 gut group	uncultured Bacteroidales bacterium	1516	0	0	0	41	0	24	15	36	33	62	27	39	32	0	25	44	39	41	51	0	41	27	0	37	0	18	0	0	51	29	46	0	26	0	0	33	53	47	61	0	52
6710e2238bc5af2d6d11103d86268f9d	Bacteria	Bacteroidetes	Bacteroidia	Bacteroidales	Rikenellaceae	Rikenellaceae RC9 gut group	uncultured Bacteroidales bacterium	258	0	0	24	0	0	0	0	36	0	0	8	0	0	0	0	0	0	0	0	0	0	20	30	0	0	0	0	0	0	16	0	0	0	0	0	0	0	0	0	0	0
6840333c76f06728a5d47da59139dec3	Bacteria	Bacteroidetes	Bacteroidia	Bacteroidales	uncultured	uncultured Bacteroidales bacterium	uncultured Bacteroidales bacterium	75	0	0	0	38	0	22	0	15	0	0	0	0	0	0	0	0	0	0	0	0	0	0	0	0	0	0	0	0	0	0	0	0	0	0	0	0	0	0	0	0	0
699525e31be2b09627555b2b35d994cc	Bacteria	Bacteroidetes	Bacteroidia	Bacteroidales	uncultured	uncultured Bacteroidales bacterium	uncultured Bacteroidales bacterium	249	0	23	0	29	24	0	0	0	38	0	0	0	0	0	0	0	0	0	20	0	0	30	0	23	0	0	0	0	0	0	0	0	0	0	0	0	0	0	0	0	0
6abbc4647e6b752e36f419174238104b	Bacteria	Bacteroidetes	Bacteroidia	Bacteroidales	Rikenellaceae	Rikenellaceae RC9 gut group	uncultured Bacteroidales bacterium	793	0	18	20	0	25	14	0	0	0	0	0	0	28	0	0	0	25	0	0	0	0	17	12	12	23	0	0	0	0	7	0	0	0	0	0	19	21	22	0	23	78
6ad913e932b4cbd7e5508db94104abde	Bacteria	Bacteroidetes	Bacteroidia	Bacteroidales	Rikenellaceae	Rikenellaceae RC9 gut group	uncultured Bacteroidales bacterium	3535	52	45	41	43	49	22	0	0	15	24	0	41	48	53	32	45	0	67	19	34	0	60	42	42	31	69	76	24	60	96	93	112	46	56	35	120	116	97	104	107	103
6afbcfc1f2dd592a213e68df5af5bec5	Bacteria	Bacteroidetes	Bacteroidia	Bacteroidales	Rikenellaceae	hoa5-07d05 gut group	uncultured Bacteroidales bacterium	12	0	0	0	0	0	0	0	0	0	0	0	0	5	0	4	0	0	0	0	0	0	0	0	0	0	0	0	0	0	0	0	0	0	0	3	0	0	0	0	0	0
70bad56f93e04caa70a29d197d044737	Bacteria	Bacteroidetes	Bacteroidia	Bacteroidales	Prevotellaceae	Prevotellaceae UCG-003	uncultured Bacteroidales bacterium	1083	0	0	0	0	0	0	24	121	0	24	156	0	0	0	0	77	59	0	0	0	0	27	49	0	91	0	0	16	15	0	0	18	44	0	0	38	33	16	0	36	55
7119752f7517f43d4cfc3a08da2ad0fb	Bacteria	Bacteroidetes	Bacteroidia	Bacteroidales	Prevotellaceae	Alloprevotella	uncultured Bacteroidales bacterium	28	0	0	0	0	0	0	0	0	0	0	0	0	0	0	0	0	0	0	0	0	0	0	0	0	0	0	0	0	0	0	0	0	0	0	0	0	0	0	0	0	0
7141fdc2fba4696bd3f20603b919c7d7	Bacteria	Bacteroidetes	Bacteroidia	Bacteroidales	Prevotellaceae	Alloprevotella	uncultured Bacteroidales bacterium	1355	0	0	21	21	0	0	0	6	80	0	0	0	13	0	30	0	0	13	38	0	0	0	220	8	63	80	118	0	76	56	0	0	0	0	0	38	32	55	14	43	0
77dabd9e2a050ecc051475003413b050	Bacteria	Bacteroidetes	Bacteroidia	Bacteroidales	Marinifilaceae	Odoribacter	uncultured Bacteroidales bacterium	83	0	0	0	0	0	0	0	0	0	0	0	0	0	0	0	0	0	0	0	0	0	0	0	0	0	0	0	0	0	0	0	0	0	0	0	0	0	0	0	0	0
785f9484c4442ec1fb6b93df0f69487c	Bacteria	Bacteroidetes	Bacteroidia	Bacteroidales	Prevotellaceae	Prevotellaceae UCG-003	uncultured Bacteroidales bacterium	50	0	0	0	0	0	0	0	0	0	0	0	0	0	0	0	0	0	0	0	0	0	0	0	0	0	0	0	0	0	0	0	0	0	0	0	0	0	0	0	0	0
7b03aa475a58d3c7913945666c1496c0	Bacteria	Bacteroidetes	Bacteroidia	Bacteroidales	Rikenellaceae	Rikenellaceae RC9 gut group	uncultured Bacteroidales bacterium	19	0	0	0	0	0	0	0	0	0	0	0	0	0	0	0	0	0	0	0	0	0	0	0	0	0	0	0	0	0	0	0	0	0	0	0	0	0	0	0	0	0
7bf2f53cb1ff9ca3ad0965d1288a23b1	Bacteria	Bacteroidetes	Bacteroidia	Bacteroidales	Rikenellaceae	Rikenellaceae RC9 gut group	uncultured Bacteroidales bacterium	440	0	0	20	0	48	0	0	0	24	0	0	0	0	0	0	0	0	0	0	0	0	0	0	0	0	0	0	0	17	0	0	0	0	35	39	0	0	0	27	0	42
7cda2ccc4f4f11194e1c4553670dae1d	Bacteria	Bacteroidetes	Bacteroidia	Bacteroidales	Rikenellaceae	Rikenellaceae RC9 gut group	uncultured Bacteroidales bacterium	1093	0	0	15	0	0	7	10	31	7	16	19	35	53	32	23	9	9	26	64	9	108	30	24	23	23	25	32	19	0	19	42	21	21	12	14	46	17	0	28	37	0
7ce9af935250157c7d8411b79b275314	Bacteria	Bacteroidetes	Bacteroidia	Bacteroidales	Rikenellaceae	Rikenellaceae RC9 gut group	uncultured Bacteroidales bacterium	2866	56	41	50	54	73	90	28	6	54	15	46	23	26	27	28	27	16	33	4	31	0	29	81	48	41	46	37	0	33	66	145	12	17	0	0	62	84	138	74	62	83
7dae6f1a0c6bb7cbb718e7d17717ec1a	Bacteria	Bacteroidetes	Bacteroidia	Bacteroidales	Rikenellaceae	Rikenellaceae RC9 gut group	uncultured Bacteroidales bacterium	30	0	0	0	0	0	0	0	0	0	0	0	0	0	0	0	0	0	12	18	0	0	0	0	0	0	0	0	0	0	0	0	0	0	0	0	0	0	0	0	0	0
7dfb7a18e2f511132bdc1eb0eb3d2eed	Bacteria	Bacteroidetes	Bacteroidia	Bacteroidales	Rikenellaceae	Rikenellaceae RC9 gut group	uncultured Bacteroidales bacterium	8	0	0	0	0	0	0	0	0	0	0	0	0	0	0	0	0	0	0	0	0	0	0	0	0	0	0	0	0	0	0	0	0	0	0	0	0	0	0	0	0	0
7e648dab692333e5879e43ba309f7101	Bacteria	Bacteroidetes	Bacteroidia	Bacteroidales	p-251-o5	uncultured Bacteroidales bacterium	uncultured Bacteroidales bacterium	750	0	0	0	0	0	0	313	0	0	8	321	0	0	0	0	0	0	0	0	0	0	66	0	0	0	0	0	0	0	0	0	0	0	0	0	0	0	0	0	0	0
7e9c412b3ce85d4e3c1d2b8dda1d0b13	Bacteria	Bacteroidetes	Bacteroidia	Bacteroidales	Rikenellaceae	Rikenellaceae RC9 gut group	uncultured Bacteroidales bacterium	270	0	0	0	0	0	22	0	0	0	0	0	0	0	0	0	0	0	0	0	0	0	0	0	0	0	0	0	0	0	137	0	0	0	0	0	0	0	0	39	0	0
7fe22ca3b6cdd310ae1b5fbfd8b9cbef	Bacteria	Bacteroidetes	Bacteroidia	Bacteroidales	Rikenellaceae	hoa5-07d05 gut group	uncultured Bacteroidales bacterium	12	0	0	0	0	0	0	0	0	0	0	0	0	0	2	0	0	10	0	0	0	0	0	0	0	0	0	0	0	0	0	0	0	0	0	0	0	0	0	0	0	0
8183288d8f51f5e395bee281551ea848	Bacteria	Bacteroidetes	Bacteroidia	Bacteroidales	Rikenellaceae	Rikenellaceae RC9 gut group	uncultured Bacteroidales bacterium	1534	0	0	34	0	23	15	31	20	52	58	0	58	33	44	0	32	72	15	35	57	45	58	30	37	37	41	78	0	80	23	32	21	39	0	0	36	0	0	0	0	0
8911fa3c7bf2df2867586c1e7563614b	Bacteria	Bacteroidetes	Bacteroidia	Bacteroidales	Prevotellaceae	Alloprevotella	uncultured Bacteroidales bacterium	4690	153	73	37	63	41	65	13	121	276	37	96	0	41	35	63	45	73	44	47	93	0	408	76	39	240	235	110	0	58	15	11	25	12	68	5	69	151	62	155	42	66
8b67213a7fc2ab05969ce123b1a19a7c	Bacteria	Bacteroidetes	Bacteroidia	Bacteroidales	Rikenellaceae	Rikenellaceae RC9 gut group	uncultured Bacteroidales bacterium	223	0	0	0	0	13	0	0	18	0	0	25	0	0	0	0	0	0	13	0	0	0	0	0	0	0	0	0	51	0	0	21	0	0	0	0	8	0	0	13	0	9
8b8315255b3527a9fb9634085bd1e4fa	Bacteria	Bacteroidetes	Bacteroidia	Bacteroidales	Prevotellaceae	Prevotellaceae UCG-003	uncultured Bacteroidales bacterium	111	0	0	67	0	0	44	0	0	0	0	0	0	0	0	0	0	0	0	0	0	0	0	0	0	0	0	0	0	0	0	0	0	0	0	0	0	0	0	0	0	0
8c123d008250d2748ec1095e5acc8e56	Bacteria	Bacteroidetes	Bacteroidia	Bacteroidales	Rikenellaceae	Rikenellaceae RC9 gut group	uncultured Bacteroidales bacterium	34	0	0	0	0	0	0	19	0	15	0	0	0	0	0	0	0	0	0	0	0	0	0	0	0	0	0	0	0	0	0	0	0	0	0	0	0	0	0	0	0	0
8fb7357d171eb5519b45f130483e2c5a	Bacteria	Bacteroidetes	Bacteroidia	Bacteroidales	Rikenellaceae	Rikenellaceae RC9 gut group	uncultured Bacteroidales bacterium	80	0	0	0	0	0	0	21	18	0	0	17	0	0	0	0	0	0	24	0	0	0	0	0	0	0	0	0	0	0	0	0	0	0	0	0	0	0	0	0	0	0
9097e494f3b9ada524d8861def589dd6	Bacteria	Bacteroidetes	Bacteroidia	Bacteroidales	Prevotellaceae	Prevotellaceae UCG-003	uncultured Bacteroidales bacterium	47	0	0	0	0	0	0	0	0	0	0	0	0	0	0	0	0	0	0	0	0	0	0	0	0	0	0	0	0	0	0	0	0	0	0	0	0	0	0	0	0	0
9208c9ffc28b070ad01281dea5b29214	Bacteria	Bacteroidetes	Bacteroidia	Bacteroidales	uncultured	uncultured Bacteroidales bacterium	uncultured Bacteroidales bacterium	4159	76	82	94	114	132	162	114	62	112	212	214	140	67	45	19	51	48	70	44	81	42	81	47	43	46	0	32	0	82	42	42	17	122	54	0	65	90	50	107	76	83
923f8466e7cd1939b0d989c944233dd0	Bacteria	Bacteroidetes	Bacteroidia	Bacteroidales	Rikenellaceae	Rikenellaceae RC9 gut group	uncultured Bacteroidales bacterium	197	0	33	0	0	18	19	0	0	0	0	0	0	22	15	0	0	0	17	0	0	13	0	0	0	0	0	0	0	0	0	0	0	0	0	0	0	0	0	0	0	0
941f1f94651356cedfa88e8412f31f9e	Bacteria	Bacteroidetes	Bacteroidia	Bacteroidales	uncultured	uncultured Bacteroidales bacterium	uncultured Bacteroidales bacterium	236	0	0	0	12	0	0	0	0	11	0	14	23	0	0	0	0	0	0	0	0	0	0	0	15	0	0	0	0	21	0	0	0	0	13	0	0	11	0	0	0	0
955dd2e73ce1fad9f6a598da6b4cb5df	Bacteria	Bacteroidetes	Bacteroidia	Bacteroidales	Rikenellaceae	Rikenellaceae RC9 gut group	uncultured Bacteroidales bacterium	2315	23	13	40	11	36	12	0	0	24	0	29	37	15	33	0	35	0	31	13	17	0	58	0	36	31	116	76	126	36	56	53	46	32	56	45	40	91	26	50	28	51
958a659960df240c246adda8bb96d688	Bacteria	Bacteroidetes	Bacteroidia	Bacteroidales	Prevotellaceae	Prevotellaceae UCG-003	uncultured Bacteroidales bacterium	3418	123	49	0	86	104	107	0	68	104	0	65	0	0	0	24	0	90	69	28	0	32	0	83	39	141	55	0	57	158	29	0	62	236	0	0	252	94	72	97	300	70
96434307bc1d76e6091bed1c32158e35	Bacteria	Bacteroidetes	Bacteroidia	Bacteroidales	Rikenellaceae	Rikenellaceae RC9 gut group	uncultured Bacteroidales bacterium	7152	323	260	309	552	287	290	338	537	127	210	477	168	45	34	9	13	146	35	98	43	45	103	72	87	76	35	116	140	159	75	51	36	49	44	52	91	58	35	137	84	21
982eef70ae8ae330162508d50604a967	Bacteria	Bacteroidetes	Bacteroidia	Bacteroidales	Rikenellaceae	Rikenellaceae RC9 gut group	uncultured Bacteroidales bacterium	14	0	0	0	0	10	4	0	0	0	0	0	0	0	0	0	0	0	0	0	0	0	0	0	0	0	0	0	0	0	0	0	0	0	0	0	0	0	0	0	0	0
98db6771bf87ce1f00ebd591bec8a142	Bacteria	Bacteroidetes	Bacteroidia	Bacteroidales	uncultured	uncultured Bacteroidales bacterium	uncultured Bacteroidales bacterium	120	0	0	0	29	0	0	0	0	0	0	0	0	0	17	0	0	0	0	0	0	0	12	0	9	0	0	0	0	0	0	0	0	0	0	0	0	0	23	0	0	0
9c0cd71a98371a9b0c88d04982f013d9	Bacteria	Bacteroidetes	Bacteroidia	Bacteroidales	Rikenellaceae	Rikenellaceae RC9 gut group	uncultured Bacteroidales bacterium	51	0	0	32	0	19	0	0	0	0	0	0	0	0	0	0	0	0	0	0	0	0	0	0	0	0	0	0	0	0	0	0	0	0	0	0	0	0	0	0	0	0
9d9d941ffce2754e848f904ca3c51d11	Bacteria	Bacteroidetes	Bacteroidia	Bacteroidales	p-251-o5	uncultured Bacteroidales bacterium	uncultured Bacteroidales bacterium	3516	31	0	0	0	45	0	0	33	157	34	0	34	36	0	28	0	93	62	0	18	12	17	0	413	0	66	0	64	0	71	83	0	79	9	296	117	40	142	49	121	48
9ead11f6b3c1b0eea1106db6655f5a22	Bacteria	Bacteroidetes	Bacteroidia	Bacteroidales	Prevotellaceae	Prevotellaceae UCG-004	uncultured Bacteroidales bacterium	650	0	0	6	0	0	0	6	16	18	40	9	28	0	17	0	16	27	0	20	0	48	29	40	17	33	16	27	0	2	0	0	0	34	14	0	9	19	0	8	7	8
9ec7b4fe7590c632b1713216babd0014	Bacteria	Bacteroidetes	Bacteroidia	Bacteroidales	Prevotellaceae	Prevotellaceae UCG-003	uncultured Bacteroidales bacterium	374	0	0	0	0	0	0	0	0	0	0	0	0	0	0	0	0	0	0	0	0	0	0	0	0	0	0	0	0	0	0	0	0	0	0	0	82	0	64	31	102	26
a07151d7b2124306abad9a6d815dd677	Bacteria	Bacteroidetes	Bacteroidia	Bacteroidales	Prevotellaceae	Prevotellaceae UCG-004	uncultured Bacteroidales bacterium	5692	63	56	88	71	100	73	51	73	125	102	65	77	109	69	97	130	132	85	93	134	160	78	111	155	109	108	70	34	137	81	5	77	78	131	92	93	85	75	121	87	131
a156f03576908b15a3ddf4052037fe3a	Bacteria	Bacteroidetes	Bacteroidia	Bacteroidales	Rikenellaceae	Rikenellaceae RC9 gut group	uncultured Bacteroidales bacterium	3692	41	51	0	0	0	27	46	39	70	52	0	0	43	0	19	34	0	26	0	42	0	29	42	76	18	129	147	0	30	33	44	0	59	54	0	120	133	145	180	162	143
a236179b287f7d547218112cbd882e9b	Bacteria	Bacteroidetes	Bacteroidia	Bacteroidales	Rikenellaceae	Rikenellaceae RC9 gut group	uncultured Bacteroidales bacterium	19	0	0	0	0	9	10	0	0	0	0	0	0	0	0	0	0	0	0	0	0	0	0	0	0	0	0	0	0	0	0	0	0	0	0	0	0	0	0	0	0	0
a3fd93e01a952bdfc25f4e8da13ec484	Bacteria	Bacteroidetes	Bacteroidia	Bacteroidales	Rikenellaceae	Rikenellaceae RC9 gut group	uncultured Bacteroidales bacterium	65	0	0	0	0	24	0	0	17	0	0	0	0	0	0	0	9	0	0	0	0	0	0	0	0	0	0	0	0	0	0	0	0	0	0	0	0	0	0	0	0	0
a47854425cad3f0258dcf88f3cdb574c	Bacteria	Bacteroidetes	Bacteroidia	Bacteroidales	uncultured	uncultured Bacteroidales bacterium	uncultured Bacteroidales bacterium	1956	78	66	0	100	69	21	129	45	105	376	81	109	15	11	38	35	29	14	0	0	40	46	0	0	0	0	13	0	0	17	0	19	0	0	0	18	0	0	0	0	61
a55a9f98d43b82da5e10a9e251a0c2cd	Bacteria	Bacteroidetes	Bacteroidia	Bacteroidales	uncultured	uncultured Bacteroidales bacterium	uncultured Bacteroidales bacterium	435	0	0	0	0	0	0	32	45	24	0	0	0	19	0	20	0	0	0	0	0	0	0	0	71	54	0	45	0	0	0	0	19	0	0	0	0	39	37	0	0	0
a6e3164bdcf841c95a2c84d3dfcce63d	Bacteria	Bacteroidetes	Bacteroidia	Bacteroidales	p-251-o5	uncultured Bacteroidales bacterium	uncultured Bacteroidales bacterium	1411	0	0	15	0	169	0	0	0	0	32	0	19	0	267	0	48	0	0	26	0	0	0	0	51	38	0	48	43	0	0	0	0	0	0	0	0	0	0	0	0	0
a8d88441c2bb1d2cf853ee9489d35206	Bacteria	Bacteroidetes	Bacteroidia	Bacteroidales	Rikenellaceae	Rikenellaceae RC9 gut group	uncultured Bacteroidales bacterium	15	0	0	0	0	0	0	0	0	15	0	0	0	0	0	0	0	0	0	0	0	0	0	0	0	0	0	0	0	0	0	0	0	0	0	0	0	0	0	0	0	0
a9042461e00aada48025fc43f8aa8e1c	Bacteria	Bacteroidetes	Bacteroidia	Bacteroidales	Prevotellaceae	Prevotellaceae UCG-003	uncultured Bacteroidales bacterium	540	0	54	0	0	0	38	0	62	0	0	37	0	0	0	0	41	38	26	0	0	0	0	0	0	0	0	0	0	0	0	0	0	0	0	0	25	0	0	0	37	40
a9730f5246b4e7251be107b5c1b0ace5	Bacteria	Bacteroidetes	Bacteroidia	Bacteroidales	Rikenellaceae	Rikenellaceae RC9 gut group	uncultured Bacteroidales bacterium	539	0	16	0	0	0	0	0	0	14	0	0	0	0	15	30	10	0	27	19	27	16	0	0	0	0	0	0	12	0	0	0	0	0	0	0	0	0	0	31	0	65
aa12d888fcaedee51624aacf7bafb802	Bacteria	Bacteroidetes	Bacteroidia	Bacteroidales	Rikenellaceae	Rikenellaceae RC9 gut group	uncultured Bacteroidales bacterium	2491	31	39	43	37	40	28	73	39	32	60	47	50	42	10	81	42	101	78	43	59	108	15	10	34	14	16	11	120	38	21	188	90	66	24	22	19	31	15	15	22	0
ad97088168d8b59242eb0fe1a0ff586c	Bacteria	Bacteroidetes	Bacteroidia	Bacteroidales	p-251-o5	uncultured Bacteroidales bacterium	uncultured Bacteroidales bacterium	104	0	0	0	0	0	0	0	0	0	0	0	0	0	0	0	0	0	0	0	0	0	0	0	0	0	0	0	0	0	0	0	0	0	0	0	0	0	0	0	0	0
ae17a6e8ce05db18c72c74a36d091beb	Bacteria	Bacteroidetes	Bacteroidia	Bacteroidales	Rikenellaceae	Rikenellaceae RC9 gut group	uncultured Bacteroidales bacterium	146	0	0	0	0	0	0	0	0	0	0	0	0	26	0	11	15	0	0	32	0	28	0	0	0	0	0	0	34	0	0	0	0	0	0	0	0	0	0	0	0	0
b3bef674be4e671e1bdc5897daa14645	Bacteria	Bacteroidetes	Bacteroidia	Bacteroidales	uncultured	uncultured Bacteroidales bacterium	uncultured Bacteroidales bacterium	44	0	0	0	0	0	0	0	0	0	0	0	0	0	0	0	0	0	0	0	0	0	44	0	0	0	0	0	0	0	0	0	0	0	0	0	0	0	0	0	0	0
b427e36fa88c8d232aebf47691e8bf5d	Bacteria	Bacteroidetes	Bacteroidia	Bacteroidales	Rikenellaceae	Rikenellaceae RC9 gut group	uncultured Bacteroidales bacterium	1658	0	23	24	0	0	0	0	17	25	13	19	0	63	98	60	122	63	66	82	55	65	24	14	35	0	31	0	65	63	51	77	42	33	38	0	23	0	0	32	28	19
b4ba4ec13211ea2e61edf153a31ec328	Bacteria	Bacteroidetes	Bacteroidia	Bacteroidales	Prevotellaceae	Prevotellaceae UCG-003	uncultured Bacteroidales bacterium	199	0	0	0	0	0	0	0	0	0	0	0	0	0	0	0	0	0	0	0	0	0	0	73	25	0	0	0	0	0	0	0	0	0	0	0	0	29	24	0	0	0
b50ac710ba8c6ff32ca04076503cb37c	Bacteria	Bacteroidetes	Bacteroidia	Bacteroidales	Prevotellaceae	Alloprevotella	uncultured Bacteroidales bacterium	126	0	0	0	0	0	0	28	28	0	0	0	53	0	0	0	0	0	0	0	0	0	0	0	0	0	0	0	0	0	0	0	0	0	0	0	6	0	0	0	0	0
b5f31bd8c65daf5e33b886dbb92b612e	Bacteria	Bacteroidetes	Bacteroidia	Bacteroidales	Rikenellaceae	Rikenellaceae RC9 gut group	uncultured Bacteroidales bacterium	2635	31	28	27	40	18	59	57	62	75	41	81	77	33	49	44	40	30	22	34	26	93	83	81	40	56	38	44	0	52	40	0	26	29	32	38	56	106	72	55	68	38
b6cd9e4388dc9d7e8eb8a133bc258623	Bacteria	Bacteroidetes	Bacteroidia	Bacteroidales	Rikenellaceae	Rikenellaceae RC9 gut group	uncultured Bacteroidales bacterium	1339	0	0	18	0	0	24	0	13	14	0	23	14	0	10	23	13	26	28	33	25	18	8	19	14	37	26	0	24	106	130	77	187	27	46	0	15	32	0	0	0	0
b6ce51cbcc98b8cbe8768ff99889f10c	Bacteria	Bacteroidetes	Bacteroidia	Bacteroidales	uncultured	uncultured Bacteroidales bacterium	uncultured Bacteroidales bacterium	71	28	0	0	0	0	43	0	0	0	0	0	0	0	0	0	0	0	0	0	0	0	0	0	0	0	0	0	0	0	0	0	0	0	0	0	0	0	0	0	0	0
baaa8403c71d9c6d85f9932ee70f8c87	Bacteria	Bacteroidetes	Bacteroidia	Bacteroidales	Prevotellaceae	Alloprevotella	uncultured Bacteroidales bacterium	1522	0	0	0	0	0	0	0	0	0	0	30	0	0	0	8	0	0	0	16	0	0	40	510	4	89	100	104	8	13	42	0	3	11	50	0	23	21	0	245	22	43
bb88ece1877d3fef2562b0871a594d21	Bacteria	Bacteroidetes	Bacteroidia	Bacteroidales	uncultured	uncultured Bacteroidales bacterium	uncultured Bacteroidales bacterium	1516	0	41	0	19	24	48	0	0	0	28	0	0	33	0	0	15	0	10	14	39	17	0	31	29	98	45	36	0	30	47	0	0	38	59	32	43	98	34	29	46	79
bbc5231ae991a73015265ac8a23edfef	Bacteria	Bacteroidetes	Bacteroidia	Bacteroidales	Rikenellaceae	Rikenellaceae RC9 gut group	uncultured Bacteroidales bacterium	63	0	0	0	0	13	0	0	0	0	0	0	0	0	0	0	0	0	0	0	0	0	0	0	34	0	0	0	0	0	0	0	0	0	0	0	0	0	0	0	0	0
bbdd9459c966c311c6d2d25d213f64a8	Bacteria	Bacteroidetes	Bacteroidia	Bacteroidales	Rikenellaceae	Rikenellaceae RC9 gut group	uncultured Bacteroidales bacterium	267	0	0	0	0	0	0	0	0	28	35	0	0	25	0	9	0	0	0	9	0	0	0	0	0	0	0	0	0	31	0	32	0	0	0	19	0	0	0	0	0	0
bd6f6f1506593c1324eaf3d9520f6d27	Bacteria	Bacteroidetes	Bacteroidia	Bacteroidales	uncultured	uncultured Bacteroidales bacterium	uncultured Bacteroidales bacterium	58	0	0	0	0	0	0	0	18	0	0	0	0	0	0	0	0	0	0	0	0	23	0	0	0	0	0	0	0	0	0	0	0	0	17	0	0	0	0	0	0	0
bf97e62fe50cf8c00be562573e8b3b5c	Bacteria	Bacteroidetes	Bacteroidia	Bacteroidales	uncultured	uncultured Bacteroidales bacterium	uncultured Bacteroidales bacterium	1971	46	17	30	32	28	71	77	34	57	63	81	122	36	0	15	0	0	23	35	37	23	19	13	45	0	0	23	0	52	46	0	0	0	54	0	28	43	0	29	0	0
c26cdd53d82d7d33f988fd29f2e881ce	Bacteria	Bacteroidetes	Bacteroidia	Bacteroidales	uncultured	uncultured Bacteroidales bacterium	uncultured Bacteroidales bacterium	2382	0	0	126	58	48	63	52	55	27	0	51	185	0	0	0	46	93	78	55	42	127	0	0	41	0	0	0	0	0	0	0	0	0	38	0	56	53	49	84	94	149
c3309204322aa345349938ff9b147f19	Bacteria	Bacteroidetes	Bacteroidia	Bacteroidales	Prevotellaceae	Alloprevotella	uncultured Bacteroidales bacterium	539	0	0	0	0	0	0	0	0	0	0	0	0	6	0	0	0	0	0	14	0	0	56	0	63	6	3	5	0	0	0	0	0	0	0	0	41	0	10	10	30	0
c5e0848d865dd03b1b32e44e104e56fd	Bacteria	Bacteroidetes	Bacteroidia	Bacteroidales	Rikenellaceae	Rikenellaceae RC9 gut group	uncultured Bacteroidales bacterium	57	0	0	0	0	7	0	0	0	0	0	0	0	0	0	0	0	6	13	27	0	0	0	0	0	0	0	0	0	0	0	0	0	0	0	0	0	0	0	0	0	0
c705baa607522d8c657b9ab2e205ea97	Bacteria	Bacteroidetes	Bacteroidia	Bacteroidales	Rikenellaceae	Rikenellaceae RC9 gut group	uncultured Bacteroidales bacterium	200	0	12	0	19	0	0	0	0	38	10	6	17	0	0	0	0	0	0	0	0	0	0	0	0	0	0	0	0	14	0	0	0	0	0	0	0	0	0	0	0	0
c78806045b0a58a727bd6d3edf52172d	Bacteria	Bacteroidetes	Bacteroidia	Bacteroidales	Rikenellaceae	Rikenellaceae RC9 gut group	uncultured Bacteroidales bacterium	924	21	16	0	31	14	0	41	0	37	41	13	0	22	30	29	10	17	62	50	17	25	17	0	0	0	0	0	0	37	0	16	28	0	0	0	24	0	20	21	34	24
c97509482cf487fef72c729ce0c9c9ac	Bacteria	Bacteroidetes	Bacteroidia	Bacteroidales	uncultured	uncultured Bacteroidales bacterium	uncultured Bacteroidales bacterium	818	37	29	0	81	66	59	18	46	0	0	15	10	19	0	0	14	0	0	42	35	0	0	22	0	0	0	0	0	0	0	0	0	0	0	0	0	0	0	0	0	0
c9f22be11424504382bb189d234325b5	Bacteria	Bacteroidetes	Bacteroidia	Bacteroidales	Rikenellaceae	Rikenellaceae RC9 gut group	uncultured Bacteroidales bacterium	4473	79	47	101	113	55	64	66	50	29	61	23	74	42	24	28	24	38	43	65	47	43	79	48	30	51	49	66	0	50	37	80	62	91	38	72	125	139	121	146	98	86
ca33fd551b1107de8a2b3822bfd6aa68	Bacteria	Bacteroidetes	Bacteroidia	Bacteroidales	Rikenellaceae	Rikenellaceae RC9 gut group	uncultured Bacteroidales bacterium	49	0	0	0	0	0	0	0	12	0	0	0	0	0	25	12	0	0	0	0	0	0	0	0	0	0	0	0	0	0	0	0	0	0	0	0	0	0	0	0	0	0
cac836c173bad0fa9ee7c6ccaeae31e1	Bacteria	Bacteroidetes	Bacteroidia	Bacteroidales	Rikenellaceae	Rikenellaceae RC9 gut group	uncultured Bacteroidales bacterium	324	0	0	0	0	0	0	0	0	0	0	0	0	0	0	0	0	0	0	0	0	0	26	22	0	0	37	0	0	0	76	77	0	54	32	0	0	0	0	0	0	0
cb3038d650011dcb51cf41e16f32d2a8	Bacteria	Bacteroidetes	Bacteroidia	Bacteroidales	Rikenellaceae	Rikenellaceae RC9 gut group	uncultured Bacteroidales bacterium	240	0	0	0	0	0	0	0	0	0	0	0	0	0	0	0	0	0	0	0	0	0	0	0	0	21	0	0	13	0	0	23	0	0	0	18	16	48	26	0	0	0
cb6944bbabf2733983bf3fc0396bbfd1	Bacteria	Bacteroidetes	Bacteroidia	Bacteroidales	Rikenellaceae	Rikenellaceae RC9 gut group	uncultured Bacteroidales bacterium	77	0	0	0	0	0	0	0	0	0	0	0	0	0	0	0	0	0	0	0	0	0	0	0	0	0	0	0	0	0	0	0	0	0	0	0	0	0	0	0	0	0
cc0885dfd6e2d270c483befd51907fd0	Bacteria	Bacteroidetes	Bacteroidia	Bacteroidales	Rikenellaceae	Rikenellaceae RC9 gut group	uncultured Bacteroidales bacterium	332	0	0	27	0	0	21	0	0	0	0	0	0	0	0	0	0	0	0	0	0	0	0	0	0	0	0	0	93	0	0	0	23	70	32	0	0	0	0	0	0	0
cc3f39b96cdf7e17ba9489db7df2a1a4	Bacteria	Bacteroidetes	Bacteroidia	Bacteroidales	Rikenellaceae	Rikenellaceae RC9 gut group	uncultured Bacteroidales bacterium	120	0	0	0	0	0	0	0	0	0	0	0	0	0	28	7	0	0	0	0	0	0	7	1	8	0	0	0	0	0	0	0	0	0	0	0	18	29	0	0	11	0
cf29d12780f4689be7a0a715e3b524a7	Bacteria	Bacteroidetes	Bacteroidia	Bacteroidales	Rikenellaceae	Rikenellaceae RC9 gut group	uncultured Bacteroidales bacterium	5082	47	52	35	57	60	43	101	130	203	147	71	138	73	115	53	102	126	105	143	110	52	65	30	52	0	65	73	56	202	130	121	161	145	175	160	86	55	96	98	50	47
d01d68becdc76f440ee0f99b5b2fb46e	Bacteria	Bacteroidetes	Bacteroidia	Bacteroidales	Rikenellaceae	Rikenellaceae RC9 gut group	uncultured Bacteroidales bacterium	47	0	0	0	0	0	0	0	0	0	0	0	0	23	15	0	0	0	0	0	9	0	0	0	0	0	0	0	0	0	0	0	0	0	0	0	0	0	0	0	0	0
d37b88d65a4a58eba0596045350eedbd	Bacteria	Bacteroidetes	Bacteroidia	Bacteroidales	Prevotellaceae	Prevotellaceae UCG-003	uncultured Bacteroidales bacterium	44	0	44	0	0	0	0	0	0	0	0	0	0	0	0	0	0	0	0	0	0	0	0	0	0	0	0	0	0	0	0	0	0	0	0	0	0	0	0	0	0	0
d50e19494b174b3ad172d64b3bdb1158	Bacteria	Bacteroidetes	Bacteroidia	Bacteroidales	Prevotellaceae	Alloprevotella	uncultured Bacteroidales bacterium	3352	78	17	36	119	0	12	6	47	7	0	104	0	11	41	16	8	9	91	7	179	4	34	35	14	19	0	39	0	125	64	60	0	0	0	7	58	54	9	34	48	23
d9220ad1cdcdda1093e5fc825856dab4	Bacteria	Bacteroidetes	Bacteroidia	Bacteroidales	Marinifilaceae	Odoribacter	uncultured Bacteroidales bacterium	779	12	16	23	19	31	18	24	8	46	29	41	28	21	11	0	16	10	14	6	11	16	0	2	8	0	0	0	4	11	13	6	0	4	19	0	31	25	34	21	30	31
d94bd86dc24cbf4792da85f7af3ff7c1	Bacteria	Bacteroidetes	Bacteroidia	Bacteroidales	Prevotellaceae	Prevotellaceae UCG-003	uncultured Bacteroidales bacterium	104	0	0	0	0	0	0	0	0	0	0	0	0	6	0	0	0	0	53	0	0	0	0	0	0	0	0	0	0	0	0	0	0	0	0	0	0	0	0	0	0	0
d96383c572c60b6f2eb9ab8612e659fa	Bacteria	Bacteroidetes	Bacteroidia	Bacteroidales	Rikenellaceae	Rikenellaceae RC9 gut group	uncultured Bacteroidales bacterium	2868	69	44	83	99	110	45	0	0	56	0	0	0	30	48	0	49	60	0	47	40	0	61	51	43	61	68	81	0	96	0	130	92	56	141	35	47	77	59	73	57	39
da8eae6693ed76b65675205162068066	Bacteria	Bacteroidetes	Bacteroidia	Bacteroidales	Prevotellaceae	Alloprevotella	uncultured Bacteroidales bacterium	2	0	0	0	0	0	0	0	0	0	0	0	0	0	0	0	0	0	0	0	0	0	0	0	0	0	0	0	0	0	0	0	0	0	0	0	0	0	0	0	0	0
dd320fd02ddb9890a1d9257684fc983d	Bacteria	Bacteroidetes	Bacteroidia	Bacteroidales	Rikenellaceae	Rikenellaceae RC9 gut group	uncultured Bacteroidales bacterium	5450	60	55	71	84	77	88	129	116	173	154	157	141	105	109	77	68	75	219	85	63	124	92	68	92	58	59	108	378	41	0	65	57	26	60	194	73	70	74	135	108	59
dedd79ccb0145754cc0c4060a91aff99	Bacteria	Bacteroidetes	Bacteroidia	Bacteroidales	Rikenellaceae	Rikenellaceae RC9 gut group	uncultured Bacteroidales bacterium	86	0	0	0	0	0	0	0	0	0	0	22	0	0	0	15	0	0	0	0	0	0	0	0	0	0	0	0	0	0	0	0	18	0	0	0	0	0	0	0	0	0
df9f3042b6298f60a765facc4cf26d92	Bacteria	Bacteroidetes	Bacteroidia	Bacteroidales	Rikenellaceae	Rikenellaceae RC9 gut group	uncultured Bacteroidales bacterium	376	0	14	0	0	0	0	19	25	0	54	0	0	27	0	0	35	0	45	0	30	0	34	0	13	0	36	0	0	0	0	29	0	0	0	0	0	0	0	15	0	0
e098fc707567aa606977a87b75e43977	Bacteria	Bacteroidetes	Bacteroidia	Bacteroidales	uncultured	uncultured Bacteroidales bacterium	uncultured Bacteroidales bacterium	162	0	0	0	0	0	0	0	0	0	0	0	0	0	15	0	5	20	0	19	25	4	17	0	21	0	0	0	0	0	0	0	0	0	0	0	0	0	0	0	0	0
e25653409ed6675bcf927a8d974607f3	Bacteria	Bacteroidetes	Bacteroidia	Bacteroidales	Rikenellaceae	Rikenellaceae RC9 gut group	uncultured Bacteroidales bacterium	18345	204	192	248	199	208	163	521	460	379	356	271	358	258	295	481	227	171	319	108	244	119	222	304	216	403	362	180	99	462	659	691	332	244	480	397	356	361	272	254	241	286
e2dda147530fed940c4e4138029713c9	Bacteria	Bacteroidetes	Bacteroidia	Bacteroidales	Rikenellaceae	Rikenellaceae RC9 gut group	uncultured Bacteroidales bacterium	1529	33	27	49	42	0	20	0	0	0	0	11	0	45	55	25	0	36	29	52	47	42	11	17	37	12	19	18	19	41	22	0	14	13	0	42	46	35	39	31	47	23
e3d76c5d060efc37284997d80a7ca1d8	Bacteria	Bacteroidetes	Bacteroidia	Bacteroidales	Rikenellaceae	Rikenellaceae RC9 gut group	uncultured Bacteroidales bacterium	113	0	0	0	0	0	0	13	10	0	0	0	18	0	0	0	0	0	0	0	0	0	0	0	0	0	0	0	0	0	0	0	0	0	0	0	0	0	0	15	0	0
e5508deebcd681fa7c66eb23ef5664c3	Bacteria	Bacteroidetes	Bacteroidia	Bacteroidales	Rikenellaceae	Rikenellaceae RC9 gut group	uncultured Bacteroidales bacterium	553	0	0	0	0	0	0	11	11	0	0	0	34	25	15	22	37	23	25	14	30	16	0	0	20	0	14	11	0	0	21	55	77	0	31	0	0	0	0	0	0	0
e569e3760100ca10a4b0531a371fdc59	Bacteria	Bacteroidetes	Bacteroidia	Bacteroidales	Prevotellaceae	Prevotellaceae UCG-003	uncultured Bacteroidales bacterium	169	0	0	0	0	0	0	0	0	0	0	0	0	0	0	0	0	0	65	0	0	0	0	0	0	0	0	10	0	0	0	0	0	0	0	0	0	0	0	19	0	0
e6e0c554b371fd62f052ece64f63d6f8	Bacteria	Bacteroidetes	Bacteroidia	Bacteroidales	Rikenellaceae	Rikenellaceae RC9 gut group	uncultured Bacteroidales bacterium	46	0	0	0	0	0	0	0	0	0	0	0	0	0	0	0	0	0	0	0	0	0	0	0	0	0	0	0	0	0	0	0	0	0	0	0	0	0	0	0	0	0
e843c05aa42502bd2d3c8e366bc78085	Bacteria	Bacteroidetes	Bacteroidia	Bacteroidales	Rikenellaceae	Rikenellaceae RC9 gut group	uncultured Bacteroidales bacterium	335	0	0	0	0	0	0	40	53	0	28	0	0	0	0	0	0	0	0	0	0	0	0	0	0	0	0	0	47	0	0	20	0	0	0	38	0	38	0	0	0	17
e89bdb747b813f52edf2bcbf054f1e80	Bacteria	Bacteroidetes	Bacteroidia	Bacteroidales	Rikenellaceae	Rikenellaceae RC9 gut group	uncultured Bacteroidales bacterium	3821	29	45	18	44	16	31	34	38	54	37	18	25	42	47	24	14	20	24	0	10	0	41	143	83	116	88	91	58	84	138	68	25	171	56	183	71	57	81	52	58	26
e936753180c283516aeea32081878ab1	Bacteria	Bacteroidetes	Bacteroidia	Bacteroidales	Prevotellaceae	Prevotellaceae UCG-003	uncultured Bacteroidales bacterium	6863	66	81	0	159	79	102	251	0	0	357	161	294	136	0	0	47	176	0	66	224	0	22	0	72	186	66	124	0	41	155	0	0	0	93	57	147	115	0	214	160	56
e998f60ed7284cceb832bdddefec4ae3	Bacteria	Bacteroidetes	Bacteroidia	Bacteroidales	Rikenellaceae	Rikenellaceae RC9 gut group	uncultured Bacteroidales bacterium	36	0	0	0	0	0	0	0	0	0	0	0	0	0	0	0	0	0	0	0	0	0	0	0	0	0	0	0	0	0	0	0	0	0	0	0	0	0	0	0	0	0
eafbaefff10ff067cd68be047b2a260e	Bacteria	Bacteroidetes	Bacteroidia	Bacteroidales	Rikenellaceae	Rikenellaceae RC9 gut group	uncultured Bacteroidales bacterium	1879	0	26	28	35	0	67	57	0	57	112	82	34	0	56	127	84	44	99	39	73	92	0	0	28	0	27	27	10	46	19	123	34	0	0	0	60	54	27	73	37	0
ee9dbdf0e740650028ad033892a7df63	Bacteria	Bacteroidetes	Bacteroidia	Bacteroidales	Rikenellaceae	Rikenellaceae RC9 gut group	uncultured Bacteroidales bacterium	14	0	0	0	0	0	0	0	0	0	0	0	0	0	0	0	0	0	0	0	0	0	0	0	0	0	0	0	14	0	0	0	0	0	0	0	0	0	0	0	0	0
ef7e3c012ccdabf83a07467de6debfa5	Bacteria	Bacteroidetes	Bacteroidia	Bacteroidales	Rikenellaceae	Rikenellaceae RC9 gut group	uncultured Bacteroidales bacterium	14	0	0	0	0	0	0	0	0	0	0	0	0	0	0	0	0	0	0	0	0	0	0	0	0	0	0	0	0	0	0	0	0	0	0	0	0	0	0	0	14	0
f1101d7aeb82ae032847e6862008db3c	Bacteria	Bacteroidetes	Bacteroidia	Bacteroidales	uncultured	uncultured Bacteroidales bacterium	uncultured Bacteroidales bacterium	1912	0	10	32	74	71	24	61	44	71	43	76	45	134	0	18	40	46	32	20	47	0	20	30	0	0	0	0	0	47	62	0	27	69	0	56	29	62	0	0	0	23
f239d98ea7e16dc4cefda13b71b30266	Bacteria	Bacteroidetes	Bacteroidia	Bacteroidales	Rikenellaceae	Rikenellaceae RC9 gut group	uncultured Bacteroidales bacterium	569	0	0	0	58	30	0	0	20	23	46	0	0	0	0	15	35	0	39	79	33	18	0	0	0	0	0	0	45	0	21	0	0	36	71	0	0	0	0	0	0	0
f266940545bc980d15b3e756729603ad	Bacteria	Bacteroidetes	Bacteroidia	Bacteroidales	Rikenellaceae	Rikenellaceae RC9 gut group	uncultured Bacteroidales bacterium	681	0	20	28	14	23	35	18	25	28	20	0	17	0	27	0	12	18	18	0	11	0	0	0	0	0	0	0	0	0	0	0	21	0	0	0	0	43	39	11	0	21
f2d70cdd0a3f347ddb0aa8a37a89a794	Bacteria	Bacteroidetes	Bacteroidia	Bacteroidales	Rikenellaceae	Rikenellaceae RC9 gut group	uncultured Bacteroidales bacterium	73	0	5	0	7	0	12	0	9	9	0	0	0	0	0	8	0	0	0	0	0	0	0	0	4	0	4	0	4	0	0	0	0	0	0	0	0	0	0	0	0	0
f38174f91ed6acbc47dcad53b6ebf9c6	Bacteria	Bacteroidetes	Bacteroidia	Bacteroidales	Rikenellaceae	Rikenellaceae RC9 gut group	uncultured Bacteroidales bacterium	124	0	0	0	0	0	0	0	0	0	0	0	0	13	20	0	40	22	0	9	15	5	0	0	0	0	0	0	0	0	0	0	0	0	0	0	0	0	0	0	0	0
f52e0a66081d1d0695bbb9b95f8ee421	Bacteria	Bacteroidetes	Bacteroidia	Bacteroidales	Rikenellaceae	Rikenellaceae RC9 gut group	uncultured Bacteroidales bacterium	287	0	11	0	0	0	0	19	0	18	20	0	0	29	0	36	0	0	47	31	0	0	0	0	0	0	0	0	0	0	0	0	17	0	0	0	0	0	0	8	0	0
f5d9516606448c91f1698add291e7ab6	Bacteria	Bacteroidetes	Bacteroidia	Bacteroidales	Rikenellaceae	Rikenellaceae RC9 gut group	uncultured Bacteroidales bacterium	38	0	0	0	0	0	0	0	0	0	0	12	0	0	0	0	0	0	0	0	0	0	0	0	0	0	0	0	13	0	0	0	0	0	0	0	0	0	0	0	0	0
f61eb726a2bc80d178ee1e42ccaaec68	Bacteria	Bacteroidetes	Bacteroidia	Bacteroidales	Prevotellaceae	Prevotellaceae UCG-003	uncultured Bacteroidales bacterium	3313	54	0	186	198	0	0	124	0	394	0	29	0	0	0	0	0	0	18	0	0	104	0	29	0	0	0	0	422	32	342	155	0	432	103	74	60	0	28	0	37	0
f6b31e787b6a588d67c2230c6cbd4618	Bacteria	Bacteroidetes	Bacteroidia	Bacteroidales	uncultured	uncultured Bacteroidales bacterium	uncultured Bacteroidales bacterium	1854	92	64	19	36	0	0	36	52	15	41	85	60	26	14	198	0	25	25	27	33	0	0	18	11	0	0	0	0	18	15	0	0	0	65	0	51	70	57	20	49	26
f6f56b24f1a92bdeea255d12cf9c999e	Bacteria	Bacteroidetes	Bacteroidia	Bacteroidales	Rikenellaceae	Rikenellaceae RC9 gut group	uncultured Bacteroidales bacterium	835	0	0	0	14	11	0	23	20	0	16	13	26	0	19	21	7	0	0	0	20	0	12	0	0	0	0	0	68	21	54	26	10	42	51	126	25	38	28	0	21	0
f7eaeb6ce09a700a05900f6656bf7070	Bacteria	Bacteroidetes	Bacteroidia	Bacteroidales	Prevotellaceae	Alloprevotella	uncultured Bacteroidales bacterium	419	0	0	0	0	0	0	50	130	0	60	0	0	11	0	0	0	0	56	0	0	0	0	0	0	0	3	46	0	0	0	0	0	0	0	0	0	0	0	0	0	0
f803f1fe61646dc450418f2fbc879515	Bacteria	Bacteroidetes	Bacteroidia	Bacteroidales	uncultured	uncultured Bacteroidales bacterium	uncultured Bacteroidales bacterium	41	0	0	0	0	0	0	0	0	0	0	0	0	0	0	0	0	0	0	0	0	0	0	0	0	0	0	0	0	0	0	0	0	0	0	0	0	0	0	0	0	0
f9355bdd2ce5e9acdd3f95d28c5e55c1	Bacteria	Bacteroidetes	Bacteroidia	Bacteroidales	uncultured	uncultured Bacteroidales bacterium	uncultured Bacteroidales bacterium	160	0	0	0	30	0	0	0	13	0	0	0	0	12	0	0	15	0	0	0	0	0	26	0	0	0	22	0	0	0	0	0	0	0	0	0	0	0	0	0	0	0
faec58b0e43cc98b192037496a1ac196	Bacteria	Bacteroidetes	Bacteroidia	Bacteroidales	Prevotellaceae	Prevotellaceae UCG-003	uncultured Bacteroidales bacterium	720	0	0	0	0	0	0	0	0	48	0	0	0	0	0	0	0	0	0	0	0	0	0	0	58	0	0	35	0	0	0	0	0	0	0	0	0	0	0	0	0	0
fc1d171b42d985d469ed3099dfaa7a30	Bacteria	Bacteroidetes	Bacteroidia	Bacteroidales	uncultured	uncultured Bacteroidales bacterium	uncultured Bacteroidales bacterium	273	0	0	0	0	0	0	0	58	0	0	0	0	0	0	0	0	0	0	0	0	0	0	21	57	29	69	17	0	0	0	0	0	0	0	0	0	0	0	0	0	0
fced68994cb202f8002622e5793e10e3	Bacteria	Bacteroidetes	Bacteroidia	Bacteroidales	Rikenellaceae	Rikenellaceae RC9 gut group	uncultured Bacteroidales bacterium	23	0	0	0	0	0	0	0	0	0	0	0	0	0	0	0	0	0	0	0	0	0	0	0	0	0	0	0	0	0	0	23	0	0	0	0	0	0	0	0	0	0
fde0cbd5f4a4acc956d05c99a4f39d45	Bacteria	Bacteroidetes	Bacteroidia	Bacteroidales	Rikenellaceae	Rikenellaceae RC9 gut group	uncultured Bacteroidales bacterium	529	0	30	0	14	0	0	0	10	5	23	0	0	0	0	0	0	0	18	10	0	217	0	0	0	0	0	0	0	0	0	0	0	0	0	0	25	0	21	24	0	37
fe77393ce16538aa19568d45c3038312	Bacteria	Bacteroidetes	Bacteroidia	Bacteroidales	uncultured	uncultured Bacteroidales bacterium	uncultured Bacteroidales bacterium	147	0	0	0	0	0	0	0	0	0	0	0	0	0	0	0	0	0	0	0	0	0	43	37	0	0	0	0	0	0	3	0	0	0	28	0	0	0	0	0	0	0
fe9630d69df0786eb2815e0dd610c9aa	Bacteria	Bacteroidetes	Bacteroidia	Bacteroidales	Rikenellaceae	Rikenellaceae RC9 gut group	uncultured Bacteroidales bacterium	128	0	0	0	0	0	0	0	0	0	0	0	0	0	26	38	0	0	21	0	0	0	0	0	0	0	0	0	0	43	0	0	0	0	0	0	0	0	0	0	0	0
ff00401a9c0a6766f40179d83de5faf8	Bacteria	Bacteroidetes	Bacteroidia	Bacteroidales	Rikenellaceae	Rikenellaceae RC9 gut group	uncultured Bacteroidales bacterium	52	0	0	0	0	0	0	0	0	0	10	0	0	0	0	0	0	0	6	12	24	0	0	0	0	0	0	0	0	0	0	0	0	0	0	0	0	0	0	0	0	0
ff1c255fad801c609542b8f55781e52a	Bacteria	Bacteroidetes	Bacteroidia	Bacteroidales	Rikenellaceae	Rikenellaceae RC9 gut group	uncultured Bacteroidales bacterium	3018	33	44	47	49	23	51	38	88	0	38	37	29	53	31	0	22	0	34	31	27	30	23	24	47	0	28	27	56	50	20	51	102	0	65	49	140	100	45	80	108	66
01f517bab5f03c9811d5de4f2af14870	Bacteria	Bacteroidetes	Bacteroidia	Bacteroidales	Bacteroidaceae	Bacteroides	uncultured Bacteroides sp.	9318	186	202	229	154	172	145	204	133	185	202	164	110	111	83	90	129	87	115	109	124	136	184	140	152	165	197	125	35	104	91	36	152	71	124	52	225	212	253	231	220	233
07aa1ca604f0e08f3d4b12379791ce6c	Bacteria	Bacteroidetes	Bacteroidia	Bacteroidales	Bacteroidaceae	Bacteroides	uncultured Bacteroides sp.	18	0	0	0	0	0	0	0	0	0	0	0	0	0	0	0	0	0	0	0	0	0	0	0	0	0	0	0	0	0	18	0	0	0	0	0	0	0	0	0	0	0
0a8294896af2e029f060a0ecb60992c9	Bacteria	Bacteroidetes	Bacteroidia	Bacteroidales	Bacteroidaceae	Bacteroides	uncultured Bacteroides sp.	23	0	0	0	0	0	0	0	0	0	0	0	0	0	0	0	0	0	0	0	0	0	0	0	0	0	0	0	0	0	0	0	0	0	0	0	0	0	0	0	0	0
29ba5d6983adc2c4a23392060f60c6eb	Bacteria	Bacteroidetes	Bacteroidia	Bacteroidales	Bacteroidaceae	Bacteroides	uncultured Bacteroides sp.	24819	408	588	494	387	358	314	370	384	527	448	294	509	209	201	227	318	136	236	114	245	228	476	295	370	485	479	431	400	332	313	178	676	356	403	346	590	688	564	610	716	716
3921cdc734fc9d30bb434f26af867655	Bacteria	Bacteroidetes	Bacteroidia	Bacteroidales	Bacteroidaceae	Bacteroides	uncultured Bacteroides sp.	13	0	0	0	0	0	0	0	0	0	0	0	0	0	0	0	0	0	0	0	0	0	0	0	0	0	0	0	0	0	0	0	0	0	0	0	0	0	0	0	0	0
41986d5a66bc99402731746583c30ea4	Bacteria	Bacteroidetes	Bacteroidia	Bacteroidales	Bacteroidaceae	Bacteroides	uncultured Bacteroides sp.	779	19	19	19	17	24	37	72	45	74	77	71	104	0	23	13	34	18	0	20	14	0	17	15	0	0	0	0	0	0	0	0	0	0	0	0	0	0	0	0	0	0
4c9512b3c2b90617604cc36c04f00074	Bacteria	Bacteroidetes	Bacteroidia	Bacteroidales	Bacteroidaceae	Bacteroides	uncultured Bacteroides sp.	12138	248	218	245	257	136	188	100	95	126	80	119	79	111	138	173	209	75	184	68	192	127	403	396	457	338	447	413	72	219	99	0	40	88	274	152	193	237	265	222	232	245
55b0755b9182ab60d191c6cb64c2ef83	Bacteria	Bacteroidetes	Bacteroidia	Bacteroidales	Bacteroidaceae	Bacteroides	uncultured Bacteroides sp.	4033	54	64	83	62	56	71	88	71	118	66	84	62	50	49	97	87	0	55	35	47	57	78	39	77	81	103	115	45	71	42	0	0	0	104	0	134	110	87	83	161	119
920ee5ed5c9bb4fffc981ab51c7afed2	Bacteria	Bacteroidetes	Bacteroidia	Bacteroidales	Bacteroidaceae	Bacteroides	uncultured Bacteroides sp.	8205	222	229	215	235	206	196	122	79	77	88	54	116	45	60	59	113	50	80	68	76	59	132	221	90	218	116	145	66	155	84	30	120	142	133	87	177	216	221	146	234	276
947a389a4f61e7cd4e7b363af102dab1	Bacteria	Bacteroidetes	Bacteroidia	Bacteroidales	Bacteroidaceae	Bacteroides	uncultured Bacteroides sp.	59	0	0	0	0	0	0	0	0	0	0	0	0	0	0	0	0	0	0	0	0	0	0	0	0	0	0	0	0	13	0	0	0	21	0	0	0	0	0	0	0	0
972caf374d502f7da754260bb58926d9	Bacteria	Bacteroidetes	Bacteroidia	Bacteroidales	Bacteroidaceae	Bacteroides	uncultured Bacteroides sp.	1370	51	49	88	64	42	69	23	23	115	86	24	50	0	0	0	21	0	0	0	0	31	22	0	24	0	0	0	0	0	0	0	0	0	0	0	39	0	0	0	49	35
9a974b7b9ec0f6edd6e6d9059435dfcd	Bacteria	Bacteroidetes	Bacteroidia	Bacteroidales	Bacteroidaceae	Bacteroides	uncultured Bacteroides sp.	14	0	0	0	0	0	0	0	0	0	0	0	0	0	0	0	0	0	0	0	0	0	0	0	0	0	0	0	0	0	0	0	0	0	0	0	0	0	0	0	0	0
9f1eb3b24a957a1875cdc21e5f69b1b1	Bacteria	Bacteroidetes	Bacteroidia	Bacteroidales	Bacteroidaceae	Bacteroides	uncultured Bacteroides sp.	11	0	0	0	0	0	0	0	0	0	0	0	0	0	0	0	0	0	0	0	0	0	0	0	0	0	0	0	0	0	0	0	0	0	0	0	0	0	11	0	0	0
aabed395bca84a4b467f7654d588b697	Bacteria	Bacteroidetes	Bacteroidia	Bacteroidales	Bacteroidaceae	Bacteroides	uncultured Bacteroides sp.	52	0	0	0	0	0	0	0	0	30	22	0	0	0	0	0	0	0	0	0	0	0	0	0	0	0	0	0	0	0	0	0	0	0	0	0	0	0	0	0	0	0
ac380be8ecbeacdd388383906e3daf2f	Bacteria	Bacteroidetes	Bacteroidia	Bacteroidales	Bacteroidaceae	Bacteroides	uncultured Bacteroides sp.	8299	25	44	64	57	50	37	56	27	73	70	59	43	18	99	44	78	40	50	12	67	41	201	200	182	375	279	218	46	192	83	12	23	100	216	46	233	191	181	133	259	203
b9c5c1402c4a50deca309ac8d4c221db	Bacteria	Bacteroidetes	Bacteroidia	Bacteroidales	Bacteroidaceae	Bacteroides	uncultured Bacteroides sp.	11404	152	85	175	92	157	111	154	204	232	160	165	159	106	123	178	209	100	169	121	164	127	142	176	186	198	200	144	145	296	176	205	310	162	360	164	233	281	313	235	268	294
c6b3af2e0c95f2a48e8bebe70f01a2d8	Bacteria	Bacteroidetes	Bacteroidia	Bacteroidales	Bacteroidaceae	Bacteroides	uncultured Bacteroides sp.	23	0	0	0	0	0	0	23	0	0	0	0	0	0	0	0	0	0	0	0	0	0	0	0	0	0	0	0	0	0	0	0	0	0	0	0	0	0	0	0	0	0
d571d9378034d5a2c1bc91ccc7ba0abf	Bacteria	Bacteroidetes	Bacteroidia	Bacteroidales	Bacteroidaceae	Bacteroides	uncultured Bacteroides sp.	10749	84	110	99	85	107	114	288	382	323	503	222	378	78	68	85	99	66	102	33	85	74	136	230	186	224	136	183	126	99	117	0	80	229	154	241	207	296	217	229	239	336
e40050a16e9401b45473d5ac728098d0	Bacteria	Bacteroidetes	Bacteroidia	Bacteroidales	Bacteroidaceae	Bacteroides	uncultured Bacteroides sp.	2940	46	45	41	33	36	40	45	27	70	52	70	33	41	31	71	41	38	54	40	35	46	44	30	45	87	66	62	14	38	27	10	28	30	77	33	68	80	50	47	59	106
e8b60c6fbf4662080f3c157fb10917ad	Bacteria	Bacteroidetes	Bacteroidia	Bacteroidales	Bacteroidaceae	Bacteroides	uncultured Bacteroides sp.	19660	393	423	512	396	413	417	254	223	439	361	272	348	179	184	461	313	233	254	151	173	297	398	245	291	332	401	377	217	259	315	175	488	215	318	207	395	412	275	344	456	360
e99a28fa18d9d51b2acee0a76709f180	Bacteria	Bacteroidetes	Bacteroidia	Bacteroidales	Bacteroidaceae	Bacteroides	uncultured Bacteroides sp.	9011	103	57	100	79	73	124	122	141	124	154	73	102	54	53	52	87	75	98	37	75	68	196	297	235	301	255	222	73	93	114	0	251	102	122	199	204	208	120	212	233	260
f25beeafdfa280a58d9948301eab8b6a	Bacteria	Bacteroidetes	Bacteroidia	Bacteroidales	Bacteroidaceae	Bacteroides	uncultured Bacteroides sp.	15	0	0	0	0	0	0	0	0	0	0	0	0	0	0	0	0	0	0	0	0	0	0	0	0	0	0	0	0	15	0	0	0	0	0	0	0	0	0	0	0	0
f2be523ab2a488796a4b43b91afc34b3	Bacteria	Bacteroidetes	Bacteroidia	Bacteroidales	Bacteroidaceae	Bacteroides	uncultured Bacteroides sp.	17	0	0	17	0	0	0	0	0	0	0	0	0	0	0	0	0	0	0	0	0	0	0	0	0	0	0	0	0	0	0	0	0	0	0	0	0	0	0	0	0	0
fb7d2696273ba5a4fe3301a14f196f12	Bacteria	Bacteroidetes	Bacteroidia	Bacteroidales	Bacteroidaceae	Bacteroides	uncultured Bacteroides sp.	16141	291	390	324	354	284	231	219	265	266	238	170	225	117	235	177	228	87	144	86	134	136	220	364	272	346	262	340	61	250	205	39	325	176	299	156	275	307	197	254	251	259
fcacd8aae3422aad2df988c83f5c60b0	Bacteria	Bacteroidetes	Bacteroidia	Bacteroidales	Bacteroidaceae	Bacteroides	uncultured Bacteroides sp.	89	0	0	0	0	0	0	0	0	0	0	0	0	0	0	0	0	0	0	0	0	0	0	0	0	0	0	0	0	0	0	0	0	0	0	0	0	0	0	0	0	0
4a1007adb1b5d76ca92d18a83d0fb1b5	Bacteria	Bacteroidetes	Bacteroidia	Bacteroidales	Rikenellaceae	Alistipes	uncultured Bacteroidetes bacterium	43	0	0	0	0	0	0	0	0	0	0	0	0	0	0	0	0	0	0	0	0	0	0	0	0	0	0	0	0	0	0	0	0	0	0	0	0	0	0	0	0	0
56abb22534ab19f98fd1c9cdcd8cc479	Bacteria	Bacteroidetes	Bacteroidia	Bacteroidales	Rikenellaceae	Alistipes	uncultured Bacteroidetes bacterium	193	12	0	0	0	0	9	8	0	0	4	0	0	10	10	6	13	0	3	13	7	13	2	8	6	6	0	0	5	0	0	0	0	0	0	4	0	0	0	0	0	0
b73375d1d795190181c46d295f1e4e9d	Bacteria	Bacteroidetes	Bacteroidia	Bacteroidales	Rikenellaceae	Alistipes	uncultured Bacteroidetes bacterium	57	0	0	0	0	0	0	0	0	0	20	0	16	0	0	0	0	8	0	0	0	0	0	0	0	0	0	0	0	0	0	0	3	0	0	0	0	0	0	0	0	0
d7dfe7cbca8b17e2d3aa1d1285ef80ce	Bacteria	Bacteroidetes	Bacteroidia	Bacteroidales	Rikenellaceae	Alistipes	uncultured Bacteroidetes bacterium	147	0	0	1	0	5	7	0	12	17	0	4	0	0	0	0	0	0	10	4	6	11	0	0	0	0	0	0	0	15	9	0	0	0	0	0	8	0	6	3	7	10
e68f9889e97c504e2dca1164f762d820	Bacteria	Bacteroidetes	Bacteroidia	Bacteroidales	Rikenellaceae	Alistipes	uncultured Bacteroidetes bacterium	26	0	0	0	0	0	0	0	0	0	0	0	0	0	0	0	0	0	0	0	0	0	0	0	0	0	0	0	0	0	0	0	0	0	0	0	0	0	0	0	0	0
47b1f9e303f33eb567079ad28fccc54e	Bacteria	Bacteroidetes	Bacteroidia	Flavobacteriales	Crocinitomicaceae	Brumimicrobium	uncultured compost bacterium	1	0	1	0	0	0	0	0	0	0	0	0	0	0	0	0	0	0	0	0	0	0	0	0	0	0	0	0	0	0	0	0	0	0	0	0	0	0	0	0	0	0
0b87135dac84f1febeccb8364abaf833	Bacteria	Bacteroidetes	Bacteroidia	Bacteroidales	Paludibacteraceae	uncultured	uncultured Paludibacter sp.	148	0	0	0	0	0	0	0	0	0	0	0	72	0	0	0	0	0	0	24	0	0	0	0	0	0	0	0	17	0	0	35	0	0	0	0	0	0	0	0	0	0
234b97e9cf70c3ef545e4bd9233dc8ae	Bacteria	Bacteroidetes	Bacteroidia	Bacteroidales	Paludibacteraceae	uncultured	uncultured Paludibacter sp.	17	0	0	0	0	0	0	0	0	0	0	0	0	0	0	0	0	0	0	0	0	0	0	0	0	0	0	0	0	0	0	0	0	17	0	0	0	0	0	0	0	0
497038d01ece1677b7dfceda481c05ae	Bacteria	Bacteroidetes	Bacteroidia	Bacteroidales	Bacteroidales RF16 group	uncultured Paludibacter sp.	uncultured Paludibacter sp.	1583	49	55	21	0	13	35	29	32	0	86	34	0	70	38	73	39	68	124	46	65	198	0	30	20	0	0	23	18	35	15	24	74	0	0	0	0	0	0	0	0	0
4fbc6d0d7bf8cffd9c3fc09f33dd7fb0	Bacteria	Bacteroidetes	Bacteroidia	Bacteroidales	Paludibacteraceae	uncultured	uncultured Paludibacter sp.	530	41	0	0	0	0	0	46	26	40	0	11	50	0	73	0	39	54	0	35	0	48	0	0	0	0	0	0	0	0	0	0	39	28	0	0	0	0	0	0	0	0
507cf5de44debfea367c927b14c5ae7b	Bacteria	Bacteroidetes	Bacteroidia	Bacteroidales	Paludibacteraceae	uncultured	uncultured Paludibacter sp.	3408	72	106	15	55	113	261	118	44	90	73	39	27	60	81	78	100	88	165	128	101	0	66	73	84	0	58	48	59	63	60	0	43	48	72	23	41	23	45	35	38	32
53e5a43d15d629efc8b3780ba113b596	Bacteria	Bacteroidetes	Bacteroidia	Bacteroidales	Paludibacteraceae	uncultured	uncultured Paludibacter sp.	14	0	0	0	0	0	0	0	0	0	0	0	0	0	0	0	14	0	0	0	0	0	0	0	0	0	0	0	0	0	0	0	0	0	0	0	0	0	0	0	0	0
6e3a171c5eca525fbd9f40fd3612e688	Bacteria	Bacteroidetes	Bacteroidia	Bacteroidales	Paludibacteraceae	uncultured	uncultured Paludibacter sp.	38	0	0	0	0	0	0	0	0	0	0	0	0	0	0	0	0	0	0	0	0	0	0	0	0	0	0	0	0	0	0	0	0	0	0	0	0	0	0	0	0	0
81f537cfaeb97bf2fb4431f6b2d497d3	Bacteria	Bacteroidetes	Bacteroidia	Bacteroidales	Paludibacteraceae	uncultured	uncultured Paludibacter sp.	90	0	0	0	0	0	0	0	0	0	0	0	0	0	0	0	0	0	0	0	0	0	0	0	0	32	0	0	0	0	0	0	0	0	0	0	0	0	0	0	0	0
b036c00224adf682e8fa27b9c274b603	Bacteria	Bacteroidetes	Bacteroidia	Bacteroidales	Paludibacteraceae	uncultured	uncultured Paludibacter sp.	124	0	0	0	24	0	0	37	26	0	0	24	0	0	0	0	0	0	0	0	0	0	13	0	0	0	0	0	0	0	0	0	0	0	0	0	0	0	0	0	0	0
c33141099f017dde1d70415af8f28d9f	Bacteria	Bacteroidetes	Bacteroidia	Bacteroidales	Paludibacteraceae	uncultured	uncultured Paludibacter sp.	12	0	0	0	0	0	0	0	0	0	0	0	0	0	0	0	0	0	0	0	0	0	0	0	0	0	0	0	12	0	0	0	0	0	0	0	0	0	0	0	0	0
cac49bd5d8f983c012f74e36ce91eb1e	Bacteria	Bacteroidetes	Bacteroidia	Bacteroidales	Paludibacteraceae	uncultured	uncultured Paludibacter sp.	50	0	0	0	0	0	0	0	0	0	0	0	0	0	0	0	0	0	0	0	0	0	0	0	0	0	0	0	12	0	0	0	14	24	0	0	0	0	0	0	0	0
d092eeb4adcc20a246f8b50725b2f42b	Bacteria	Bacteroidetes	Bacteroidia	Bacteroidales	Bacteroidales RF16 group	uncultured Paludibacter sp.	uncultured Paludibacter sp.	153	0	0	0	0	0	0	0	0	0	0	14	0	0	12	12	0	0	22	9	0	0	0	0	0	0	0	0	0	0	0	27	16	0	0	41	0	0	0	0	0	0
64347ba8443d44dc67e8f566fa87b80f	Bacteria	Bacteroidetes	Bacteroidia	Bacteroidales	Bacteroidales RF16 group	uncultured Parabacteroides sp.	uncultured Parabacteroides sp.	2132	0	0	0	0	11	8	65	54	11	25	27	53	118	262	75	4	37	19	0	0	62	0	21	34	45	25	13	160	93	47	0	163	182	118	93	0	0	26	0	10	15
b4635fd9263b594f7b9407942f9fd995	Bacteria	Bacteroidetes	Bacteroidia	Bacteroidales	Bacteroidales RF16 group	uncultured Parabacteroides sp.	uncultured Parabacteroides sp.	776	6	17	7	0	0	0	0	29	0	0	12	0	24	61	21	0	44	0	19	16	0	16	0	17	0	0	0	43	0	0	159	106	86	0	25	5	0	0	0	0	0
140cc0b41f72488a65043cfb95473673	Bacteria	Bacteroidetes	Bacteroidia	Bacteroidales	Barnesiellaceae	uncultured	uncultured Porphyromonadaceae bacterium	984	39	20	25	13	34	112	25	35	47	22	23	13	3	11	0	16	0	12	0	9	4	0	0	29	0	22	12	0	23	6	0	12	0	0	0	0	7	21	0	0	0
5a43399fd9d052c4e78adddbae7ca028	Bacteria	Bacteroidetes	Bacteroidia	Bacteroidales	Bacteroidales RF16 group	uncultured Porphyromonadaceae bacterium	uncultured Porphyromonadaceae bacterium	980	0	0	0	0	0	0	15	40	0	56	14	14	19	30	0	19	52	83	71	64	84	43	10	91	11	0	4	64	24	0	96	29	13	0	0	0	0	2	9	0	0
5b4b5ba94f25002324c557594b8b580a	Bacteria	Bacteroidetes	Bacteroidia	Bacteroidales	Barnesiellaceae	uncultured	uncultured Porphyromonadaceae bacterium	168	17	0	0	0	0	0	12	0	0	0	0	9	17	8	3	6	23	7	6	0	4	12	0	8	0	0	0	0	5	0	0	0	0	6	0	0	0	0	7	0	0
629489ec82e9c020d6f53476bf19d2d9	Bacteria	Bacteroidetes	Bacteroidia	Bacteroidales	Barnesiellaceae	uncultured	uncultured Porphyromonadaceae bacterium	138	0	29	0	48	24	8	0	0	0	0	0	0	0	0	0	0	0	0	0	0	0	0	0	0	0	10	0	0	0	10	0	0	0	0	0	0	0	0	0	0	0
64a4b2777e285ed186f6f7f0a4af5b5e	Bacteria	Bacteroidetes	Bacteroidia	Bacteroidales	Muribaculaceae	uncultured Porphyromonadaceae bacterium	uncultured Porphyromonadaceae bacterium	260	19	0	41	36	7	14	17	0	0	12	16	19	0	0	0	0	0	0	29	0	0	0	0	0	0	13	0	0	0	0	0	0	0	0	0	0	0	0	0	0	0
7258ab4705b8edfcf6b63c1e3c3fea41	Bacteria	Bacteroidetes	Bacteroidia	Bacteroidales	Barnesiellaceae	uncultured	uncultured Porphyromonadaceae bacterium	18	0	0	0	0	0	0	0	0	0	0	0	4	0	0	0	0	0	0	0	0	0	0	0	0	0	0	0	0	4	0	10	0	0	0	0	0	0	0	0	0	0
8342113890b6e0e418bbd3a2af461f18	Bacteria	Bacteroidetes	Bacteroidia	Bacteroidales	Bacteroidales RF16 group	uncultured Porphyromonadaceae bacterium	uncultured Porphyromonadaceae bacterium	2494	50	40	0	0	43	79	44	135	35	42	25	97	99	104	102	108	104	106	110	68	111	26	21	32	47	0	0	69	68	46	69	187	104	99	42	0	0	0	0	0	0
ac93ff46fb1750999d4ffc89122dad36	Bacteria	Bacteroidetes	Bacteroidia	Bacteroidales	Bacteroidales RF16 group	uncultured Porphyromonadaceae bacterium	uncultured Porphyromonadaceae bacterium	8451	134	90	43	63	88	216	167	141	135	141	149	225	368	425	405	466	439	413	426	338	427	63	80	73	117	0	58	96	115	95	130	380	220	106	194	50	42	42	47	38	45
cbda9bbbd8700a007d808f04c90bdf78	Bacteria	Bacteroidetes	Bacteroidia	Bacteroidales	Barnesiellaceae	uncultured	uncultured Porphyromonadaceae bacterium	225	0	0	0	0	0	0	0	0	0	0	0	0	0	0	0	0	0	0	11	0	0	22	29	0	14	0	0	14	0	0	0	0	6	10	0	27	0	0	19	64	0
d9f2a3f2ac9bf2b699e1a300f16e9f6b	Bacteria	Bacteroidetes	Bacteroidia	Bacteroidales	Bacteroidales RF16 group	uncultured Porphyromonadaceae bacterium	uncultured Porphyromonadaceae bacterium	2331	28	49	0	0	0	31	20	28	41	55	24	78	169	152	164	140	100	125	151	131	71	12	38	36	0	0	0	96	45	41	105	55	44	35	51	0	0	0	0	0	0
de51a2c6fe262b58d3b4063e3005b880	Bacteria	Bacteroidetes	Bacteroidia	Bacteroidales	Muribaculaceae	uncultured Porphyromonadaceae bacterium	uncultured Porphyromonadaceae bacterium	736	0	8	0	0	0	9	0	55	17	13	34	0	0	11	6	4	8	7	0	4	11	15	51	16	18	16	23	22	13	34	13	13	8	55	5	20	20	10	4	20	11
f04c03b4f89dcf93a58f1b277aeaff42	Bacteria	Bacteroidetes	Bacteroidia	Bacteroidales	Barnesiellaceae	uncultured	uncultured Porphyromonadaceae bacterium	95	19	15	12	20	12	17	0	0	0	0	0	0	0	0	0	0	0	0	0	0	0	0	0	0	0	0	0	0	0	0	0	0	0	0	0	0	0	0	0	0	0
2c021dca38ab014c6604e69d6e3e0fa3	Bacteria	Bacteroidetes	Bacteroidia	Bacteroidales	Rikenellaceae	Rikenellaceae RC9 gut group	uncultured prokaryote	139	0	0	0	0	0	0	0	0	0	0	0	0	0	0	0	0	0	0	0	0	0	9	0	9	0	14	0	0	0	0	0	0	0	0	0	12	25	11	13	15	18
8b332131aefb05d500ca99c4c728606b	Bacteria	Bacteroidetes	Bacteroidia	Bacteroidales	Rikenellaceae	Rikenellaceae RC9 gut group	uncultured Rikenella sp.	1010	10	15	7	9	10	0	37	37	18	19	33	11	30	16	39	8	0	0	0	20	0	14	20	34	15	11	49	0	13	0	0	0	25	8	8	24	21	33	10	10	13
0403327959c243de71573dcd8f856985	Bacteria	Bacteroidetes	Bacteroidia	Bacteroidales	Bacteroidales UCG-001	uncultured rumen bacterium	uncultured rumen bacterium	2580	11	55	68	44	74	45	49	104	0	47	69	42	14	99	61	45	49	32	25	55	0	0	0	0	0	17	0	110	33	36	36	0	52	30	0	104	72	109	173	90	150
1a436ff86b2965126aa8d6f3c059b660	Bacteria	Bacteroidetes	Bacteroidia	Bacteroidales	F082	uncultured rumen bacterium	uncultured rumen bacterium	4	0	0	0	0	0	0	0	0	0	0	0	0	0	0	0	0	0	0	0	0	0	0	0	0	0	0	0	0	0	0	0	4	0	0	0	0	0	0	0	0	0
1c2310c136011f79a0f7328c743a7447	Bacteria	Bacteroidetes	Bacteroidia	Bacteroidales	Prevotellaceae	Prevotellaceae UCG-003	uncultured rumen bacterium	1	0	0	0	0	0	0	0	0	0	0	0	0	0	0	0	0	0	0	0	0	0	0	0	0	0	0	0	0	0	1	0	0	0	0	0	0	0	0	0	0	0
3343a85ef8379a94e4ff78c574589e8f	Bacteria	Bacteroidetes	Bacteroidia	Bacteroidales	Prevotellaceae	Prevotella 7	uncultured rumen bacterium	5	0	0	0	0	0	0	0	3	0	2	0	0	0	0	0	0	0	0	0	0	0	0	0	0	0	0	0	0	0	0	0	0	0	0	0	0	0	0	0	0	0
376f699db21cab8e2bd150caed0cc09f	Bacteria	Bacteroidetes	Bacteroidia	Bacteroidales	Bacteroidales UCG-001	uncultured rumen bacterium	uncultured rumen bacterium	111	0	0	41	45	25	0	0	0	0	0	0	0	0	0	0	0	0	0	0	0	0	0	0	0	0	0	0	0	0	0	0	0	0	0	0	0	0	0	0	0	0
42d24d24b83385e9740b5a3f35249cb2	Bacteria	Bacteroidetes	Bacteroidia	Bacteroidales	Prevotellaceae	uncultured	uncultured rumen bacterium	2	0	0	0	0	0	0	0	0	0	0	0	0	0	0	0	0	0	0	0	0	0	0	0	0	0	0	0	0	2	0	0	0	0	0	0	0	0	0	0	0	0
7209f167b540f100ac22cde8f5563d9b	Bacteria	Bacteroidetes	Bacteroidia	Bacteroidales	Bacteroidales RF16 group	uncultured rumen bacterium	uncultured rumen bacterium	3	0	0	0	0	0	0	0	0	0	0	0	0	0	0	0	0	0	0	0	0	0	0	0	0	0	0	0	0	0	0	0	0	0	0	0	0	0	0	0	0	0
7e8fa35a79a714718e8ea699db8a1c86	Bacteria	Bacteroidetes	Bacteroidia	Bacteroidales	Prevotellaceae	Prevotellaceae YAB2003 group	uncultured rumen bacterium	18	0	0	0	0	0	0	0	3	0	0	0	0	0	6	0	0	0	0	0	0	2	0	0	0	0	0	0	0	0	0	5	0	0	0	0	0	0	0	0	0	0
a7f65202962d7577da27da0209e9612f	Bacteria	Bacteroidetes	Bacteroidia	Bacteroidales	Prevotellaceae	uncultured	uncultured rumen bacterium	2	0	0	0	0	0	2	0	0	0	0	0	0	0	0	0	0	0	0	0	0	0	0	0	0	0	0	0	0	0	0	0	0	0	0	0	0	0	0	0	0	0
b12c566d944013b24e48daf684ddeee7	Bacteria	Bacteroidetes	Bacteroidia	Bacteroidales	F082	uncultured rumen bacterium	uncultured rumen bacterium	2	0	0	0	0	0	0	0	0	0	0	0	0	0	0	0	0	0	0	0	0	0	0	0	0	0	0	0	0	0	2	0	0	0	0	0	0	0	0	0	0	0
dbfc3019351e3f20e50c0c91b0021987	Bacteria	Bacteroidetes	Bacteroidia	Bacteroidales	Bacteroidales UCG-001	uncultured rumen bacterium	uncultured rumen bacterium	99	0	0	0	0	0	0	0	0	0	0	0	0	0	0	0	0	0	0	0	0	0	9	16	17	44	0	13	0	0	0	0	0	0	0	0	0	0	0	0	0	0
e8dd20c47b074d483ee5f0a66f36923b	Bacteria	Bacteroidetes	Bacteroidia	Bacteroidales	Bacteroidales UCG-001	uncultured rumen bacterium	uncultured rumen bacterium	487	0	0	0	0	0	0	0	0	0	0	0	0	0	0	0	0	0	0	0	0	0	0	0	0	0	0	0	0	0	0	0	0	0	0	0	0	0	0	0	0	0
f0f38020a636d23547d73711de1a9a1c	Bacteria	Bacteroidetes	Bacteroidia	Bacteroidales	Prevotellaceae	Prevotellaceae Ga6A1 group	uncultured rumen bacterium	2	0	0	0	0	0	0	0	0	0	0	0	0	0	0	0	0	0	0	0	0	0	0	0	0	0	0	0	0	0	0	0	0	0	0	2	0	0	0	0	0	0
f479e3df7583409976ac650749cd40ca	Bacteria	Bacteroidetes	Bacteroidia	Bacteroidales	Prevotellaceae	uncultured	uncultured rumen bacterium	2	0	0	0	0	0	0	0	0	2	0	0	0	0	0	0	0	0	0	0	0	0	0	0	0	0	0	0	0	0	0	0	0	0	0	0	0	0	0	0	0	0
f60ed7dcf121c0a8723c51e343731c1c	Bacteria	Bacteroidetes	Bacteroidia	Bacteroidales	Bacteroidales UCG-001	uncultured rumen bacterium	uncultured rumen bacterium	28	0	0	0	0	0	0	0	0	0	0	0	0	0	0	0	0	0	0	0	0	0	0	0	0	0	0	0	0	0	0	0	0	0	0	0	0	0	0	0	0	0
f87b90f29234e0e763a3f3e3e38b8041	Bacteria	Bacteroidetes	Bacteroidia	Bacteroidales	F082	uncultured rumen bacterium	uncultured rumen bacterium	5	0	0	0	0	0	0	0	0	0	0	0	0	0	0	0	0	0	0	0	0	0	0	0	0	0	0	0	0	0	0	5	0	0	0	0	0	0	0	0	0	0
78e2725dcc0ea924c2e08568b08f5f09	Bacteria	Bacteroidetes	Bacteroidia	Bacteroidales	Prevotellaceae	Prevotella 1	unidentified rumen bacterium RF19	46	0	0	0	0	0	0	0	3	0	0	0	0	0	12	0	5	0	0	0	0	5	0	0	0	0	0	0	0	5	0	0	0	0	0	0	0	0	3	0	0	0
0262820ef7bf611e4178c4fa5cee4be7	Bacteria	Bacteroidetes	Bacteroidia	Bacteroidales				1027	46	56	58	90	84	34	0	33	69	24	49	33	0	0	0	19	0	0	0	0	7	51	0	10	0	30	15	0	29	0	0	0	0	12	0	28	15	15	50	26	69
0269a7581db338af76cce9f85c2676f9	Bacteria	Bacteroidetes	Bacteroidia	Bacteroidales	Prevotellaceae			1152	0	0	0	0	0	0	0	0	0	0	0	0	139	0	29	56	108	0	0	140	0	20	8	34	10	26	11	0	0	0	21	0	0	8	0	25	15	21	45	0	42
03048b70a71dd7ef54f8335d81c5baee	Bacteria	Bacteroidetes	Bacteroidia	Bacteroidales	F082			198	0	0	0	0	0	0	0	0	0	0	2	0	0	0	0	0	0	0	0	0	0	39	0	0	0	0	0	18	32	66	21	3	12	0	4	0	0	0	0	0	0
03943d5d222b5668817b7d9dfe51816d	Bacteria	Bacteroidetes	Bacteroidia	Bacteroidales	Bacteroidaceae	Bacteroides		1	0	0	0	0	0	0	0	0	0	0	0	0	0	0	0	0	0	0	0	0	0	0	0	1	0	0	0	0	0	0	0	0	0	0	0	0	0	0	0	0	0
068d7db19a0d982b18279d530306fe1a	Bacteria	Bacteroidetes	Bacteroidia	Bacteroidales	Paludibacteraceae	uncultured		217	18	9	5	0	0	13	0	0	0	0	0	0	0	0	9	15	0	0	19	0	0	21	15	0	0	0	14	0	0	0	0	0	0	0	0	0	0	0	0	0	0
069db42937d5d8e170c14d76dea745a9	Bacteria	Bacteroidetes	Bacteroidia	Bacteroidales	Barnesiellaceae	uncultured		1526	0	25	11	44	25	40	41	49	28	52	52	21	16	40	32	23	22	18	39	9	3	38	18	20	59	16	15	11	22	47	19	18	8	9	24	28	22	23	15	35	23
08c7b5b0c5aa7b28aafa75e3c41cebdd	Bacteria	Bacteroidetes	Bacteroidia	Bacteroidales	Prevotellaceae			410	0	0	0	0	8	0	0	0	0	0	0	0	51	0	17	19	0	0	26	43	0	0	0	0	0	0	0	0	38	0	0	0	0	98	0	0	0	0	0	0	0
0c169c059d4740c03ad5dddcfbe0026b	Bacteria	Bacteroidetes	Bacteroidia	Bacteroidales	Barnesiellaceae	uncultured		134	0	0	0	0	0	0	17	0	0	0	0	38	0	12	0	0	10	8	14	0	35	0	0	0	0	0	0	0	0	0	0	0	0	0	0	0	0	0	0	0	0
0dd70e461a0d5bcb107d54ca1cdd7fdc	Bacteria	Bacteroidetes	Bacteroidia	Bacteroidales	Prevotellaceae			10	0	0	0	0	0	0	0	0	0	0	0	0	0	0	0	0	0	0	0	0	0	0	0	0	0	0	0	0	0	0	0	0	0	0	0	0	0	0	0	0	0
0f4504c7ddeda2a639b29f43c3dded3d	Bacteria	Bacteroidetes	Bacteroidia	Bacteroidales	Prevotellaceae	Prevotella 1		2	0	0	0	0	0	0	0	0	0	0	0	0	0	0	0	0	0	0	0	0	0	0	0	0	0	0	0	0	0	0	0	0	0	0	0	0	0	0	0	0	0
140d154ccf96e6b56b672d85fe72f425	Bacteria	Bacteroidetes	Bacteroidia	Bacteroidales	Marinifilaceae	Sanguibacteroides		246	5	0	0	0	20	8	4	5	5	11	8	10	0	0	1	0	0	2	0	1	0	4	1	11	6	5	5	2	5	9	0	2	12	2	0	6	2	3	9	4	4
1439f0f333eb7d0e87bf9f3ddbb6b26c	Bacteria	Bacteroidetes	Bacteroidia	Bacteroidales	Rikenellaceae			38	0	0	0	0	0	0	0	0	0	0	0	0	0	0	0	0	0	0	0	0	0	0	0	0	0	0	0	0	0	0	0	3	0	0	0	0	11	0	0	0	0
16aa024b75b84d2666dbb2a485373959	Bacteria	Bacteroidetes	Bacteroidia	Bacteroidales				2	0	0	0	0	0	0	0	0	0	0	0	0	0	0	0	0	0	0	0	0	0	0	2	0	0	0	0	0	0	0	0	0	0	0	0	0	0	0	0	0	0
17d6b1dea1c6b2c70e123faef7db4333	Bacteria	Bacteroidetes	Bacteroidia	Bacteroidales	Rikenellaceae			604	29	18	1	19	31	14	14	11	13	27	7	19	0	0	0	0	0	0	7	0	0	3	0	0	8	0	0	0	11	8	6	0	11	12	0	17	0	21	19	11	27
185278ad7a14ecf4e8323193b14f0ff7	Bacteria	Bacteroidetes	Bacteroidia	Bacteroidales	Rikenellaceae	Alistipes		2728	8	20	33	14	18	0	29	44	35	22	29	32	26	128	84	52	32	65	36	31	40	49	50	60	108	80	75	32	28	36	33	47	47	30	46	38	119	51	56	47	41
1941362d917d067309abb5c8ecd51ace	Bacteria	Bacteroidetes	Bacteroidia	Bacteroidales	Rikenellaceae	Rikenellaceae RC9 gut group		1394	35	37	25	44	28	65	32	54	39	57	47	43	79	79	53	51	32	24	36	53	125	43	25	37	0	0	0	0	31	0	30	28	12	0	0	0	0	0	0	0	0
1a4db8b5ad8b0f259576c5a27e0e6019	Bacteria	Bacteroidetes	Bacteroidia	Bacteroidales	Rikenellaceae	Rikenellaceae RC9 gut group		1	0	1	0	0	0	0	0	0	0	0	0	0	0	0	0	0	0	0	0	0	0	0	0	0	0	0	0	0	0	0	0	0	0	0	0	0	0	0	0	0	0
1b3d3d12c68c559dc513ea85ba11f521	Bacteria	Bacteroidetes	Bacteroidia	Bacteroidales	Rikenellaceae	Rikenellaceae RC9 gut group		1086	0	29	29	30	0	0	12	22	31	35	23	29	37	0	38	34	19	41	21	21	31	22	0	0	0	0	0	0	46	23	47	29	0	0	0	31	0	0	38	32	28
1be0c0adfa3ba8bcda5e109a062178fd	Bacteria	Bacteroidetes	Bacteroidia	Bacteroidales	Paludibacteraceae	Paludibacter		895	0	0	0	0	0	0	0	0	0	48	20	0	27	0	130	0	26	0	128	0	102	0	0	0	0	0	0	58	64	13	16	52	40	21	64	0	13	0	0	0	0
1f5ff331f5b7d3cb430c6a9d401874a6	Bacteria	Bacteroidetes	Bacteroidia	Bacteroidales	Prevotellaceae			368	0	0	0	0	0	0	0	0	26	0	0	0	0	0	23	0	117	31	0	0	0	0	0	0	0	0	0	25	0	0	0	41	26	0	0	0	0	0	0	0	0
200ae32d008b84be837082d41140dc23	Bacteria	Bacteroidetes	Bacteroidia	Bacteroidales	Rikenellaceae	Rikenellaceae RC9 gut group		129	5	0	0	0	0	4	0	10	3	5	0	0	0	0	0	0	0	1	0	0	0	0	3	9	0	4	0	0	7	0	4	6	0	0	0	0	5	0	4	6	0
22b189838df966e5b3eb82a40d500d00	Bacteria	Bacteroidetes	Bacteroidia	Bacteroidales	Bacteroidaceae	Bacteroides		276	42	24	0	30	11	21	18	36	0	0	0	23	0	0	0	0	0	10	0	0	0	0	0	0	21	20	0	0	0	0	0	0	0	0	0	0	0	0	0	0	0
23b6b638f567a556ea44b65a8663e48f	Bacteria	Bacteroidetes	Bacteroidia	Bacteroidales	F082			142	0	0	0	0	0	0	0	0	0	0	0	0	0	0	0	0	0	0	0	0	0	0	0	0	0	0	0	0	31	81	30	0	0	0	0	0	0	0	0	0	0
2ab8005f0765b5f9345033685f0e061e	Bacteria	Bacteroidetes	Bacteroidia	Bacteroidales	Barnesiellaceae	uncultured		12	12	0	0	0	0	0	0	0	0	0	0	0	0	0	0	0	0	0	0	0	0	0	0	0	0	0	0	0	0	0	0	0	0	0	0	0	0	0	0	0	0
2b0408de1b8c3c649a25af6e5216dd47	Bacteria	Bacteroidetes	Bacteroidia	Bacteroidales	uncultured			44	0	0	25	0	0	0	0	0	0	0	0	0	0	0	0	0	0	0	0	0	19	0	0	0	0	0	0	0	0	0	0	0	0	0	0	0	0	0	0	0	0
2d22509a97fd581808f6e5b659bd9f51	Bacteria	Bacteroidetes	Bacteroidia	Bacteroidales	Prevotellaceae	Prevotellaceae UCG-003		60	0	0	0	0	0	0	0	0	0	0	0	0	0	0	0	0	0	0	0	0	0	0	0	0	0	0	0	0	0	0	0	0	0	0	0	0	0	0	0	0	0
2dda825d7538f1e583d8435ecdab4f0a	Bacteria	Bacteroidetes	Bacteroidia					8	0	0	0	0	0	0	0	0	0	0	0	0	0	0	0	4	0	2	0	0	2	0	0	0	0	0	0	0	0	0	0	0	0	0	0	0	0	0	0	0	0
2e06f41deff415daf56cff423f2edd34	Bacteria	Bacteroidetes	Bacteroidia	Bacteroidales	Barnesiellaceae	uncultured		192	0	0	0	0	0	0	0	11	7	9	13	4	0	4	0	14	10	6	6	0	0	0	0	0	0	0	0	0	9	0	0	12	0	0	0	3	0	0	0	6	0
2f3df2a01b37b61e16cd6ff8ae181c33	Bacteria	Bacteroidetes	Bacteroidia	Bacteroidales	Prevotellaceae	Prevotella 1		4	0	0	0	0	0	0	0	0	0	0	0	0	0	0	0	0	0	0	0	0	0	0	0	0	0	0	0	0	0	4	0	0	0	0	0	0	0	0	0	0	0
317c6d33ddeabd1a665d3b8adbbf8d11	Bacteria	Bacteroidetes	Bacteroidia	Bacteroidales				2	0	0	0	0	0	0	0	0	0	0	0	0	0	0	2	0	0	0	0	0	0	0	0	0	0	0	0	0	0	0	0	0	0	0	0	0	0	0	0	0	0
3237b10e641deb436c30aca3563f4a70	Bacteria	Bacteroidetes	Bacteroidia	Bacteroidales				1	0	0	0	0	0	0	0	0	0	0	0	0	0	0	0	1	0	0	0	0	0	0	0	0	0	0	0	0	0	0	0	0	0	0	0	0	0	0	0	0	0
36ac66d7e6a0adcf7908f0bbf0361a0d	Bacteria	Bacteroidetes	Bacteroidia	Bacteroidales	Rikenellaceae	Rikenellaceae RC9 gut group		379	0	0	0	0	21	0	19	0	0	0	0	0	0	29	0	0	0	0	19	0	29	0	19	0	0	0	0	41	0	51	33	63	0	0	28	0	0	0	0	0	0
377d1fdbd7e927289589ab31f46fe51a	Bacteria	Bacteroidetes	Bacteroidia	Bacteroidales	Rikenellaceae			31	0	0	0	0	0	0	0	0	0	0	0	0	0	0	0	0	9	0	0	3	19	0	0	0	0	0	0	0	0	0	0	0	0	0	0	0	0	0	0	0	0
386b2f0247b9ef67159f81e28c42a0f7	Bacteria	Bacteroidetes	Bacteroidia	Bacteroidales	Rikenellaceae	Rikenellaceae RC9 gut group		2674	30	18	8	0	0	0	82	98	39	98	35	130	83	69	92	90	119	283	83	129	123	52	50	38	28	80	32	23	13	0	147	52	52	0	153	17	0	0	14	0	17
38fe36424297e5fb517ec471ab306fe7	Bacteria	Bacteroidetes	Bacteroidia	Bacteroidales	Rikenellaceae	Rikenellaceae RC9 gut group		1035	14	0	0	9	12	10	8	0	0	0	0	0	14	32	28	26	7	17	14	15	0	38	16	31	10	44	16	19	37	36	27	19	16	34	36	30	10	12	21	27	32
3c5d89c8ea6a9c4cd56cc28f41394140	Bacteria	Bacteroidetes	Bacteroidia	Bacteroidales	Prevotellaceae	Prevotella 1		4	0	0	0	0	0	0	0	0	0	0	0	0	4	0	0	0	0	0	0	0	0	0	0	0	0	0	0	0	0	0	0	0	0	0	0	0	0	0	0	0	0
3d09fc4587ab6dd081321f8b9d0a949b	Bacteria	Bacteroidetes	Bacteroidia	Bacteroidales	Prevotellaceae			28	0	0	0	0	0	0	0	0	0	0	0	0	0	0	28	0	0	0	0	0	0	0	0	0	0	0	0	0	0	0	0	0	0	0	0	0	0	0	0	0	0
3d519864c50cfafa594bcb59982c4a3b	Bacteria	Bacteroidetes	Bacteroidia	Bacteroidales	Rikenellaceae	Rikenellaceae RC9 gut group		42	7	0	0	0	0	0	0	0	0	0	0	0	0	0	0	2	6	0	14	7	0	0	0	0	0	0	0	0	6	0	0	0	0	0	0	0	0	0	0	0	0
3ee6bd3b3ca9f0cf69e2c8b22424c41d	Bacteria	Bacteroidetes	Bacteroidia	Bacteroidales	Rikenellaceae	Alistipes		272	0	0	0	0	0	0	0	0	0	0	0	0	0	10	0	10	0	0	0	0	0	17	14	5	0	0	0	0	0	0	0	0	0	0	0	0	0	0	0	0	0
43e03f1bb51abf88824be3fd9d689cfb	Bacteria	Bacteroidetes	Bacteroidia	Bacteroidales	Rikenellaceae	Rikenellaceae RC9 gut group		99	0	0	0	14	0	0	0	0	0	0	0	0	0	0	0	11	0	12	20	0	0	0	0	16	0	0	0	0	13	0	0	0	0	0	0	0	0	0	0	0	0
471c7d56beef060f87a592995eddf0a5	Bacteria	Bacteroidetes	Bacteroidia	Bacteroidales	Prevotellaceae	Prevotellaceae UCG-003		2832	0	0	0	0	0	0	0	0	0	0	0	0	75	7	27	32	6	25	12	59	0	132	0	92	0	29	205	0	11	27	0	0	0	0	0	62	28	81	33	56	87
48bedf715b723acb79e10576444dc627	Bacteria	Bacteroidetes	Bacteroidia	Bacteroidales	Rikenellaceae	Rikenellaceae RC9 gut group		1230	35	0	14	46	19	0	27	0	27	19	23	27	43	17	40	34	32	105	59	34	0	42	0	15	0	15	0	0	27	0	0	0	0	14	0	30	0	17	31	37	43
49537464eed2293348de29c950d97aae	Bacteria	Bacteroidetes	Bacteroidia	Bacteroidales	Rikenellaceae	Rikenellaceae RC9 gut group		474	0	0	0	0	0	0	0	0	0	0	0	0	0	0	0	0	0	0	0	0	144	0	0	0	0	0	0	28	0	21	0	66	0	17	0	0	21	0	39	0	0
4af494000f4ce474bce4d2ad4e06a5d8	Bacteria	Bacteroidetes	Bacteroidia	Bacteroidales	Rikenellaceae	Alistipes		327	10	0	7	5	0	13	6	2	2	0	6	3	0	0	0	0	0	0	0	0	0	0	6	1	4	0	5	0	6	3	0	0	7	2	6	9	7	17	25	11	9
4f474339225c484feea7332808a69f47	Bacteria	Bacteroidetes	Bacteroidia	Bacteroidales	Muribaculaceae			54	0	0	0	0	0	0	0	0	0	0	0	0	0	7	7	5	0	8	6	0	5	0	0	0	0	0	0	0	0	0	0	4	0	0	0	0	0	0	0	0	0
51e90b45920ae213a68d1c6688b3e359	Bacteria	Bacteroidetes	Bacteroidia	Bacteroidales	Bacteroidaceae	Bacteroides		3	0	0	0	0	0	0	0	0	0	0	0	0	0	0	0	0	0	0	0	0	0	0	0	0	0	0	0	3	0	0	0	0	0	0	0	0	0	0	0	0	0
5213c19976702e2055078fdd91ad3a1b	Bacteria	Bacteroidetes	Bacteroidia					629	22	23	23	25	55	22	19	0	0	0	0	13	12	0	20	41	15	0	0	20	0	0	27	25	0	14	0	0	0	0	0	0	0	0	0	0	0	0	0	0	0
53b469ff69e29ef4591c6da771038e8f	Bacteria	Bacteroidetes	Bacteroidia	Bacteroidales	Rikenellaceae	Rikenellaceae RC9 gut group		61	0	0	0	0	0	0	0	0	0	0	0	0	0	0	0	0	0	0	0	0	0	0	0	0	0	0	0	0	0	0	0	0	0	0	0	0	0	0	0	0	0
55d77337daeea3b8007ef9b90564cc23	Bacteria	Bacteroidetes	Bacteroidia	Bacteroidales	Prevotellaceae	Prevotella 1		10	0	0	0	0	0	0	0	0	0	0	0	0	0	10	0	0	0	0	0	0	0	0	0	0	0	0	0	0	0	0	0	0	0	0	0	0	0	0	0	0	0
56ae9acad8d5bd4ca1aa39758a648603	Bacteria	Bacteroidetes	Bacteroidia	Bacteroidales	Prevotellaceae	Prevotellaceae UCG-003		7759	89	75	100	50	74	95	68	138	71	96	116	111	83	97	122	122	23	104	50	125	57	127	185	119	147	113	60	108	77	201	73	242	45	52	113	298	132	213	237	359	212
56e3025c6dcd77c0ed1695b01a00f527	Bacteria	Bacteroidetes	Bacteroidia	Bacteroidales	Rikenellaceae	Rikenellaceae RC9 gut group		1560	0	16	0	28	0	0	0	0	0	0	0	0	39	30	35	47	75	125	25	49	41	0	27	34	40	27	0	22	20	0	0	23	14	35	67	34	60	43	23	25	15
577537cf755a3da6162c7169aa68c0b8	Bacteria	Bacteroidetes	Bacteroidia	Bacteroidales	Rikenellaceae	Rikenellaceae RC9 gut group		58	0	0	0	0	0	0	0	0	0	0	0	0	0	0	0	0	0	0	0	0	0	0	0	27	0	31	0	0	0	0	0	0	0	0	0	0	0	0	0	0	0
58785d2e004043186a1cd30bfb8bd0d3	Bacteria	Bacteroidetes	Bacteroidia	Bacteroidales	Prevotellaceae	Alloprevotella		742	9	18	3	0	9	10	0	3	0	0	109	0	0	10	0	1	15	9	6	10	27	28	10	0	0	0	0	9	13	0	0	0	0	21	0	9	12	0	20	11	0
599e1a4dc5aa9ba298a50457b7ae46b6	Bacteria	Bacteroidetes	Bacteroidia	Bacteroidales	Bacteroidaceae	Bacteroides		671	0	36	31	29	24	0	0	0	0	0	0	0	10	12	5	17	8	0	0	4	0	16	10	12	20	27	17	0	6	0	0	26	0	0	0	35	35	20	19	25	21
59f40b8b91357c6c4e670373806426f2	Bacteria	Bacteroidetes	Bacteroidia	Bacteroidales	Barnesiellaceae	uncultured		545	0	6	28	31	20	11	0	0	11	0	7	0	9	29	22	9	11	37	11	27	16	9	3	22	0	15	25	23	11	11	0	0	14	12	0	0	14	17	10	0	9
5b79295cc13740f58efc2ac21943285d	Bacteria	Bacteroidetes	Bacteroidia	Bacteroidales	Rikenellaceae	Rikenellaceae RC9 gut group		17	0	0	0	0	0	0	0	0	0	0	0	0	0	0	0	0	0	0	0	0	0	0	0	0	0	0	0	0	0	0	17	0	0	0	0	0	0	0	0	0	0
5fc068bb824aced2377249dc02305641	Bacteria	Bacteroidetes	Bacteroidia	Bacteroidales	Rikenellaceae	Rikenellaceae RC9 gut group		462	0	0	0	0	0	0	0	40	0	18	0	0	0	0	34	48	0	30	36	27	0	0	0	0	0	0	0	0	0	0	0	0	0	0	0	46	0	50	0	45	0
63629d323db30a99ed092e05eaa8851c	Bacteria	Bacteroidetes	Bacteroidia	Bacteroidales	Rikenellaceae	Rikenellaceae RC9 gut group		5	0	0	0	0	0	0	0	0	0	0	0	0	0	0	0	0	0	0	0	0	0	0	5	0	0	0	0	0	0	0	0	0	0	0	0	0	0	0	0	0	0
63ae4f9a9e4ca9debe9af42b647447d1	Bacteria	Bacteroidetes	Bacteroidia	Bacteroidales	Bacteroidaceae	Bacteroides		101	0	6	0	5	11	4	3	6	6	5	9	4	7	0	2	4	5	7	7	0	0	0	0	0	0	0	0	0	0	0	0	0	0	0	0	0	0	0	0	0	0
668bd87d797e038f7c4603ac8c9e3784	Bacteria	Bacteroidetes	Bacteroidia	Bacteroidales	Muribaculaceae			30	0	0	0	0	0	0	0	0	0	0	0	0	0	0	0	0	0	0	0	6	0	0	0	0	0	0	0	0	0	0	0	0	0	0	0	0	0	0	0	0	0
67d0e43ecc3784880ff7d874b938da11	Bacteria	Bacteroidetes	Bacteroidia	Bacteroidales	Rikenellaceae	Rikenellaceae RC9 gut group		1333	20	15	14	13	20	14	17	17	19	15	13	10	9	19	20	12	20	22	11	19	14	15	19	20	11	17	12	38	24	33	31	14	46	53	24	45	53	32	55	39	34
67faabbd0b7038b30d07d1fedc9fa6f2	Bacteria	Bacteroidetes	Bacteroidia	Bacteroidales	Bacteroidaceae	Bacteroides		5775	56	57	65	47	95	51	65	52	85	35	37	86	119	58	108	102	53	69	52	62	34	91	66	144	69	72	59	172	156	129	66	132	82	228	172	84	116	150	147	81	128
67ff3ef3ece8d581accc3c933d8b55d3	Bacteria	Bacteroidetes	Bacteroidia	Bacteroidales	Bacteroidales RF16 group			616	20	33	0	0	0	9	23	0	16	67	0	0	20	17	60	45	19	27	0	0	43	34	0	0	29	0	0	11	16	0	24	0	7	0	25	0	0	0	0	0	0
6a212ae11d64cd69ca19c4d8747ed097	Bacteria	Bacteroidetes	Bacteroidia	Bacteroidales	F082			1	0	0	0	0	0	0	0	0	0	0	0	0	0	0	0	0	0	0	0	0	0	0	0	0	0	0	0	0	0	0	0	0	0	0	0	0	0	0	0	0	0
6c93fc06634cbd7f7a2361b293573075	Bacteria	Bacteroidetes	Bacteroidia	Bacteroidales	Rikenellaceae	Rikenellaceae RC9 gut group		85	0	0	0	0	0	0	0	0	0	0	0	0	13	0	0	0	0	6	9	0	0	9	0	5	0	0	3	0	0	0	0	0	0	0	0	0	0	0	0	0	0
6eaa9b0ac0a2d8aaa6960be780931516	Bacteria	Bacteroidetes	Bacteroidia	Bacteroidales	Barnesiellaceae	uncultured		1190	30	22	21	35	17	22	94	30	56	37	44	60	13	31	26	0	15	19	21	33	8	18	19	54	9	6	10	30	29	6	45	12	37	58	13	13	24	12	12	18	28
737c3a0e947f0df10a1f6b8027c6ab85	Bacteria	Bacteroidetes	Bacteroidia	Bacteroidales	Tannerellaceae	Parabacteroides		1342	8	8	13	17	5	8	33	40	43	11	31	22	11	7	43	11	10	36	2	13	12	19	18	5	9	9	12	44	49	36	48	70	22	22	14	34	60	49	72	28	40
7695f0c26b3d7481350e82a3b0ccb2b2	Bacteria	Bacteroidetes	Bacteroidia	Bacteroidales				2	0	0	0	0	0	0	0	0	0	0	0	0	0	0	0	0	0	0	0	0	0	0	2	0	0	0	0	0	0	0	0	0	0	0	0	0	0	0	0	0	0
77e38c0402bdded98dcd6b677687221c	Bacteria	Bacteroidetes	Bacteroidia	Bacteroidales	Paludibacteraceae			26	0	0	0	0	0	0	26	0	0	0	0	0	0	0	0	0	0	0	0	0	0	0	0	0	0	0	0	0	0	0	0	0	0	0	0	0	0	0	0	0	0
7956d5c347f1d926ce1de41492300859	Bacteria	Bacteroidetes	Bacteroidia	Bacteroidales	Rikenellaceae	Rikenellaceae RC9 gut group		3090	51	18	28	0	44	22	72	127	45	54	36	45	62	59	116	26	61	32	33	76	25	26	35	24	39	19	38	129	61	54	0	45	49	123	81	40	67	31	66	25	62
7e9700f006dc44666342c621283be664	Bacteria	Bacteroidetes	Bacteroidia	Bacteroidales	Rikenellaceae	Alistipes		101	0	0	0	0	0	0	13	12	0	0	0	7	0	0	0	11	0	10	0	0	23	0	0	0	0	0	0	0	0	0	0	0	0	25	0	0	0	0	0	0	0
7fd3f0f32720a1c945b332c352678606	Bacteria	Bacteroidetes	Bacteroidia	Bacteroidales	Prevotellaceae			193	0	0	0	0	0	0	0	0	0	0	0	0	6	22	51	17	3	16	16	22	0	8	0	4	0	0	3	0	4	8	8	5	0	0	0	0	0	0	0	0	0
81a8722bd94d79b42195a9bd832b20d2	Bacteria	Bacteroidetes	Bacteroidia	Bacteroidales	Rikenellaceae	Rikenellaceae RC9 gut group		121	0	0	0	0	0	0	0	0	0	0	0	0	0	0	0	0	0	0	0	0	0	0	0	0	0	0	0	12	0	0	47	62	0	0	0	0	0	0	0	0	0
82c4b30509c4fbf7a557de36a8bdcebf	Bacteria	Bacteroidetes	Bacteroidia	Bacteroidales	Rikenellaceae	Rikenellaceae RC9 gut group		427	0	0	0	0	0	0	0	0	0	0	0	0	23	29	33	25	29	0	23	42	0	0	0	0	0	0	0	25	0	0	28	0	0	0	0	0	0	0	48	34	0
85360740737e53c7aab88d465f275a6c	Bacteria	Bacteroidetes	Bacteroidia	Bacteroidales	Rikenellaceae	Alistipes		6	0	0	0	0	6	0	0	0	0	0	0	0	0	0	0	0	0	0	0	0	0	0	0	0	0	0	0	0	0	0	0	0	0	0	0	0	0	0	0	0	0
89d6d636db5115f0669ab05cc5a7b723	Bacteria	Bacteroidetes	Bacteroidia	Bacteroidales	Muribaculaceae			1049	17	40	21	24	18	19	53	142	45	14	14	38	16	21	36	31	22	30	20	9	16	0	0	0	0	17	0	0	2	11	5	0	0	0	6	12	14	0	0	11	32
8bc2c3522dd9d44b65f405f39aa4c841	Bacteria	Bacteroidetes	Bacteroidia	Bacteroidales	Bacteroidaceae	Bacteroides		547	0	0	0	0	0	0	21	35	111	10	6	0	7	14	0	32	0	8	23	16	20	9	7	13	9	24	0	15	15	6	0	0	14	0	0	0	0	24	0	0	0
8fee7c9e47347d6b4789bb8ee2480e6b	Bacteria	Bacteroidetes	Bacteroidia	Bacteroidales	Barnesiellaceae	uncultured		126	0	0	0	0	5	0	0	20	0	0	0	0	0	4	6	14	20	0	0	13	0	0	0	0	0	0	0	0	0	0	0	7	0	0	0	6	0	0	0	0	0
91b3de2d351b8a3abfa4e9811b46d5a3	Bacteria	Bacteroidetes	Bacteroidia	Bacteroidales	Rikenellaceae	Rikenellaceae RC9 gut group		37	0	0	0	0	0	0	0	0	0	0	0	0	0	0	0	0	0	0	0	0	37	0	0	0	0	0	0	0	0	0	0	0	0	0	0	0	0	0	0	0	0
966151056f312dd7ef535633d927511d	Bacteria	Bacteroidetes	Bacteroidia	Bacteroidales	Rikenellaceae	Rikenellaceae RC9 gut group		35	0	0	0	0	0	0	0	0	0	0	0	0	0	0	0	0	0	0	0	0	0	0	0	0	0	0	0	0	0	0	0	0	0	0	0	0	0	0	0	0	0
97a8445e997e1b0369ff8bf6c5cc5043	Bacteria	Bacteroidetes	Bacteroidia	Bacteroidales	Muribaculaceae			15	0	0	0	0	0	0	0	0	0	0	0	0	0	0	0	0	0	0	0	0	0	0	0	0	0	0	0	0	0	0	0	0	0	0	0	0	15	0	0	0	0
9ceb36a286330cf9b553ba555adb7cd6	Bacteria	Bacteroidetes	Bacteroidia	Bacteroidales	Rikenellaceae	Alistipes		1160	37	31	29	47	22	68	69	93	82	119	0	76	0	0	0	0	0	0	23	0	35	0	56	0	33	0	48	0	77	28	0	24	42	89	0	0	0	0	0	0	0
9ddc4676329033bd389daee10e3a8f2f	Bacteria	Bacteroidetes	Bacteroidia					1	0	0	0	0	0	0	0	0	0	0	0	0	0	0	0	1	0	0	0	0	0	0	0	0	0	0	0	0	0	0	0	0	0	0	0	0	0	0	0	0	0
a09a35e86ae6a1d0d22d26f033337585	Bacteria	Bacteroidetes	Bacteroidia	Bacteroidales	Paludibacteraceae			49	0	0	0	0	0	0	0	0	0	0	0	0	0	12	0	0	1	0	0	0	0	0	0	0	0	0	0	9	0	0	0	0	0	0	12	3	4	0	0	2	0
a1e8a79f26cf47016286e59b54eb0bde	Bacteria	Bacteroidetes	Bacteroidia	Bacteroidales	Rikenellaceae	Alistipes		515	0	0	0	0	0	0	11	0	8	13	5	7	0	0	14	0	0	8	19	0	29	0	19	0	0	0	0	9	7	0	0	0	0	0	0	76	7	72	20	90	19
a25907a5e163d3469140f1bac4c4cfb7	Bacteria	Bacteroidetes	Bacteroidia					2	0	0	0	0	0	0	0	0	0	0	0	0	0	0	0	0	0	0	0	0	0	0	0	0	0	0	2	0	0	0	0	0	0	0	0	0	0	0	0	0	0
a26a1dd2afb7dd87b5a3d92068cb59fa	Bacteria	Bacteroidetes	Bacteroidia	Bacteroidales	Rikenellaceae	Rikenellaceae RC9 gut group		68	0	0	0	0	0	0	0	0	0	0	0	0	0	0	0	0	0	0	0	0	0	0	22	0	0	0	0	0	0	0	46	0	0	0	0	0	0	0	0	0	0
a409d1c55861b2a58b24a4e8fcda46e5	Bacteria	Bacteroidetes	Bacteroidia	Bacteroidales	Bacteroidales RF16 group			139	0	0	0	0	0	0	0	0	0	0	0	0	24	0	10	40	0	20	21	0	0	0	0	0	0	0	0	0	0	0	0	0	0	0	0	0	0	0	0	0	0
a43821c2012bc4a8b19b69bf8bedb4b2	Bacteria	Bacteroidetes	Bacteroidia					43	0	0	0	0	0	0	0	0	0	0	0	0	0	0	0	0	0	0	0	0	0	0	4	1	34	0	0	0	0	0	0	0	0	0	0	0	0	0	0	0	0
a447cb54bd01935cc01f048048c1917f	Bacteria	Bacteroidetes	Bacteroidia	Bacteroidales	Prevotellaceae	Prevotellaceae UCG-003		2064	0	0	0	0	0	0	0	29	0	0	0	0	86	7	9	72	0	79	0	70	0	15	46	79	0	5	88	0	210	0	0	0	197	0	0	111	215	75	35	124	51
a499ff193e7b3c966bd422989739176c	Bacteria	Bacteroidetes	Bacteroidia	Bacteroidales	Rikenellaceae	Rikenellaceae RC9 gut group		120	0	0	0	0	0	0	20	0	0	0	0	0	0	0	0	0	0	0	0	0	0	0	0	0	0	0	0	0	0	0	0	0	0	0	0	0	28	17	31	0	0
a71e29b4c7bc7de5898ff7f493c79ca3	Bacteria	Bacteroidetes	Bacteroidia	Bacteroidales	Rikenellaceae	Rikenellaceae RC9 gut group		57	0	0	0	0	0	0	0	0	0	0	0	0	0	0	0	0	0	0	0	0	0	0	0	0	31	26	0	0	0	0	0	0	0	0	0	0	0	0	0	0	0
aaf306f5d803c0af48c4b1be8373ef10	Bacteria	Bacteroidetes	Bacteroidia					32	0	0	0	0	0	0	0	0	0	0	0	0	0	0	0	0	0	0	0	0	0	0	0	0	0	0	0	0	0	0	0	0	0	0	0	0	0	32	0	0	0
ab3b96fbdd3991059aaaa9983e34185e	Bacteria	Bacteroidetes	Bacteroidia	Bacteroidales	Bacteroidaceae	Bacteroides		2	0	0	0	0	0	0	0	0	0	0	0	0	2	0	0	0	0	0	0	0	0	0	0	0	0	0	0	0	0	0	0	0	0	0	0	0	0	0	0	0	0
acc6b9b1c4078ff691865c507bd44a99	Bacteria	Bacteroidetes	Bacteroidia	Bacteroidales	uncultured			2164	50	73	52	93	123	32	0	0	0	0	0	0	0	0	33	28	0	36	0	86	22	83	33	64	0	53	0	0	28	0	0	0	0	0	0	102	117	84	78	98	64
b0a96fdf440c15d65602511a8bd2a6ad	Bacteria	Bacteroidetes	Bacteroidia	Bacteroidales	Bacteroidaceae	Bacteroides		50	0	0	0	0	0	0	0	0	0	0	0	0	0	0	0	0	0	0	0	0	0	12	16	13	0	9	0	0	0	0	0	0	0	0	0	0	0	0	0	0	0
b4d8073e6be9d910128aa1efe359f25a	Bacteria	Bacteroidetes	Bacteroidia	Bacteroidales	Paludibacteraceae	uncultured		30	0	0	0	0	0	0	0	0	0	0	0	0	11	0	0	0	0	0	0	19	0	0	0	0	0	0	0	0	0	0	0	0	0	0	0	0	0	0	0	0	0
b53ae61c733971772e57ac8c996cac92	Bacteria	Bacteroidetes	Bacteroidia	Bacteroidales	uncultured			776	0	30	0	73	38	31	13	16	15	24	0	0	0	0	17	17	22	20	0	15	0	0	22	16	0	0	53	37	0	0	0	0	0	0	0	0	0	34	30	0	23
b842b608c6aeba142b4c9db9fadc2b33	Bacteria	Bacteroidetes	Bacteroidia	Bacteroidales	Rikenellaceae	Rikenellaceae RC9 gut group		850	14	3	0	9	7	16	25	34	20	13	15	0	22	13	16	33	14	29	35	0	29	16	7	35	11	18	29	0	0	0	30	7	0	19	0	14	33	15	25	9	10
b8b9e27117fcd32af71128124598f696	Bacteria	Bacteroidetes	Bacteroidia	Bacteroidales	Rikenellaceae	Alistipes		4048	78	72	82	68	85	56	55	104	97	52	64	76	57	65	35	44	39	71	35	52	21	23	28	50	36	46	27	105	99	104	150	102	139	65	93	57	66	61	66	41	46
bc74bd3ce8899690982c15d5045ec71c	Bacteria	Bacteroidetes	Bacteroidia	Bacteroidales	Bacteroidaceae	Bacteroides		728	6	6	0	4	15	5	0	0	0	0	0	0	9	0	0	10	7	19	8	13	0	0	0	0	0	0	23	0	35	0	0	38	0	65	0	31	34	15	35	35	38
bf373f6954de8d88238abb3fbb8bed95	Bacteria	Bacteroidetes	Bacteroidia	Bacteroidales	Rikenellaceae	Rikenellaceae RC9 gut group		717	0	0	0	0	0	0	0	28	35	37	12	0	19	20	24	12	0	34	0	0	14	0	0	0	0	0	0	0	40	79	89	0	16	48	24	0	0	0	17	0	8
bfa7d47f17017da593c941a7ef9c5f9d	Bacteria	Bacteroidetes	Bacteroidia					285	0	0	0	0	0	0	0	0	0	0	0	0	0	0	0	0	0	0	0	0	0	0	0	0	0	0	0	0	0	0	0	0	0	0	0	0	53	184	48	0	0
c4788570b4d8038040ef5aab403bd36c	Bacteria	Bacteroidetes	Bacteroidia	Bacteroidales	Tannerellaceae	uncultured		3	0	0	0	0	0	0	0	0	0	0	0	0	0	0	0	0	0	0	0	0	0	0	0	0	0	0	0	0	0	0	0	0	0	0	0	0	0	0	0	0	0
c80d4a256b92d39a61e380d4517d6703	Bacteria	Bacteroidetes	Bacteroidia	Bacteroidales	Rikenellaceae	Alistipes		2	0	0	0	0	0	0	0	0	0	0	0	0	0	0	0	0	0	0	0	0	0	0	0	0	0	0	0	0	0	0	0	0	0	0	0	0	0	0	0	0	0
d1813922c61499d7937375247a7d0887	Bacteria	Bacteroidetes	Bacteroidia	Bacteroidales	Paludibacteraceae			1018	16	16	0	5	7	11	28	0	14	75	26	0	51	107	0	26	37	0	126	0	216	0	0	0	14	0	0	21	30	37	0	22	23	0	0	0	0	0	0	0	0
d52238a85adc1e62099030f751fed6c3	Bacteria	Bacteroidetes	Bacteroidia	Bacteroidales				750	0	0	0	0	0	0	11	3	0	17	7	0	107	149	121	0	131	76	49	79	0	0	0	0	0	0	0	0	0	0	0	0	0	0	0	0	0	0	0	0	0
da64273cbe9b468159901d717894797f	Bacteria	Bacteroidetes	Bacteroidia	Bacteroidales	Prevotellaceae			1	0	0	0	0	0	0	0	0	0	1	0	0	0	0	0	0	0	0	0	0	0	0	0	0	0	0	0	0	0	0	0	0	0	0	0	0	0	0	0	0	0
dcc5c6853e0053bfa1c8ef97bcaceeea	Bacteria	Bacteroidetes	Bacteroidia	Bacteroidales	Bacteroidales RF16 group			439	0	0	0	0	0	0	0	0	0	0	20	0	41	97	9	23	0	10	24	145	0	0	0	0	0	0	0	8	0	0	28	12	0	8	0	0	0	0	0	0	0
e0b6596293a932bcda6e7349c017d3c2	Bacteria	Bacteroidetes	Bacteroidia	Bacteroidales	F082			8	0	0	0	0	0	0	0	0	0	0	0	0	0	0	0	0	0	0	0	0	0	0	0	0	0	0	0	0	0	0	5	0	0	0	0	0	0	0	0	0	0
e5b1c6024ec51fddda491f321814926f	Bacteria	Bacteroidetes	Bacteroidia	Bacteroidales	Rikenellaceae	Rikenellaceae RC9 gut group		275	0	0	0	0	0	0	0	0	0	0	0	0	0	0	0	0	34	32	21	0	106	0	0	0	0	0	0	0	24	0	58	0	0	0	0	0	0	0	0	0	0
e6907398d271043b6af9cdf6bd791ee2	Bacteria	Bacteroidetes	Bacteroidia	Bacteroidales	Bacteroidales RF16 group			339	0	0	0	0	0	0	0	0	0	0	0	0	71	0	0	54	44	0	65	57	0	0	0	0	0	48	0	0	0	0	0	0	0	0	0	0	0	0	0	0	0
e79b14479081fd4137ddebc91e117295	Bacteria	Bacteroidetes	Bacteroidia	Bacteroidales	Rikenellaceae	Rikenellaceae RC9 gut group		16	0	0	0	0	0	0	0	0	0	0	0	0	0	0	0	0	0	0	0	0	0	0	0	0	0	0	0	0	0	0	0	0	0	0	0	0	0	0	0	0	0
e91e37106f33a56aaa1455968b596ca2	Bacteria	Bacteroidetes	Bacteroidia	Bacteroidales	Paludibacteraceae			1610	0	0	0	0	0	0	49	39	0	30	0	0	64	70	221	66	77	71	270	54	330	14	12	0	0	12	11	42	0	0	0	0	0	0	0	0	0	0	0	0	0
ec5a1e89e845e99464eaad104404b2dc	Bacteria	Bacteroidetes	Bacteroidia	Bacteroidales	Prevotellaceae	Prevotella 1		2	0	0	0	0	0	0	0	0	0	0	0	0	0	0	0	0	0	0	0	0	0	0	0	0	0	0	0	0	0	0	0	2	0	0	0	0	0	0	0	0	0
f17ee4662024fa44bf68f9b655b0b897	Bacteria	Bacteroidetes	Bacteroidia	Bacteroidales	Prevotellaceae			850	0	11	0	3	8	0	6	13	0	0	26	0	83	45	113	0	200	47	17	117	70	0	0	0	0	0	0	0	0	0	0	0	0	0	0	0	0	0	0	0	0
f1b2293cdc0700f7104610b2cd5c8df0	Bacteria	Bacteroidetes	Bacteroidia	Bacteroidales	Rikenellaceae	Rikenellaceae RC9 gut group		60	0	0	0	20	0	0	0	0	0	0	0	0	0	0	0	0	0	0	22	0	18	0	0	0	0	0	0	0	0	0	0	0	0	0	0	0	0	0	0	0	0
f27b5c427bea64bfc1b5d907dae9a5aa	Bacteria	Bacteroidetes	Bacteroidia	Bacteroidales				3	0	0	0	0	0	0	0	0	0	0	0	0	0	0	0	0	0	0	0	0	0	0	0	0	0	0	0	0	0	0	0	0	0	0	0	0	0	0	0	0	0
f43ce34186a07c5865a25f9c20b59bc3	Bacteria	Bacteroidetes	Bacteroidia	Bacteroidales	Rikenellaceae	Rikenellaceae RC9 gut group		179	14	10	9	0	8	8	0	0	0	0	0	0	0	0	0	0	0	0	0	0	0	0	0	0	0	0	0	0	0	0	0	0	0	0	0	0	0	0	0	0	0
f46a1655df3074860a604dab9465e4dc	Bacteria	Bacteroidetes	Bacteroidia	Bacteroidales	Paludibacteraceae	Paludibacter		1326	0	0	6	0	0	0	48	66	74	0	21	49	63	62	81	32	0	0	177	48	124	0	0	24	0	0	0	0	56	0	0	0	18	65	0	0	0	0	0	0	9
f61b2c44886868c7d2ccc17e46f3b888	Bacteria	Bacteroidetes	Bacteroidia	Bacteroidales	Prevotellaceae	Prevotella 1		3	0	0	0	0	0	0	0	0	0	0	0	0	0	0	0	0	0	0	0	0	0	0	0	0	0	0	0	0	0	0	0	0	0	0	0	0	0	0	0	0	0
f71424751224b2ca18e2b4c58fa43d0a	Bacteria	Bacteroidetes	Bacteroidia	Bacteroidales	Rikenellaceae	Rikenellaceae RC9 gut group		2951	84	77	48	70	45	51	79	57	88	108	77	68	80	34	0	41	0	18	19	51	17	36	36	48	25	39	63	0	62	0	61	33	27	46	0	93	77	65	61	77	78
f87cd88b624cd13dc44fab118d03fb50	Bacteria	Bacteroidetes	Bacteroidia	Bacteroidales	Barnesiellaceae	uncultured		7	0	0	0	0	0	1	0	2	0	0	0	0	0	0	0	0	0	0	0	0	0	0	0	0	0	0	0	2	0	0	2	0	0	0	0	0	0	0	0	0	0
f9c3c8966505ed3146b909d017a44238	Bacteria	Bacteroidetes	Bacteroidia	Bacteroidales	Porphyromonadaceae	Porphyromonas		5	0	0	0	0	0	0	0	0	0	0	0	0	0	0	0	0	0	0	0	0	0	0	0	0	0	0	0	0	0	0	0	0	0	0	0	0	0	0	0	0	0
fa16a2ca6865b9ff1ee6891198e28e9a	Bacteria	Bacteroidetes	Bacteroidia	Bacteroidales	Prevotellaceae	Prevotellaceae UCG-003		6027	44	23	40	35	34	8	473	18	116	163	48	345	119	84	296	34	70	213	40	98	81	69	9	30	184	79	51	10	56	52	611	43	8	125	59	26	89	70	111	31	96
fcb6378656ea40519c6cf7933ceab42b	Bacteria	Bacteroidetes	Bacteroidia	Bacteroidales				2	0	0	0	0	0	0	2	0	0	0	0	0	0	0	0	0	0	0	0	0	0	0	0	0	0	0	0	0	0	0	0	0	0	0	0	0	0	0	0	0	0
fefe8a9a966cbbad4cacb7c38ff39cb8	Bacteria	Bacteroidetes	Bacteroidia	Bacteroidales	Prevotellaceae	Prevotella 1		4	0	0	0	0	0	0	0	0	0	0	0	0	0	0	0	0	0	0	4	0	0	0	0	0	0	0	0	0	0	0	0	0	0	0	0	0	0	0	0	0	0
0c3af1b32dd2acb6abf27953b6b74dbe	Bacteria	Chloroflexi	Anaerolineae	Anaerolineales	Anaerolineaceae	Flexilinea	uncultured rumen bacterium	14	2	0	0	4	2	0	0	0	0	0	0	0	0	0	0	0	0	0	0	0	0	0	0	0	0	0	0	0	3	0	0	0	0	0	0	0	0	0	3	0	0
5031fef78a3cb3af08b936720e458e07	Bacteria	Chloroflexi	Anaerolineae	Anaerolineales	Anaerolineaceae	Flexilinea	uncultured rumen bacterium	5	0	0	0	0	0	0	0	0	0	0	0	0	0	0	0	0	0	0	0	0	0	0	0	0	0	0	0	0	0	0	0	0	0	0	0	0	0	0	0	0	0
6f1d073598e8d4a3f4094cd423211724	Bacteria	Chloroflexi	Anaerolineae	Anaerolineales	Anaerolineaceae	Flexilinea	uncultured rumen bacterium	3	0	0	0	0	0	0	0	0	0	3	0	0	0	0	0	0	0	0	0	0	0	0	0	0	0	0	0	0	0	0	0	0	0	0	0	0	0	0	0	0	0
bba284b6d5cc2f46e181abf8d26ca9a9	Bacteria	Chloroflexi	Anaerolineae	Anaerolineales	Anaerolineaceae	Flexilinea	uncultured rumen bacterium	3	0	0	0	0	0	3	0	0	0	0	0	0	0	0	0	0	0	0	0	0	0	0	0	0	0	0	0	0	0	0	0	0	0	0	0	0	0	0	0	0	0
f2dc544ed8e2be2aea124fb20df6ae73	Bacteria	Chloroflexi	Anaerolineae	Anaerolineales	Anaerolineaceae	Flexilinea	uncultured rumen bacterium	2	0	0	0	0	0	0	0	0	0	0	0	0	0	0	0	0	0	0	0	0	0	0	0	0	0	0	0	0	0	0	0	0	0	0	0	0	0	0	0	0	0
470ab298b3938c994c6762c32dd2793e	Bacteria	Chloroflexi	Anaerolineae	Anaerolineales	Anaerolineaceae	Flexilinea		4	0	0	0	0	0	0	0	0	0	0	0	0	0	0	0	0	0	0	0	0	0	0	0	0	0	0	0	0	0	0	0	0	0	0	0	0	0	0	0	0	0
419912621e6093bb45073122d331017e	Bacteria	Cyanobacteria	Melainabacteria	Gastranaerophilales	Candidatus Melainabacteria bacterium MEL.A1	Candidatus Melainabacteria bacterium MEL.A1	Candidatus Melainabacteria bacterium MEL.A1	6	0	0	0	0	0	0	0	0	0	0	0	0	0	0	0	6	0	0	0	0	0	0	0	0	0	0	0	0	0	0	0	0	0	0	0	0	0	0	0	0	0
235260cac227fbfec01a4db57f6663a0	Bacteria	Cyanobacteria	Melainabacteria	Gastranaerophilales	Clostridium sp. CAG:306	Clostridium sp. CAG:306	Clostridium sp. CAG:306	166	0	4	0	0	0	0	0	9	0	0	0	0	0	6	0	6	12	0	0	0	0	7	4	0	0	14	0	4	0	5	0	0	11	0	8	6	0	4	6	12	10
559cd8abb0d4bc8c616109cf12ce1ea8	Bacteria	Cyanobacteria	Melainabacteria	Gastranaerophilales	Clostridium sp. CAG:306	Clostridium sp. CAG:306	Clostridium sp. CAG:306	204	9	10	0	13	11	13	0	8	0	10	10	0	19	9	0	6	10	0	6	10	8	10	0	7	0	0	9	0	13	0	0	0	0	0	0	0	0	0	0	0	0
8cab7078a2d3fc110c45af0b761ef212	Bacteria	Cyanobacteria	Melainabacteria	Gastranaerophilales	Clostridium sp. CAG:306	Clostridium sp. CAG:306	Clostridium sp. CAG:306	15	0	9	0	0	0	0	0	0	0	0	0	0	0	0	0	0	0	0	0	0	0	0	0	0	0	0	0	0	0	0	0	0	0	6	0	0	0	0	0	0	0
b37cbdbae2aef2477352d00e7eb5de74	Bacteria	Cyanobacteria	Melainabacteria	Gastranaerophilales	Clostridium sp. CAG:306	Clostridium sp. CAG:306	Clostridium sp. CAG:306	2	0	0	0	0	0	0	0	0	0	0	0	0	0	0	0	0	0	0	0	0	0	0	0	0	0	0	2	0	0	0	0	0	0	0	0	0	0	0	0	0	0
e85c63a80b5db5f5b42b9bfb1984ba52	Bacteria	Cyanobacteria	Melainabacteria	Gastranaerophilales	Clostridium sp. CAG:306	Clostridium sp. CAG:306	Clostridium sp. CAG:306	9	0	0	0	0	0	0	0	0	0	0	0	0	0	0	0	0	0	0	0	0	0	0	0	0	0	0	0	0	0	0	0	9	0	0	0	0	0	0	0	0	0
c3329e20dda125c8485a786702bf4e23	Bacteria	Cyanobacteria	Oxyphotobacteria	Chloroplast	Prototheca moriformis	Prototheca moriformis	Prototheca moriformis	2	0	0	0	0	0	0	0	0	0	0	0	0	0	0	0	0	0	0	0	0	0	0	0	0	0	0	0	0	0	0	0	0	0	0	0	2	0	0	0	0	0
1f68eb4d6b927dfc2c1c024ea6075412	Bacteria	Cyanobacteria	Melainabacteria	Gastranaerophilales	rumen bacterium YS2	rumen bacterium YS2	rumen bacterium YS2	53	0	4	9	9	7	0	0	0	0	0	3	0	0	0	0	0	0	0	0	0	0	0	0	0	0	0	0	0	0	2	0	0	0	0	0	0	0	0	0	0	0
a4cb9d5863b249e62867eee83d2fb8b5	Bacteria	Cyanobacteria	Melainabacteria	Gastranaerophilales	rumen bacterium YS2	rumen bacterium YS2	rumen bacterium YS2	239	0	8	11	5	13	0	0	23	0	0	7	0	0	0	0	0	0	0	0	0	0	16	8	7	17	22	6	0	0	0	0	0	6	9	0	9	18	0	0	10	0
01a626aa85762a1f5f880bdd15b08138	Bacteria	Cyanobacteria	Melainabacteria	Gastranaerophilales	uncultured bacterium	uncultured bacterium	uncultured bacterium	117	0	15	40	18	21	0	0	0	0	0	0	0	0	0	0	0	0	0	0	0	0	0	0	0	0	0	0	0	0	0	0	0	0	0	0	8	0	0	0	15	0
033cc1ad67bcc37bae2d5900d64972cf	Bacteria	Cyanobacteria	Melainabacteria	Gastranaerophilales	uncultured bacterium	uncultured bacterium	uncultured bacterium	68	0	0	0	0	0	0	0	0	0	0	0	0	19	18	12	0	0	0	0	0	0	0	0	0	8	0	0	0	0	0	0	0	0	0	0	0	0	0	0	0	0
0a45bad4c26bf6e05fd46da692918bb3	Bacteria	Cyanobacteria	Melainabacteria	Gastranaerophilales	uncultured bacterium	uncultured bacterium	uncultured bacterium	28	0	0	0	0	0	0	0	0	0	0	0	0	0	0	0	0	0	0	0	0	0	0	0	0	0	0	0	0	0	0	0	0	0	0	12	0	0	0	0	0	0
0d561e6726ed875ae33990dcc0fd4094	Bacteria	Cyanobacteria	Melainabacteria	Gastranaerophilales	uncultured bacterium	uncultured bacterium	uncultured bacterium	53	0	0	0	0	0	0	0	0	0	0	0	0	0	0	0	0	0	0	0	0	0	0	0	0	15	0	0	0	0	0	0	0	0	0	0	0	0	0	0	0	0
0d5ef3102ce4b9b990796d88fd38411f	Bacteria	Cyanobacteria	Melainabacteria	Gastranaerophilales	uncultured bacterium	uncultured bacterium	uncultured bacterium	27	0	0	0	0	0	0	0	0	9	0	0	5	0	0	0	0	0	0	0	0	0	0	3	0	6	0	0	0	0	0	0	0	0	0	0	0	0	0	0	0	0
0e6b754f9fcabea1fd54a649cc37b798	Bacteria	Cyanobacteria	Melainabacteria	Gastranaerophilales	uncultured bacterium	uncultured bacterium	uncultured bacterium	11	0	0	0	0	0	0	0	0	0	0	0	11	0	0	0	0	0	0	0	0	0	0	0	0	0	0	0	0	0	0	0	0	0	0	0	0	0	0	0	0	0
1cd03806caf0ffba37de57db8042eabd	Bacteria	Cyanobacteria	Melainabacteria	Gastranaerophilales	uncultured bacterium	uncultured bacterium	uncultured bacterium	27	0	0	0	0	0	0	0	0	0	0	17	0	0	0	0	0	0	0	0	10	0	0	0	0	0	0	0	0	0	0	0	0	0	0	0	0	0	0	0	0	0
1d5c0b65b85f7e76a5ab96662abcb012	Bacteria	Cyanobacteria	Melainabacteria	Gastranaerophilales	uncultured bacterium	uncultured bacterium	uncultured bacterium	18	0	0	0	0	0	0	0	0	0	0	0	0	0	0	0	0	0	0	0	0	0	0	0	0	0	0	0	0	0	0	0	0	0	0	0	0	0	0	0	0	0
1dc718cb010c7d41c92ceae8169077f4	Bacteria	Cyanobacteria	Melainabacteria	Gastranaerophilales	uncultured bacterium	uncultured bacterium	uncultured bacterium	27	0	7	8	0	0	6	0	0	0	0	0	0	0	0	0	0	0	0	0	0	0	0	0	0	0	0	0	0	0	0	0	0	0	0	0	0	0	0	0	0	0
1e15dcf3862b91026144f130601abb71	Bacteria	Cyanobacteria	Melainabacteria	Gastranaerophilales	uncultured bacterium	uncultured bacterium	uncultured bacterium	1140	37	12	19	25	28	13	17	56	0	13	10	17	53	22	0	26	42	11	15	17	10	22	12	23	0	29	42	0	9	0	0	19	12	24	12	15	26	26	23	0	12
2115a077554aec99d504e45ab2e06901	Bacteria	Cyanobacteria	Melainabacteria	Gastranaerophilales	uncultured bacterium	uncultured bacterium	uncultured bacterium	610	0	50	25	0	32	44	30	35	0	0	0	0	62	40	0	22	0	27	30	39	24	24	0	0	0	0	0	18	0	0	0	0	0	0	0	39	0	0	0	38	0
27bd84854618ae456a62205aced2ea83	Bacteria	Cyanobacteria	Melainabacteria	Gastranaerophilales	uncultured bacterium	uncultured bacterium	uncultured bacterium	115	6	13	35	3	0	0	0	0	0	0	9	0	0	6	12	0	0	0	0	0	4	0	0	0	0	0	0	0	0	0	0	0	0	0	0	0	13	0	0	0	0
2f4663d5ab4afd5762edbb1f046097d5	Bacteria	Cyanobacteria	Melainabacteria	Gastranaerophilales	uncultured bacterium	uncultured bacterium	uncultured bacterium	393	0	0	21	6	0	0	17	10	10	10	11	12	9	0	0	19	8	9	0	0	9	8	0	0	0	14	0	0	0	0	0	0	6	0	11	7	18	12	14	18	17
302383372d39da17211e9ce9ca9216b5	Bacteria	Cyanobacteria	Melainabacteria	Gastranaerophilales	uncultured bacterium	uncultured bacterium	uncultured bacterium	15	0	0	0	0	0	0	0	0	0	0	0	0	0	0	0	0	0	0	15	0	0	0	0	0	0	0	0	0	0	0	0	0	0	0	0	0	0	0	0	0	0
349cf92ec47df0d74289853e0e030d75	Bacteria	Cyanobacteria	Melainabacteria	Gastranaerophilales	uncultured bacterium	uncultured bacterium	uncultured bacterium	3	0	0	0	0	0	0	0	0	0	0	0	0	0	0	0	0	0	0	0	0	0	0	0	0	0	0	3	0	0	0	0	0	0	0	0	0	0	0	0	0	0
3a90cad34b5a7ad09219398c62bec4f4	Bacteria	Cyanobacteria	Melainabacteria	Gastranaerophilales	uncultured bacterium	uncultured bacterium	uncultured bacterium	25	0	0	0	0	0	0	0	0	0	0	0	0	0	0	0	0	0	0	0	0	0	0	0	0	0	0	0	0	0	0	0	0	0	0	0	0	0	0	0	0	0
3c4ad0346f6be4c344cd175a5e8556a2	Bacteria	Cyanobacteria	Melainabacteria	Gastranaerophilales	uncultured bacterium	uncultured bacterium	uncultured bacterium	21	0	0	0	0	0	0	0	0	0	0	0	0	0	0	0	0	0	0	0	9	0	0	0	0	0	0	0	0	0	0	0	12	0	0	0	0	0	0	0	0	0
450dc13bcc8d5fc2685e8fec76a257c4	Bacteria	Cyanobacteria	Melainabacteria	Gastranaerophilales	uncultured bacterium	uncultured bacterium	uncultured bacterium	2	0	0	0	0	0	0	0	0	0	0	0	0	0	0	0	0	0	0	0	0	0	0	0	0	0	0	0	2	0	0	0	0	0	0	0	0	0	0	0	0	0
482f201cd5cf0b9aec2f4c35791df1fa	Bacteria	Cyanobacteria	Melainabacteria	Gastranaerophilales	uncultured bacterium	uncultured bacterium	uncultured bacterium	18	0	0	0	0	4	0	0	0	0	0	0	0	0	0	0	0	0	0	0	0	0	0	5	0	0	0	0	0	0	0	0	0	0	0	0	0	0	0	0	0	0
542eb3cddc318d403d05be9b598ce3fc	Bacteria	Cyanobacteria	Melainabacteria	Gastranaerophilales	uncultured bacterium	uncultured bacterium	uncultured bacterium	4772	70	102	86	85	62	68	78	76	104	37	107	139	116	101	19	150	62	50	73	109	76	73	74	70	85	60	62	24	79	58	15	52	95	76	78	100	182	92	96	132	116
5573db4322d4994227a8552cade4cdcf	Bacteria	Cyanobacteria	Melainabacteria	Gastranaerophilales	uncultured bacterium	uncultured bacterium	uncultured bacterium	67	0	0	0	0	0	0	0	0	0	0	0	47	0	0	0	0	0	0	20	0	0	0	0	0	0	0	0	0	0	0	0	0	0	0	0	0	0	0	0	0	0
685ee7c0e0e4645c0209eef24e975fa1	Bacteria	Cyanobacteria	Melainabacteria	Gastranaerophilales	uncultured bacterium	uncultured bacterium	uncultured bacterium	123	0	14	9	11	0	14	0	0	0	0	0	0	10	0	0	0	0	0	0	0	0	0	0	0	0	0	0	0	0	0	0	0	0	0	0	10	0	0	0	0	12
6a88e093057b7c934a846b4100a1d71a	Bacteria	Cyanobacteria	Melainabacteria	Gastranaerophilales	uncultured bacterium	uncultured bacterium	uncultured bacterium	35	0	0	0	0	0	0	0	0	0	0	8	0	0	0	0	0	16	0	0	0	0	0	0	0	0	0	0	0	0	0	0	0	0	0	0	0	0	0	0	0	11
7e8243059527e88efa65fef7c4c258a3	Bacteria	Cyanobacteria	Melainabacteria	Gastranaerophilales	uncultured bacterium	uncultured bacterium	uncultured bacterium	82	0	3	4	0	16	0	0	0	0	0	0	0	0	0	0	2	0	0	6	0	0	0	0	0	0	0	0	0	0	0	0	0	6	0	0	8	0	0	10	9	0
8304b5dbdb9287b80faddcee1a950685	Bacteria	Cyanobacteria	Melainabacteria	Gastranaerophilales	uncultured bacterium	uncultured bacterium	uncultured bacterium	37	0	0	0	0	0	0	7	0	0	0	0	0	0	0	0	0	0	0	0	0	0	0	0	0	0	0	0	0	0	0	0	0	0	0	12	0	0	11	0	0	0
83789d47acd970a5a9503218a425d290	Bacteria	Cyanobacteria	Melainabacteria	Gastranaerophilales	uncultured bacterium	uncultured bacterium	uncultured bacterium	11	0	0	0	0	0	0	0	0	0	0	0	0	0	0	0	0	0	0	0	0	0	0	0	0	0	0	0	0	0	0	0	0	0	0	0	0	0	0	11	0	0
91a4c298dcee8177e76c34297a24c0bd	Bacteria	Cyanobacteria	Melainabacteria	Gastranaerophilales	uncultured bacterium	uncultured bacterium	uncultured bacterium	18	0	0	11	0	0	7	0	0	0	0	0	0	0	0	0	0	0	0	0	0	0	0	0	0	0	0	0	0	0	0	0	0	0	0	0	0	0	0	0	0	0
9374142c4960354def7f2f8b52aab36e	Bacteria	Cyanobacteria	Melainabacteria	Gastranaerophilales	uncultured bacterium	uncultured bacterium	uncultured bacterium	11	0	0	0	0	0	0	0	11	0	0	0	0	0	0	0	0	0	0	0	0	0	0	0	0	0	0	0	0	0	0	0	0	0	0	0	0	0	0	0	0	0
963e6ba8f39411d52e4ad32be9850660	Bacteria	Cyanobacteria	Melainabacteria	Gastranaerophilales	uncultured bacterium	uncultured bacterium	uncultured bacterium	2	0	0	0	0	0	0	0	0	0	0	0	0	0	0	0	0	0	0	0	0	0	0	0	0	0	0	0	0	0	2	0	0	0	0	0	0	0	0	0	0	0
97fbf1d73a2b04f22416403effaeac09	Bacteria	Cyanobacteria	Melainabacteria	Gastranaerophilales	uncultured bacterium	uncultured bacterium	uncultured bacterium	148	0	23	27	18	0	25	0	0	0	0	0	0	0	19	0	0	0	0	0	0	0	0	0	0	0	0	0	0	0	0	0	0	0	0	0	0	0	0	0	0	0
9955e82bfedd7b1fc706b5de87755c6a	Bacteria	Cyanobacteria	Melainabacteria	Gastranaerophilales	uncultured bacterium	uncultured bacterium	uncultured bacterium	161	0	11	11	19	21	0	0	0	3	0	0	0	0	0	0	0	0	0	0	0	0	10	0	0	0	0	0	0	0	0	0	0	0	6	0	6	0	0	4	9	14
9b9a0b881ed97709526aa04d604ed20b	Bacteria	Cyanobacteria	Melainabacteria	Gastranaerophilales	uncultured bacterium	uncultured bacterium	uncultured bacterium	14	0	0	0	0	0	0	0	0	0	0	0	0	0	14	0	0	0	0	0	0	0	0	0	0	0	0	0	0	0	0	0	0	0	0	0	0	0	0	0	0	0
a2b6ddeffa0b67b8cd1390081885bc80	Bacteria	Cyanobacteria	Melainabacteria	Gastranaerophilales	uncultured bacterium	uncultured bacterium	uncultured bacterium	4	0	0	0	0	4	0	0	0	0	0	0	0	0	0	0	0	0	0	0	0	0	0	0	0	0	0	0	0	0	0	0	0	0	0	0	0	0	0	0	0	0
a83d66710241a7d154b9de0aa23f0db0	Bacteria	Cyanobacteria	Melainabacteria	Gastranaerophilales	uncultured bacterium	uncultured bacterium	uncultured bacterium	12	0	0	0	0	0	0	0	0	0	0	0	0	0	0	0	0	0	0	0	0	0	0	0	0	0	12	0	0	0	0	0	0	0	0	0	0	0	0	0	0	0
aa848e855fb51da5d341e13f6b7dc7f7	Bacteria	Cyanobacteria	Melainabacteria	Gastranaerophilales	uncultured bacterium	uncultured bacterium	uncultured bacterium	46	0	16	0	5	0	0	0	0	0	0	9	0	3	0	0	0	0	0	0	0	0	0	0	0	0	0	0	0	0	0	0	0	0	0	0	0	0	0	0	0	0
b82f4cc20400dd420eef4e5638fac9be	Bacteria	Cyanobacteria	Melainabacteria	Gastranaerophilales	uncultured bacterium	uncultured bacterium	uncultured bacterium	40	0	0	0	0	0	0	0	0	0	0	0	0	11	0	0	0	0	0	0	0	0	0	0	0	0	0	0	0	0	0	0	0	14	0	15	0	0	0	0	0	0
bb91e0c5b2c61e26f6100f59711fb14f	Bacteria	Cyanobacteria	Melainabacteria	Gastranaerophilales	uncultured bacterium	uncultured bacterium	uncultured bacterium	14	0	0	0	0	0	0	0	0	0	0	0	0	0	0	0	0	0	0	5	0	0	0	0	0	0	0	0	0	0	0	0	0	0	0	0	0	0	0	0	0	0
ce6578a1030e97114b1bc96da55ced5b	Bacteria	Cyanobacteria	Melainabacteria	Gastranaerophilales	uncultured bacterium	uncultured bacterium	uncultured bacterium	211	0	15	14	0	0	0	0	0	0	0	0	0	0	0	0	0	0	0	0	0	0	0	9	19	0	0	0	23	0	21	0	0	7	13	17	0	0	0	0	11	0
d0465cb83fd5603c1e9581273f60082b	Bacteria	Cyanobacteria	Melainabacteria	Gastranaerophilales	uncultured bacterium	uncultured bacterium	uncultured bacterium	6176	142	149	119	105	98	51	113	97	115	63	199	120	164	104	9	173	174	66	141	97	51	120	72	119	101	99	121	21	66	30	0	95	104	115	95	128	160	134	145	148	131
d986d7227132e407920a63ec08fc90e4	Bacteria	Cyanobacteria	Melainabacteria	Gastranaerophilales	uncultured bacterium	uncultured bacterium	uncultured bacterium	25	0	3	7	0	0	3	0	0	0	0	0	0	0	0	0	0	0	0	0	0	0	8	0	0	0	0	0	0	0	0	0	4	0	0	0	0	0	0	0	0	0
d9b82a53ab2e05a026fffb59d77b7ce0	Bacteria	Cyanobacteria	Melainabacteria	Gastranaerophilales	uncultured bacterium	uncultured bacterium	uncultured bacterium	401	27	25	24	0	26	8	0	0	0	0	9	0	0	21	0	15	27	7	0	10	6	28	24	0	0	17	19	12	9	0	0	0	0	0	0	9	0	0	0	0	0
db7f0ac81ff1a45ef25cf8fa55489a29	Bacteria	Cyanobacteria	Melainabacteria	Gastranaerophilales	uncultured bacterium	uncultured bacterium	uncultured bacterium	99	0	0	0	0	0	0	0	0	0	0	0	0	0	0	0	0	0	0	0	0	0	0	18	30	0	16	0	0	0	0	0	0	0	0	0	0	0	0	0	0	0
edacb87b1863e24f7d59c263127e1a1f	Bacteria	Cyanobacteria	Melainabacteria	Gastranaerophilales	uncultured bacterium	uncultured bacterium	uncultured bacterium	26	0	0	15	0	0	0	0	0	0	0	0	0	0	0	0	0	0	0	0	0	0	0	0	0	0	0	0	0	0	0	0	0	0	0	0	0	0	0	0	11	0
ee1852c5264ac93d770a7c2021f1a8f4	Bacteria	Cyanobacteria	Melainabacteria	Gastranaerophilales	uncultured bacterium	uncultured bacterium	uncultured bacterium	150	0	0	0	0	27	8	7	8	2	0	0	3	7	0	0	11	6	0	0	11	0	0	0	0	0	0	0	0	0	0	0	0	0	0	0	9	0	0	0	0	8
f6600086b5598bcbe682b5658672bad7	Bacteria	Cyanobacteria	Melainabacteria	Gastranaerophilales	uncultured bacterium	uncultured bacterium	uncultured bacterium	62	0	17	0	0	0	0	0	0	0	0	0	0	0	0	0	0	0	0	0	0	0	0	0	0	0	0	0	6	0	5	0	0	0	17	0	0	0	0	0	0	17
f7d26a1ffca956bd66336fb170cfeda1	Bacteria	Cyanobacteria	Melainabacteria	Gastranaerophilales	uncultured bacterium	uncultured bacterium	uncultured bacterium	13	0	0	0	0	0	0	0	0	0	0	0	0	0	0	0	0	0	0	0	0	0	0	0	0	0	0	0	0	0	0	0	0	13	0	0	0	0	0	0	0	0
fd2f75b4ecb1f4d214bea93ff4303660	Bacteria	Cyanobacteria	Melainabacteria	Gastranaerophilales	uncultured bacterium	uncultured bacterium	uncultured bacterium	36	0	0	0	0	0	0	0	0	0	0	0	0	0	0	0	0	0	0	0	0	0	0	0	0	0	0	0	0	0	0	0	0	0	0	0	0	0	0	0	0	7
feb1ef43f96e37e369e661dacb042ca8	Bacteria	Cyanobacteria	Melainabacteria	Gastranaerophilales	uncultured bacterium	uncultured bacterium	uncultured bacterium	315	40	49	21	24	18	57	0	0	0	0	0	0	12	0	0	0	0	1	0	0	0	29	0	9	0	0	12	0	0	0	0	0	0	0	0	0	0	0	0	0	0
635eb4d056f9e5a5a5ff7f7385b34ee8	Bacteria	Cyanobacteria	Melainabacteria	Gastranaerophilales	uncultured organism	uncultured organism	uncultured organism	343	0	0	0	0	24	0	0	10	0	0	10	0	0	0	0	0	0	0	0	0	0	20	19	20	33	29	19	0	8	11	0	0	6	19	0	0	0	10	4	21	0
e7945de9ee0662b61f0df93ac62200af	Bacteria	Cyanobacteria	Melainabacteria	Gastranaerophilales	uncultured organism	uncultured organism	uncultured organism	3	0	0	0	0	0	0	0	0	0	0	0	0	0	0	0	0	0	0	0	0	0	0	0	0	0	0	0	0	0	0	0	0	0	0	0	0	0	0	0	0	0
414919bd81f5b18686f1fad2c17de794	Bacteria	Cyanobacteria	Melainabacteria	Gastranaerophilales	uncultured rumen bacterium	uncultured rumen bacterium	uncultured rumen bacterium	3	0	0	0	0	0	0	0	0	0	0	0	0	0	0	0	0	0	0	0	0	0	0	0	0	0	0	0	0	3	0	0	0	0	0	0	0	0	0	0	0	0
479e026b956cbc63548c46f41c938976	Bacteria	Cyanobacteria	Melainabacteria	Gastranaerophilales	uncultured rumen bacterium	uncultured rumen bacterium	uncultured rumen bacterium	6	0	0	0	0	0	0	0	6	0	0	0	0	0	0	0	0	0	0	0	0	0	0	0	0	0	0	0	0	0	0	0	0	0	0	0	0	0	0	0	0	0
705f38f47f1f189ee478afeb04782d27	Bacteria	Cyanobacteria	Melainabacteria	Gastranaerophilales	uncultured rumen bacterium	uncultured rumen bacterium	uncultured rumen bacterium	3	0	0	0	0	0	0	0	0	0	0	0	0	0	0	0	0	0	0	0	0	0	0	0	0	0	0	0	0	0	0	3	0	0	0	0	0	0	0	0	0	0
82c7661ad6007110959db98b359f63f7	Bacteria	Cyanobacteria	Melainabacteria	Gastranaerophilales	uncultured rumen bacterium	uncultured rumen bacterium	uncultured rumen bacterium	302	0	28	22	23	35	15	21	23	0	0	19	27	0	0	0	9	0	0	0	0	0	16	0	0	0	0	0	0	0	0	0	0	0	14	0	0	0	0	0	0	0
8b8546edc14e4cef726b65da073b3b39	Bacteria	Cyanobacteria	Melainabacteria	Gastranaerophilales	uncultured rumen bacterium	uncultured rumen bacterium	uncultured rumen bacterium	9	0	0	2	0	0	0	0	0	0	0	0	0	0	0	0	0	0	0	0	0	0	0	0	0	0	0	0	0	0	0	0	0	0	3	0	0	0	4	0	0	0
c2d326f2a897b5fed21fc372821418b8	Bacteria	Cyanobacteria	Melainabacteria	Gastranaerophilales	uncultured rumen bacterium	uncultured rumen bacterium	uncultured rumen bacterium	4	0	0	0	0	0	0	0	0	0	0	0	0	0	0	0	0	0	0	0	0	0	0	4	0	0	0	0	0	0	0	0	0	0	0	0	0	0	0	0	0	0
e0b56247f4fb7c1de66d7bd760fd59c7	Bacteria	Cyanobacteria	Melainabacteria	Gastranaerophilales	uncultured rumen bacterium	uncultured rumen bacterium	uncultured rumen bacterium	2264	67	93	54	47	41	67	64	86	27	11	41	61	50	84	5	38	100	29	55	41	41	72	24	16	0	41	37	41	24	16	0	35	36	40	54	18	16	24	9	26	30
f4499b845f6ce3eb96569ba9f81a91f3	Bacteria	Cyanobacteria	Melainabacteria	Gastranaerophilales	uncultured rumen bacterium	uncultured rumen bacterium	uncultured rumen bacterium	20	0	0	0	11	0	0	0	0	0	0	0	0	0	0	0	0	0	0	0	0	0	0	0	0	0	0	0	0	0	0	0	9	0	0	0	0	0	0	0	0	0
367b2c86ecfb3170c775364a7198984c	Bacteria	Cyanobacteria	Melainabacteria	Gastranaerophilales	uncultured rumen bacterium 4C0d-2	uncultured rumen bacterium 4C0d-2	uncultured rumen bacterium 4C0d-2	27	0	0	0	0	0	0	0	0	0	0	0	0	0	0	0	0	0	0	0	0	0	0	0	0	0	0	0	0	0	0	0	0	0	12	15	0	0	0	0	0	0
397e47d52ee115cab6c22ba8933367f0	Bacteria	Cyanobacteria	Melainabacteria	Gastranaerophilales	uncultured rumen bacterium 4C0d-2	uncultured rumen bacterium 4C0d-2	uncultured rumen bacterium 4C0d-2	25	0	0	0	0	0	0	0	0	0	0	0	0	0	0	0	0	10	0	0	0	0	0	0	0	0	0	0	0	0	0	0	0	6	0	0	0	0	0	0	9	0
0add5434e9f6fa4942c727130a030405	Bacteria	Cyanobacteria	Melainabacteria	Gastranaerophilales				5	0	0	0	0	0	0	0	0	0	0	0	0	0	0	0	0	0	0	0	0	0	0	0	0	0	0	0	0	0	0	0	0	0	0	0	0	0	0	0	0	0
12323570cd0c3c24c10c4c9ca48f22f2	Bacteria	Cyanobacteria	Melainabacteria	Gastranaerophilales				8	0	0	8	0	0	0	0	0	0	0	0	0	0	0	0	0	0	0	0	0	0	0	0	0	0	0	0	0	0	0	0	0	0	0	0	0	0	0	0	0	0
147174a5d0309efd57dabfc18c8cd8fb	Bacteria	Cyanobacteria	Melainabacteria	Gastranaerophilales				11	0	0	0	0	0	0	0	0	0	0	0	0	0	0	0	0	0	0	0	0	0	0	0	0	0	0	0	0	0	0	0	0	0	0	0	0	0	0	0	0	0
18f285818c953eed3c4bac34486a393e	Bacteria	Cyanobacteria	Melainabacteria	Gastranaerophilales				5	0	0	5	0	0	0	0	0	0	0	0	0	0	0	0	0	0	0	0	0	0	0	0	0	0	0	0	0	0	0	0	0	0	0	0	0	0	0	0	0	0
1c4a979a30b79c12a9f4f3f9369e3aa6	Bacteria	Cyanobacteria	Melainabacteria	Gastranaerophilales				266	0	0	0	22	0	24	28	0	14	0	25	23	20	17	0	0	0	0	0	0	20	24	0	0	0	0	0	0	0	0	0	0	0	0	0	0	0	0	0	0	28
240abd7b2f12f9468dd9343062b1514b	Bacteria	Cyanobacteria	Melainabacteria	Gastranaerophilales				36	0	0	0	0	0	0	0	0	0	0	0	0	0	0	0	0	0	0	0	0	0	0	0	0	0	0	0	0	0	0	0	0	0	15	0	11	0	0	0	0	10
2bae52c4f11a33418fbd34f2516d00e4	Bacteria	Cyanobacteria	Melainabacteria	Gastranaerophilales				13	0	0	0	0	4	0	0	0	0	0	0	0	0	0	0	0	0	0	0	0	0	0	0	0	0	0	0	0	0	0	0	0	0	0	0	0	0	0	0	0	0
2d99eb6a60ee4f07a25c946015418169	Bacteria	Cyanobacteria	Melainabacteria	Gastranaerophilales				14	0	4	0	0	0	5	0	0	0	0	0	0	0	0	0	0	0	0	0	0	0	5	0	0	0	0	0	0	0	0	0	0	0	0	0	0	0	0	0	0	0
3f4786289e54515d40409ab6d4c0d01f	Bacteria	Cyanobacteria	Melainabacteria	Gastranaerophilales				65	0	0	0	12	0	0	0	0	0	0	0	0	0	16	0	0	6	0	0	0	0	0	8	0	0	0	0	0	0	0	0	0	0	0	0	0	0	0	0	0	10
4bfd082744c49c783c41140ee75c885e	Bacteria	Cyanobacteria	Melainabacteria	Gastranaerophilales				24	0	0	0	0	0	0	0	0	0	0	14	0	0	0	0	0	0	0	0	0	0	0	0	0	0	0	0	0	0	0	0	0	0	0	0	0	0	0	0	0	0
8396c8be2d3e53b7953729188519880a	Bacteria	Cyanobacteria	Melainabacteria	Gastranaerophilales				627	21	39	9	16	14	24	29	13	20	20	14	21	7	20	0	39	48	9	26	13	11	11	10	14	0	0	17	0	7	0	0	6	0	0	14	0	11	16	0	17	0
8b1289db8b943d4cd9903cd691e3acb2	Bacteria	Cyanobacteria	Melainabacteria	Gastranaerophilales				12	0	0	0	0	0	0	0	0	0	0	0	0	0	0	0	0	0	0	0	0	0	12	0	0	0	0	0	0	0	0	0	0	0	0	0	0	0	0	0	0	0
9181c9acf44824a5a669851ba5efe278	Bacteria	Cyanobacteria	Melainabacteria	Gastranaerophilales				46	0	11	0	0	0	0	0	0	0	0	9	0	0	0	0	0	0	0	0	7	0	0	0	0	0	0	5	0	0	0	0	0	0	7	0	0	0	0	0	0	0
9a7168d442b1b69d2689262dc3ff5230	Bacteria	Cyanobacteria	Melainabacteria	Gastranaerophilales				16	0	0	0	0	0	0	0	0	0	0	0	0	0	0	0	0	0	0	0	0	0	0	0	0	0	0	0	0	0	0	0	0	0	0	0	0	0	0	0	0	0
a4df281034d97ac90e59a72b6c5a132b	Bacteria	Cyanobacteria	Melainabacteria	Gastranaerophilales				18	0	0	0	0	0	0	0	0	0	0	0	0	0	0	0	0	0	0	0	0	0	0	0	0	13	0	0	0	0	0	0	0	5	0	0	0	0	0	0	0	0
cacdc8d7974cf1809e46b8e3ec2385bf	Bacteria	Cyanobacteria	Melainabacteria	Gastranaerophilales				127	23	20	25	0	20	0	6	0	0	0	0	0	0	0	0	0	0	0	0	0	0	0	0	0	0	0	0	0	0	0	0	0	0	0	0	11	0	0	0	0	0
d15e43683c3a1deff6ddba11e2f65064	Bacteria	Cyanobacteria	Melainabacteria	Gastranaerophilales				112	13	9	15	16	18	6	0	0	0	0	0	0	0	0	0	0	0	0	0	0	0	4	0	0	0	0	0	0	0	0	0	0	0	8	0	0	0	0	0	0	0
f97528e9b6c2475750496e1bbba84171	Bacteria	Cyanobacteria	Melainabacteria	Gastranaerophilales				30	0	0	21	0	0	9	0	0	0	0	0	0	0	0	0	0	0	0	0	0	0	0	0	0	0	0	0	0	0	0	0	0	0	0	0	0	0	0	0	0	0
fb59aa11017011b8a20f3a853e7844a3	Bacteria	Cyanobacteria	Melainabacteria	Gastranaerophilales				11	0	0	0	0	0	0	0	0	0	0	0	0	0	0	0	0	0	0	0	0	0	0	0	0	0	3	0	0	0	0	0	0	0	0	0	0	0	0	0	0	0
fe8e64749b808a6127420125b421a462	Bacteria	Cyanobacteria	Melainabacteria	Gastranaerophilales				197	8	7	0	5	4	7	4	3	11	0	18	0	7	14	0	0	5	0	4	14	0	18	3	10	0	4	12	0	0	0	0	0	0	0	0	5	0	0	0	0	0
feb3623875a5ffe760680a8a9a9c528e	Bacteria	Cyanobacteria	Melainabacteria	Gastranaerophilales				12	0	0	0	0	0	0	0	0	0	0	0	0	0	0	0	0	0	0	0	0	0	0	0	0	0	0	0	0	0	0	0	0	0	0	0	0	0	0	0	0	0
053e3228e77a2658a87adfecd6143f34	Bacteria	Deferribacteres	Deferribacteres	Deferribacterales	Deferribacteraceae	Mucispirillum	bacterium 'Lincoln Park 3'	7	5	0	0	0	0	0	0	0	0	0	0	0	0	0	0	0	0	0	0	2	0	0	0	0	0	0	0	0	0	0	0	0	0	0	0	0	0	0	0	0	0
1bedb4515ab512c1d35516dae430d62e	Bacteria	Elusimicrobia	Elusimicrobia	Elusimicrobiales	Elusimicrobiaceae	Elusimicrobium	uncultured bacterium	12	0	0	0	0	0	0	0	0	0	0	0	0	0	12	0	0	0	0	0	0	0	0	0	0	0	0	0	0	0	0	0	0	0	0	0	0	0	0	0	0	0
236b6ecbefbaa047b3329616ba51edf4	Bacteria	Elusimicrobia	Elusimicrobia	Elusimicrobiales	Elusimicrobiaceae	Elusimicrobium	uncultured bacterium	3	0	0	0	0	0	0	0	0	0	0	0	3	0	0	0	0	0	0	0	0	0	0	0	0	0	0	0	0	0	0	0	0	0	0	0	0	0	0	0	0	0
2df1500e6d48ddc43f3fc6722bf6db38	Bacteria	Elusimicrobia	Elusimicrobia	Elusimicrobiales	Elusimicrobiaceae	Elusimicrobium	uncultured bacterium	87	0	0	0	0	0	0	0	0	0	0	0	0	0	0	0	0	0	0	0	0	0	22	0	0	0	0	0	0	0	20	0	0	0	0	6	15	0	0	0	0	0
ad2b6b69cd08c6b68bc216568d32ac95	Bacteria	Elusimicrobia	Elusimicrobia	Elusimicrobiales	Elusimicrobiaceae	Elusimicrobium	uncultured bacterium	1031	22	23	24	42	43	29	8	47	2	0	20	0	37	37	35	5	40	4	5	36	0	0	18	28	18	39	41	23	30	0	0	13	46	31	0	0	7	24	0	24	20
e8a89fa4dd17d572659f9137aceba5d1	Bacteria	Elusimicrobia	Elusimicrobia	Elusimicrobiales	Elusimicrobiaceae	Elusimicrobium	uncultured bacterium	92	0	0	11	0	0	0	0	0	0	0	0	0	0	20	0	0	24	0	0	12	0	0	0	0	0	0	0	0	0	0	0	0	0	19	0	0	0	0	0	0	0
71bb2f1eaf985b7d5df7fe86616ebe0e	Bacteria	Elusimicrobia	Elusimicrobia	Elusimicrobiales	Elusimicrobiaceae	Elusimicrobium		13	0	0	0	0	0	0	0	0	0	0	0	0	0	0	0	0	0	0	0	0	4	0	0	0	0	0	0	0	0	0	0	0	0	0	0	0	0	0	0	0	0
051190470aea235bf1523221ee079f80	Bacteria	Epsilonbacteraeota	Campylobacteria	Campylobacterales	Campylobacteraceae	Campylobacter	Campylobacter lanienae	113	0	0	0	0	0	0	0	0	0	0	0	0	61	0	0	0	0	0	0	0	52	0	0	0	0	0	0	0	0	0	0	0	0	0	0	0	0	0	0	0	0
116bec7fd3db5f281e054a7700d94ce8	Bacteria	Epsilonbacteraeota	Campylobacteria	Campylobacterales	Helicobacteraceae	Helicobacter		18	0	0	0	0	0	0	0	0	0	0	0	0	3	3	0	0	1	0	11	0	0	0	0	0	0	0	0	0	0	0	0	0	0	0	0	0	0	0	0	0	0
2ac0cc5df347a0a40c40bb7cd8d5774e	Bacteria	Epsilonbacteraeota	Campylobacteria	Campylobacterales	Helicobacteraceae	Helicobacter		2	0	0	0	0	0	0	0	0	0	0	0	0	0	0	0	0	0	0	0	0	0	0	0	0	0	0	0	0	0	0	0	0	0	0	0	0	0	0	0	0	0
89aafaf89cd0aee2aff75a074712faf7	Bacteria	Epsilonbacteraeota	Campylobacteria	Campylobacterales	Campylobacteraceae	Campylobacter		184	15	0	0	9	0	0	0	0	0	9	0	0	0	0	0	0	12	0	0	0	0	0	0	0	0	0	0	4	0	10	0	0	0	0	0	10	0	0	0	10	30
904be41256248f5e9b3b021448ae08e3	Bacteria	Epsilonbacteraeota	Campylobacteria	Campylobacterales	Helicobacteraceae	Helicobacter		14	0	0	0	2	0	6	0	0	0	0	0	0	0	0	0	0	0	0	0	0	0	0	0	0	0	0	0	0	3	0	0	0	2	1	0	0	0	0	0	0	0
dd42bdfcc4019645d6d5634b2eb19ce7	Bacteria	Epsilonbacteraeota	Campylobacteria	Campylobacterales	Campylobacteraceae	Campylobacter		3213	36	17	82	52	42	119	30	591	5	77	159	9	133	116	32	83	608	132	18	111	86	24	44	25	221	0	105	5	0	0	0	9	82	0	15	11	14	2	4	8	0
04c9339e0e5a8898025729448cd3a047	Archaea	Euryarchaeota	Thermoplasmata	Methanomassiliicoccales	Methanomethylophilaceae	Candidatus Methanoplasma	uncultured archaeon	341	19	36	4	3	0	43	7	9	3	4	0	6	18	5	22	19	19	5	5	13	2	10	7	11	0	0	10	0	0	0	0	0	0	0	4	3	0	0	1	0	0
6c8515270ea0ac57d7e17b083dd11510	Archaea	Euryarchaeota	Methanobacteria	Methanobacteriales	Methanobacteriaceae	Methanobrevibacter	uncultured rumen archaeon	131	0	0	0	0	0	0	0	0	0	0	0	0	0	0	0	0	0	0	0	0	0	0	0	0	0	0	0	0	0	0	45	35	0	0	51	0	0	0	0	0	0
01b3c70ff4e74055e4340c5d07ce8a33	Archaea	Euryarchaeota	Methanobacteria	Methanobacteriales	Methanobacteriaceae	Methanobrevibacter		67	0	0	0	0	0	0	0	0	0	0	0	0	0	0	0	0	0	0	0	0	0	0	0	0	0	0	0	0	18	0	0	0	13	0	0	0	21	0	0	0	0
1be2a3e1c659702f985732762c84fe01	Archaea	Euryarchaeota	Methanomicrobia	Methanosarcinales	Methanosarcinaceae	Methanimicrococcus		22	12	2	0	0	0	6	0	0	0	0	0	0	0	0	0	0	0	0	0	0	0	0	0	0	0	0	0	0	0	0	0	0	0	0	0	0	0	0	0	0	0
262693b3f936c61a3d6d2a5f0c1d3f92	Archaea	Euryarchaeota	Methanobacteria	Methanobacteriales	Methanobacteriaceae	Methanobrevibacter		17	0	0	17	0	0	0	0	0	0	0	0	0	0	0	0	0	0	0	0	0	0	0	0	0	0	0	0	0	0	0	0	0	0	0	0	0	0	0	0	0	0
3875d712d7032fd50748e386426ee3ab	Archaea	Euryarchaeota	Methanobacteria	Methanobacteriales	Methanobacteriaceae	Methanobrevibacter		276	0	0	21	0	11	11	0	15	13	0	13	0	20	20	0	0	0	0	20	12	0	0	0	0	0	0	0	0	0	23	0	0	0	45	0	0	0	0	18	0	0
537a45a824b30552b2783542bd4fc078	Archaea	Euryarchaeota	Methanobacteria	Methanobacteriales	Methanobacteriaceae			255	0	6	5	7	5	0	0	0	0	0	0	0	0	0	0	0	0	0	0	0	0	6	0	0	0	6	0	0	24	13	0	0	11	6	0	18	20	11	12	19	22
5f61f80e9f9aeefe697be01028c6ecb4	Archaea	Euryarchaeota	Methanobacteria	Methanobacteriales	Methanobacteriaceae	Methanobrevibacter		56	0	0	0	0	0	0	0	0	0	0	0	0	0	0	0	0	0	0	0	0	0	0	0	0	0	0	0	0	0	0	0	0	0	0	0	0	0	0	0	0	0
64483810e15ef1aaa53314c126584c3d	Archaea	Euryarchaeota	Methanobacteria	Methanobacteriales	Methanobacteriaceae	Methanobrevibacter		7903	157	149	143	173	152	149	97	139	94	75	154	101	185	153	128	175	126	156	97	161	41	96	93	103	98	162	132	24	167	197	159	79	107	149	81	157	246	172	141	153	156
7167d2d204c2960233ac78fcee339eb0	Archaea	Euryarchaeota	Methanobacteria	Methanobacteriales	Methanobacteriaceae	Methanobrevibacter		31	0	0	0	11	0	0	0	0	0	0	0	0	0	0	0	0	0	0	0	0	0	0	0	0	0	0	0	0	0	0	0	0	0	0	0	0	0	0	0	0	0
734feccab0b39bf724fa1ddf6faba544	Archaea	Euryarchaeota	Methanomicrobia	Methanomicrobiales	Methanocorpusculaceae	Methanocorpusculum		4785	228	330	101	67	58	263	32	142	4	2	237	2	315	124	333	59	199	36	49	268	25	131	73	118	106	7	92	111	8	293	3	0	35	20	27	14	20	16	0	11	14
737c2047acb1f8db68ca44f12133f080	Archaea	Euryarchaeota	Thermoplasmata	Methanomassiliicoccales	Methanomethylophilaceae			615	46	49	8	26	11	45	8	22	4	10	9	0	25	11	45	3	10	3	0	10	0	56	27	41	32	2	16	0	6	0	0	2	12	6	0	0	0	4	0	0	2
767360b87d31d9e7e9e541b3f613bbc5	Archaea	Euryarchaeota	Methanobacteria	Methanobacteriales	Methanobacteriaceae	Methanobrevibacter		47	0	0	0	0	0	0	0	0	0	0	0	0	0	0	0	0	0	0	0	0	0	0	0	0	0	0	0	0	0	0	0	0	0	0	0	0	0	0	0	0	0
7d1a43e512eff7fc50dc445e0a91328a	Archaea	Euryarchaeota	Methanomicrobia	Methanomicrobiales	Methanocorpusculaceae	Methanocorpusculum		22	0	22	0	0	0	0	0	0	0	0	0	0	0	0	0	0	0	0	0	0	0	0	0	0	0	0	0	0	0	0	0	0	0	0	0	0	0	0	0	0	0
86ba8bb5d631ffc5754736f933f5d961	Archaea	Euryarchaeota	Methanobacteria	Methanobacteriales	Methanobacteriaceae	Methanobrevibacter		12823	239	175	322	237	267	269	73	184	160	91	224	143	46	106	31	60	44	38	13	78	13	158	107	204	94	166	277	61	390	224	114	173	246	346	174	252	439	337	526	217	338
968410b4bba79c1007baf773f9e1c8b5	Archaea	Euryarchaeota	Methanobacteria	Methanobacteriales	Methanobacteriaceae	Methanosphaera		449	11	8	10	32	0	7	0	40	0	0	0	0	0	0	0	0	3	11	0	0	0	0	0	0	0	0	0	2	28	18	0	0	13	22	9	0	29	16	0	32	23
a380eba33847af77df6f17c04b9e3c36	Archaea	Euryarchaeota	Methanobacteria	Methanobacteriales	Methanobacteriaceae	Methanosphaera		613	0	0	0	0	23	0	10	0	16	0	16	16	5	15	4	9	0	0	6	0	0	17	0	16	15	13	20	0	0	0	25	15	0	0	0	14	0	0	18	0	0
af2c1d9caab50dacdb5ee5efb53d2d21	Archaea	Euryarchaeota	Methanobacteria	Methanobacteriales	Methanobacteriaceae	Methanobrevibacter		101	0	0	0	0	0	0	0	0	0	0	0	0	0	0	0	0	0	0	0	0	0	0	0	0	0	0	0	0	0	0	0	0	0	0	0	0	0	0	0	0	0
c0d700bdf59b8ec7c4c63cc918246c2c	Archaea	Euryarchaeota	Thermoplasmata	Methanomassiliicoccales	Methanomethylophilaceae			2	0	0	0	0	0	0	0	0	0	0	0	0	0	0	0	0	0	0	0	0	0	0	0	0	0	0	0	0	0	0	0	0	0	0	0	0	0	0	0	0	0
c77f5f805679af92b897db968141e161	Archaea	Euryarchaeota	Methanobacteria	Methanobacteriales	Methanobacteriaceae	Methanobacterium		3	0	0	0	0	0	0	0	0	0	0	0	0	0	0	0	3	0	0	0	0	0	0	0	0	0	0	0	0	0	0	0	0	0	0	0	0	0	0	0	0	0
ccf9da956e128f3e3078b3fae4c1c904	Archaea	Euryarchaeota	Methanobacteria	Methanobacteriales	Methanobacteriaceae	Methanobrevibacter		388	0	0	0	0	0	0	0	0	0	0	25	217	0	0	0	0	0	18	0	0	0	0	0	0	0	0	0	0	34	0	0	0	0	21	0	0	0	0	30	0	0
cf45b880b44f14c038271c5d7eaecfcd	Archaea	Euryarchaeota	Methanobacteria	Methanobacteriales	Methanobacteriaceae	Methanosphaera		12	0	0	0	0	0	0	0	0	0	0	0	0	0	0	0	0	0	0	0	0	0	0	12	0	0	0	0	0	0	0	0	0	0	0	0	0	0	0	0	0	0
ef63810f92b803a7275daa4bcdbe16d0	Archaea	Euryarchaeota	Methanobacteria	Methanobacteriales	Methanobacteriaceae	Methanobrevibacter		3990	138	102	41	66	48	60	32	53	104	34	232	90	70	73	38	92	0	49	41	59	20	0	0	0	0	0	0	37	154	79	100	97	61	74	0	57	149	93	114	61	77
f24c28186d5001a724a601ebcc0fb66b	Archaea	Euryarchaeota	Methanobacteria	Methanobacteriales	Methanobacteriaceae	Methanobrevibacter		119	0	0	0	0	0	0	0	0	0	0	0	0	0	0	0	0	0	0	0	0	0	0	0	0	0	0	0	0	0	0	0	0	0	0	0	0	0	0	0	0	0
c21fbbe5d9d7d8638effa08c92b60b4c	Bacteria	Fibrobacteres	Fibrobacteria	Fibrobacterales	Fibrobacteraceae	Fibrobacter		2728	0	0	0	0	0	0	112	124	160	55	131	0	123	154	258	65	122	49	0	184	0	30	10	14	40	13	28	3	2	30	0	0	4	15	0	20	44	77	8	16	0
bad0d989cba9ec6d752c3d27e9315308	Bacteria	Firmicutes	Bacilli	Lactobacillales	Aerococcaceae	Aerococcus	Aerococcus vaginalis	9	0	0	0	0	0	0	0	0	0	0	0	0	0	0	0	0	0	0	0	0	0	0	0	0	0	2	0	0	0	0	0	0	0	0	0	0	0	0	0	7	0
6fea6d2f1bf3b2458e66cfe331868157	Bacteria	Firmicutes	Bacilli	Bacillales	Bacillaceae	Bacillus	Bacillus vietnamensis	354	0	0	0	0	0	0	0	31	0	67	0	0	0	0	0	0	0	0	0	0	0	0	36	0	0	0	0	0	0	0	0	0	29	0	120	0	0	0	0	0	0
c003742c30a76aea931a562f6c33f0b6	Bacteria	Firmicutes	Bacilli	Bacillales	Bacillaceae	Bacillus	Bacillus vietnamensis	2299	46	49	0	0	59	0	44	52	72	165	57	48	11	0	13	10	0	21	0	21	0	25	73	44	13	6	53	70	51	44	0	33	75	0	452	15	0	40	46	20	0
6ac7cd178b6d92692107975974248aa0	Bacteria	Firmicutes	Clostridia	Clostridiales	Christensenellaceae	Christensenellaceae R-7 group	bacterium AC2043	8	0	0	0	0	0	0	0	0	0	0	0	8	0	0	0	0	0	0	0	0	0	0	0	0	0	0	0	0	0	0	0	0	0	0	0	0	0	0	0	0	0
180717b2843bf9b7227538d09466e1ed	Bacteria	Firmicutes	Clostridia	Clostridiales	Ruminococcaceae	Ruminococcaceae UCG-010	bacterium enrichment culture clone BBMC-9	219	13	7	10	4	6	5	9	10	7	0	12	0	1	0	0	0	0	0	0	1	0	6	13	6	6	13	17	0	0	6	0	0	4	0	0	0	0	4	7	0	0
64df0352b402ef42408ba029ee6628dd	Bacteria	Firmicutes	Clostridia	Clostridiales	Ruminococcaceae	Ruminococcaceae UCG-010	bacterium enrichment culture clone BBMC-9	163	0	0	9	0	0	0	3	5	0	0	5	0	3	3	8	3	8	3	7	14	2	3	4	0	5	5	0	7	0	0	0	5	0	0	0	4	5	6	0	0	0
3e31cab473125069348ba15c5f5a895c	Bacteria	Firmicutes	Clostridia	Clostridiales	Ruminococcaceae	Ruminococcaceae UCG-013	bacterium enrichment culture clone LDC-11	322	0	0	7	0	0	11	9	11	0	6	0	0	9	4	4	10	10	14	12	15	12	4	9	6	0	11	16	0	0	0	5	4	8	8	0	10	22	26	0	17	0
5d9ef00e0accce55ad1be096506c55a2	Bacteria	Firmicutes	Clostridia	Clostridiales	Ruminococcaceae	Ruminococcaceae UCG-013	bacterium enrichment culture clone LDC-11	3	0	0	0	0	0	0	0	0	0	0	0	0	0	0	0	0	0	0	0	0	0	0	0	0	0	0	0	0	0	0	0	0	0	0	0	0	0	0	0	0	0
bf3fe314df3bfd3ce41bc1ba5a5bda6f	Bacteria	Firmicutes	Clostridia	Clostridiales	Lachnospiraceae	Lachnospiraceae FE2018 group	bacterium FE2018	3	0	0	0	0	0	0	0	0	0	0	0	0	0	0	0	0	0	0	0	0	0	0	0	0	0	0	0	0	0	0	0	0	0	0	0	0	0	0	0	0	0
df211052169a52ad130ff6a62133a952	Bacteria	Firmicutes	Clostridia	Clostridiales	Lachnospiraceae	Lachnospiraceae FE2018 group	bacterium FE2018	1	0	0	0	0	0	0	0	0	0	0	0	0	0	0	0	0	0	0	0	0	0	0	0	0	0	0	0	0	0	1	0	0	0	0	0	0	0	0	0	0	0
a7b266b521d75024494120e10711f8f7	Bacteria	Firmicutes	Clostridia	Clostridiales	Lachnospiraceae	Lachnospiraceae NK3A20 group	bacterium ND2018	3	0	0	0	0	0	0	0	0	0	0	0	0	0	0	0	0	0	0	0	0	0	0	0	0	0	0	0	0	0	0	0	0	0	0	0	0	3	0	0	0	0
fe23bb47a277b98078bfc92dfa5b22b4	Bacteria	Firmicutes	Clostridia	Clostridiales	Lachnospiraceae	Cellulosilyticum	bacterium PS7	816	0	1	0	0	0	0	2	0	3	0	0	1	70	13	6	14	11	34	115	65	5	0	6	0	0	0	0	129	3	2	69	18	21	19	11	6	0	10	4	7	3
2dae3b7bb30062eda69f9e63318f7032	Bacteria	Firmicutes	Clostridia	Clostridiales	Ruminococcaceae	Ruminococcaceae V9D2013 group	bacterium V9D2013	4	0	4	0	0	0	0	0	0	0	0	0	0	0	0	0	0	0	0	0	0	0	0	0	0	0	0	0	0	0	0	0	0	0	0	0	0	0	0	0	0	0
a9e5c8ebd0b4b631702474eee3ba789a	Bacteria	Firmicutes	Clostridia	Clostridiales	Ruminococcaceae	Ruminococcaceae V9D2013 group	bacterium V9D2013	2	0	0	0	0	0	0	0	0	0	0	0	0	0	0	0	0	0	0	0	0	0	0	0	0	0	0	0	0	0	0	0	0	0	0	0	0	0	0	0	0	0
6f8802dc16a12c70693306a0f232bd7d	Bacteria	Firmicutes	Clostridia	Clostridiales	Ruminococcaceae	Saccharofermentans	bacterium XPD1004	2	0	0	0	0	0	0	0	0	0	0	0	0	0	0	0	0	0	0	0	0	0	0	0	0	0	0	0	0	0	0	0	2	0	0	0	0	0	0	0	0	0
4bc1adce556b5193a461242c4853dd65	Bacteria	Firmicutes	Clostridia	Clostridiales	Christensenellaceae	Christensenellaceae R-7 group	bacterium YE57	383	0	0	11	0	4	0	8	0	0	4	4	5	4	3	19	1	10	6	3	7	2	10	0	8	6	0	9	0	11	19	9	19	12	0	0	0	8	11	21	12	12
b4901e3ed4c1c1c13dcb30439eaa82e5	Bacteria	Firmicutes	Clostridia	Clostridiales	Christensenellaceae	Christensenellaceae R-7 group	bacterium YE57	116	5	14	0	10	5	6	0	7	0	0	0	0	0	0	0	0	0	0	0	0	0	10	0	0	0	7	0	0	0	0	0	0	0	10	0	4	0	0	0	0	0
b580ac91ff7156fcc8020ea37012672e	Bacteria	Firmicutes	Clostridia	Clostridiales	Christensenellaceae	Christensenellaceae R-7 group	bacterium YE57	53	0	0	0	0	0	0	0	0	0	0	0	0	0	0	0	0	0	0	0	0	0	0	0	0	0	0	0	21	0	0	0	0	0	0	22	0	10	0	0	0	0
84d0bbad3fa6cc1f8454804b3fb6a36d	Bacteria	Firmicutes	Erysipelotrichia	Erysipelotrichales	Erysipelotrichaceae	Erysipelotrichaceae UCG-004	bacterium YGD2005	27	0	0	0	0	0	0	0	0	0	0	0	0	0	7	2	1	0	0	0	0	5	0	2	0	0	0	0	0	0	0	2	0	0	0	0	0	0	0	0	0	0
149bb6da51c5d288aa6974f411fadbdb	Bacteria	Firmicutes	Clostridia	Clostridiales	Clostridiales vadinBB60 group	Clostridiales bacterium enrichment culture clone 06-1235251-67	Clostridiales bacterium enrichment culture clone 06-1235251-67	104	0	5	4	5	0	0	0	0	2	10	8	6	0	0	1	0	0	10	4	7	8	0	3	7	0	0	0	0	0	0	0	1	0	5	0	0	0	0	0	0	0
594f11e4a76f3eabb0c0379e32b1ec75	Bacteria	Firmicutes	Clostridia	Clostridiales	Clostridiales vadinBB60 group	Clostridiales bacterium enrichment culture clone 06-1235251-67	Clostridiales bacterium enrichment culture clone 06-1235251-67	10	0	0	0	0	0	0	0	0	0	0	0	0	0	0	0	0	0	0	0	0	0	0	0	0	0	0	0	0	0	0	0	0	0	0	7	0	0	0	0	0	0
9da48a482f05db5e07474abcbc8d7d78	Bacteria	Firmicutes	Clostridia	Clostridiales	Clostridiales vadinBB60 group	Clostridiales bacterium enrichment culture clone 06-1235251-67	Clostridiales bacterium enrichment culture clone 06-1235251-67	2	0	0	0	0	0	0	0	0	0	0	0	0	0	0	0	0	0	0	0	0	0	0	0	0	0	0	0	0	0	0	0	0	0	0	0	0	0	0	0	0	0
9af563a821b43ab3156288f814ef405c	Bacteria	Firmicutes	Clostridia	Clostridiales	Christensenellaceae	Christensenellaceae R-7 group	Clostridiales bacterium Marseille-P2846	1	0	0	0	1	0	0	0	0	0	0	0	0	0	0	0	0	0	0	0	0	0	0	0	0	0	0	0	0	0	0	0	0	0	0	0	0	0	0	0	0	0
e01a75710aa7043087dd324b4e5cb0f1	Bacteria	Firmicutes	Clostridia	Clostridiales	Clostridiaceae 1	Clostridium sensu stricto 6	Clostridium bornimense	1592	0	0	0	0	0	0	0	0	0	0	0	0	121	65	15	22	26	62	111	55	44	9	4	0	0	0	0	491	0	0	165	168	2	83	33	0	0	6	0	0	0
afba34723e4de25e2529b2176b6c5ae5	Bacteria	Firmicutes	Clostridia	Clostridiales	Clostridiaceae 1	Clostridium sensu stricto 1	Clostridium butyricum	994	0	0	0	0	0	0	0	0	0	0	0	0	146	68	22	13	36	61	90	20	12	16	7	0	0	7	0	61	0	0	127	34	20	25	21	0	0	7	6	7	4
4613f5a09bd0442b4b369ef7a0260161	Bacteria	Firmicutes	Clostridia	Clostridiales	Ruminococcaceae	uncultured	Clostridium phoceensis	7	0	0	0	0	0	0	0	0	0	0	0	0	0	0	0	0	0	0	0	0	0	0	0	0	0	0	0	0	0	0	0	0	0	0	0	0	0	0	0	0	0
13754c568e0f031d773dab35afcc8969	Bacteria	Firmicutes	Clostridia	Clostridiales	Clostridiaceae 1	Clostridium sensu stricto 1	Clostridium sp. CL-2	700	0	4	0	0	0	12	35	7	0	12	0	0	24	0	12	29	12	53	32	27	17	6	24	8	0	11	0	27	23	17	50	11	15	0	12	15	0	18	16	13	12
dd83f8283f36fd01bfe9f3bf85a0342d	Bacteria	Firmicutes	Clostridia	Clostridiales	Clostridiaceae 1	Clostridium sensu stricto 1	Clostridium sp. CL-2	1	0	0	0	0	0	0	0	0	0	0	0	0	0	0	0	0	0	0	0	0	0	0	0	0	0	0	0	0	0	0	0	0	0	0	0	0	0	0	0	0	0
928459b6bd9d7d0ddf781bd13c2bc398	Bacteria	Firmicutes	Clostridia	Clostridiales	Ruminococcaceae	Ruminiclostridium 9	Colidextribacter massiliensis	8	0	0	0	0	0	0	0	0	0	0	0	0	0	0	0	0	0	0	0	0	0	0	5	0	0	3	0	0	0	0	0	0	0	0	0	0	0	0	0	0	0
1e0f8dce6871077f5b027d33b0da6ea5	Bacteria	Firmicutes	Clostridia	Clostridiales	Ruminococcaceae	Ruminococcus 1	gut metagenome	11	0	0	0	0	0	0	0	0	0	0	0	0	0	7	0	0	0	4	0	0	0	0	0	0	0	0	0	0	0	0	0	0	0	0	0	0	0	0	0	0	0
2a69186db9d48279643d6b2375880162	Bacteria	Firmicutes	Clostridia	Clostridiales	Christensenellaceae	Christensenellaceae R-7 group	gut metagenome	14	0	0	0	0	0	0	0	0	0	0	2	0	0	0	0	0	0	0	0	0	0	0	0	0	0	0	0	0	0	0	0	0	0	0	0	0	0	0	0	0	0
2a9adb82804a4c1a6b0a3ede7ceb36b1	Bacteria	Firmicutes	Clostridia	Clostridiales	Clostridiales vadinBB60 group	gut metagenome	gut metagenome	16	0	0	0	0	0	0	0	0	6	10	0	0	0	0	0	0	0	0	0	0	0	0	0	0	0	0	0	0	0	0	0	0	0	0	0	0	0	0	0	0	0
2fba1260590365d2c4ad4226b212e563	Bacteria	Firmicutes	Clostridia	Clostridiales	Clostridiales vadinBB60 group	gut metagenome	gut metagenome	4	0	0	0	0	0	0	0	0	0	0	0	0	0	0	0	0	0	0	0	0	0	0	4	0	0	0	0	0	0	0	0	0	0	0	0	0	0	0	0	0	0
333031ff68ce3c9649498e434bd9987a	Bacteria	Firmicutes	Clostridia	Clostridiales	Ruminococcaceae	Ruminococcaceae UCG-014	gut metagenome	6	0	0	0	0	0	0	0	0	0	0	0	0	0	0	0	0	6	0	0	0	0	0	0	0	0	0	0	0	0	0	0	0	0	0	0	0	0	0	0	0	0
6c94db10ee13b91f970cb2d799e57db2	Bacteria	Firmicutes	Erysipelotrichia	Erysipelotrichales	Erysipelotrichaceae	Erysipelotrichaceae UCG-004	gut metagenome	10	0	0	0	0	0	0	0	0	0	0	0	0	0	0	0	2	0	0	0	0	0	0	0	0	0	0	0	2	0	0	0	0	0	0	0	0	0	0	0	0	0
7479c00d6237e6b33926fdb55d93c6e4	Bacteria	Firmicutes	Clostridia	Clostridiales	Ruminococcaceae	Ruminococcaceae UCG-010	gut metagenome	15	0	0	0	0	0	0	0	0	0	0	0	0	0	0	0	0	0	0	0	15	0	0	0	0	0	0	0	0	0	0	0	0	0	0	0	0	0	0	0	0	0
7a5f9f723c8f83503af86305d9f58346	Bacteria	Firmicutes	Clostridia	Clostridiales	Ruminococcaceae	Ruminococcaceae UCG-010	gut metagenome	20	0	0	0	0	0	0	0	10	0	0	0	0	0	0	10	0	0	0	0	0	0	0	0	0	0	0	0	0	0	0	0	0	0	0	0	0	0	0	0	0	0
82e51d277f97e27326d79746f9313617	Bacteria	Firmicutes	Clostridia	Clostridiales	Clostridiales vadinBB60 group	gut metagenome	gut metagenome	23	0	0	0	0	0	0	0	0	4	0	0	0	0	0	6	0	10	0	0	0	0	0	0	0	0	0	0	0	0	0	0	0	0	0	0	0	0	0	0	0	0
91079f515e0c2fa698fd0fb9894e426a	Bacteria	Firmicutes	Clostridia	Clostridiales	Christensenellaceae	Christensenellaceae R-7 group	gut metagenome	25	0	0	0	0	0	0	0	0	0	0	0	0	0	0	0	0	0	0	0	0	0	0	0	0	0	5	0	0	0	0	0	0	0	0	0	0	0	0	0	0	0
93f09f5f11647b4ae5a06f3f9e45abff	Bacteria	Firmicutes	Clostridia	Clostridiales	Christensenellaceae	Christensenellaceae R-7 group	gut metagenome	333	0	0	0	0	0	0	0	0	0	0	0	0	0	0	0	0	0	0	0	0	0	0	0	0	15	0	0	0	0	0	0	0	0	0	0	0	0	0	0	0	0
c02cd3e091693a01dbd0f7c59561b12a	Bacteria	Firmicutes	Clostridia	Clostridiales	Clostridiales vadinBB60 group	gut metagenome	gut metagenome	19	0	0	0	0	0	0	0	0	0	0	0	0	0	0	0	0	0	0	0	0	0	0	0	0	0	0	0	0	0	0	0	0	0	0	0	0	0	0	0	0	0
c44857f602bdf7defe8b540544a665d4	Bacteria	Firmicutes	Clostridia	Clostridiales	Christensenellaceae	Christensenellaceae R-7 group	gut metagenome	4	0	0	0	0	0	0	0	0	0	0	0	0	0	0	0	0	0	0	0	0	0	0	0	0	0	0	0	0	0	0	0	0	0	0	0	0	0	0	0	0	0
c82ec9eedc30cd5f58b884b62c650461	Bacteria	Firmicutes	Clostridia	Clostridiales	Ruminococcaceae	Ruminococcaceae UCG-010	gut metagenome	97	14	10	0	0	0	15	8	0	0	0	10	0	11	0	0	0	0	0	11	0	0	0	0	0	0	0	0	0	0	0	0	0	0	0	0	0	0	0	0	0	0
e2e403c8a071a4077e2f7e4ae7107f6d	Bacteria	Firmicutes	Clostridia	Clostridiales	Ruminococcaceae	Ruminococcaceae UCG-010	gut metagenome	6	0	0	3	0	0	3	0	0	0	0	0	0	0	0	0	0	0	0	0	0	0	0	0	0	0	0	0	0	0	0	0	0	0	0	0	0	0	0	0	0	0
8e2c60609fdd0e2212be3d0b34fb3e40	Bacteria	Firmicutes	Clostridia	Clostridiales	Lachnospiraceae	Moryella	human gut metagenome	142	0	0	0	6	11	0	6	6	10	1	0	0	0	0	0	0	0	0	0	0	0	4	0	0	0	0	0	9	0	6	0	0	0	6	5	4	0	0	6	0	0
94f111056e7bf70002d4f8350a3f51b5	Bacteria	Firmicutes	Clostridia	Clostridiales	Clostridiaceae 1	Clostridium sensu stricto 1	human gut metagenome	24	0	0	0	0	0	0	0	0	0	0	0	0	0	0	0	0	0	0	0	0	0	0	0	0	0	0	0	24	0	0	0	0	0	0	0	0	0	0	0	0	0
c85f993899aa4b5d5903810375ec2eb2	Bacteria	Firmicutes	Clostridia	Clostridiales	Clostridiaceae 1	Clostridium sensu stricto 1	human gut metagenome	619	0	0	0	0	0	0	0	0	0	0	0	0	83	27	0	7	10	20	22	20	16	0	0	0	0	0	0	309	0	0	56	23	10	0	11	0	0	0	0	0	0
b52b1285326c70cf8aabcde4645f9073	Bacteria	Firmicutes	Bacilli	Lactobacillales	Lactobacillaceae	Lactobacillus	Lactobacillus agilis	8	0	0	0	0	0	0	0	0	0	0	0	0	0	0	0	0	0	0	0	0	0	0	0	0	0	0	0	0	0	0	0	0	0	0	0	0	0	8	0	0	0
7b3e75c2cf3707ac58f2db8a6be35b12	Bacteria	Firmicutes	Bacilli	Lactobacillales	Lactobacillaceae	Lactobacillus	Lactobacillus helveticus	8	0	0	0	0	0	0	0	0	0	0	0	0	0	0	0	0	0	0	0	0	0	0	0	0	0	0	0	0	4	0	0	0	4	0	0	0	0	0	0	0	0
c255614f3a1848204c4f8ded1e6e6d82	Bacteria	Firmicutes	Bacilli	Lactobacillales	Lactobacillaceae	Lactobacillus	Lactobacillus mucosae	1	0	0	0	0	0	0	0	0	0	0	0	1	0	0	0	0	0	0	0	0	0	0	0	0	0	0	0	0	0	0	0	0	0	0	0	0	0	0	0	0	0
165899431a1100f59944e9f2ea305a7f	Bacteria	Firmicutes	Bacilli	Lactobacillales	Lactobacillaceae	Lactobacillus	Lactobacillus ruminis	2	0	0	0	0	0	0	0	0	0	0	0	0	0	0	0	0	0	0	0	0	0	0	0	0	0	0	0	2	0	0	0	0	0	0	0	0	0	0	0	0	0
7af421947d5460bd4062743fec939a2f	Bacteria	Firmicutes	Bacilli	Lactobacillales	Lactobacillaceae	Lactobacillus	Lactobacillus salivarius	5	0	0	0	0	0	0	0	0	0	0	0	0	0	0	0	0	0	0	0	0	0	0	0	0	0	0	0	0	0	0	0	0	0	0	0	0	0	0	0	0	0
1a2000336f66a8c1a53a991fd0b574ca	Bacteria	Firmicutes	Clostridia	Clostridiales	Lachnospiraceae	Lachnoclostridium	metagenome	7	0	0	0	0	0	0	0	0	0	0	0	0	0	0	0	0	0	0	0	0	0	0	0	0	0	0	0	0	0	0	0	0	7	0	0	0	0	0	0	0	0
277dc322f68699c0e90025743cbf1c04	Bacteria	Firmicutes	Clostridia	Clostridiales	Ruminococcaceae	Ruminococcaceae UCG-010	metagenome	8	0	8	0	0	0	0	0	0	0	0	0	0	0	0	0	0	0	0	0	0	0	0	0	0	0	0	0	0	0	0	0	0	0	0	0	0	0	0	0	0	0
45a6044b4b30ce69df09f4de27518ae9	Bacteria	Firmicutes	Clostridia	Clostridiales	Ruminococcaceae	Ruminococcaceae UCG-010	metagenome	396	48	27	0	0	0	25	16	15	0	22	0	0	29	0	0	15	0	10	24	27	8	24	14	15	0	0	24	0	0	0	0	13	0	0	0	0	0	0	0	0	0
708dca177af1c5c1ccb79ce3afaf9837	Bacteria	Firmicutes	Clostridia	Clostridiales	Clostridiales vadinBB60 group	metagenome	metagenome	33	0	0	0	0	0	0	3	0	6	3	0	0	0	0	0	3	0	0	0	0	0	0	0	0	0	0	0	0	0	0	0	0	0	4	0	0	0	0	0	0	0
809d5d8f84d0096d4029c5b766687e93	Bacteria	Firmicutes	Clostridia	Clostridiales	Ruminococcaceae	Ruminococcaceae UCG-010	metagenome	52	0	24	0	0	0	0	0	0	0	0	0	0	0	0	0	0	28	0	0	0	0	0	0	0	0	0	0	0	0	0	0	0	0	0	0	0	0	0	0	0	0
866767649d13b543e692bc7848fd2fe1	Bacteria	Firmicutes	Clostridia	Clostridiales	Peptococcaceae	uncultured	metagenome	9	0	4	0	0	0	0	0	0	0	0	0	0	0	0	0	0	0	0	0	0	0	0	0	0	0	0	0	0	0	0	0	0	0	0	0	0	0	0	0	0	0
b280ea10689a9c87441f88ca80c7c8bd	Bacteria	Firmicutes	Clostridia	Clostridiales	Clostridiales vadinBB60 group	metagenome	metagenome	22	0	0	0	0	9	0	0	0	0	0	0	0	0	0	0	0	0	0	0	5	0	0	0	0	0	0	0	0	0	0	0	0	8	0	0	0	0	0	0	0	0
b4c4179fc8f06b3273de894e4e43e9df	Bacteria	Firmicutes	Clostridia	Clostridiales	Ruminococcaceae	Ruminococcaceae UCG-010	metagenome	38	0	0	0	5	0	0	0	0	0	0	0	0	0	0	0	0	0	0	0	0	0	0	0	0	0	0	0	0	0	0	0	0	0	0	0	0	0	0	0	0	0
eabb9f9a906f3ba46041f160abbcfbd6	Bacteria	Firmicutes	Clostridia	Clostridiales	Ruminococcaceae	Ruminococcaceae NK4A214 group	metagenome	63	5	0	12	0	4	0	0	0	0	0	0	0	0	0	0	0	0	0	0	0	0	0	0	0	0	0	0	0	0	12	0	0	0	0	0	0	0	0	0	0	0
db71969540adb9f1b7d0ad3058d8efc1	Bacteria	Firmicutes	Bacilli	Bacillales	Paenibacillaceae	Paenibacillus	Paenibacillus taiwanensis	119	0	0	0	0	0	0	0	0	0	0	0	0	0	0	0	0	0	0	0	0	0	0	0	0	10	0	0	0	0	0	0	0	0	0	109	0	0	0	0	0	0
f9b499c9a7c7f2d1c8eb4e46711ae90b	Bacteria	Firmicutes	Clostridia	Clostridiales	Lachnospiraceae	Roseburia	Roseburia sp. 499	62	0	0	0	0	0	0	0	0	0	0	0	0	6	0	0	0	0	2	0	0	0	0	0	0	0	0	0	0	0	0	3	0	0	5	13	0	0	7	0	0	0
9313ca7f73b924acbcf9514e11fde345	Bacteria	Firmicutes	Clostridia	Clostridiales	Lachnospiraceae	Blautia	Ruminococcus sp. YE58	178	0	0	0	0	0	0	0	0	0	0	0	0	0	0	11	0	0	6	0	3	0	0	6	0	0	0	0	25	0	0	28	19	12	10	22	0	0	8	0	0	0
5abce6ef68aaf072c21514c36e12e4d4	Bacteria	Firmicutes	Bacilli	Lactobacillales	Streptococcaceae	Streptococcus	Streptococcus suis	30	4	0	2	0	7	0	0	0	0	0	0	0	0	0	0	0	0	0	0	0	0	0	0	0	0	0	0	0	0	0	0	0	0	0	0	0	0	0	0	0	0
3da0083dac457de3f458205356d31b71	Bacteria	Firmicutes	Bacilli	Bacillales	Alicyclobacillaceae	Tumebacillus	Tumebacillus sp. B911E	1	0	0	0	0	0	0	0	0	0	0	0	0	0	0	0	0	0	0	0	0	0	0	0	0	0	0	0	0	0	0	0	0	0	0	0	0	0	0	0	0	0
171e8c7468be2de1a49a7e79b9aaa719	Bacteria	Firmicutes	Clostridia	Clostridiales	Ruminococcaceae	Candidatus Soleaferrea	uncultured Acetanaerobacterium sp.	278	6	0	11	5	0	7	12	10	11	8	4	11	0	0	8	0	0	0	0	0	0	3	4	5	0	0	4	9	0	0	0	0	9	0	6	0	0	7	0	0	7
3ade37bd0f7034e07ca3cb409147b6e8	Bacteria	Firmicutes	Clostridia	Clostridiales	Ruminococcaceae	Candidatus Soleaferrea	uncultured Acetanaerobacterium sp.	21	0	0	0	0	16	0	0	0	0	0	0	0	0	0	0	0	0	0	0	0	0	0	0	0	0	0	0	0	0	0	0	0	0	0	0	5	0	0	0	0	0
ca4f801197a63b5107cbc93ca8cf0433	Bacteria	Firmicutes	Clostridia	Clostridiales	Ruminococcaceae	Candidatus Soleaferrea	uncultured Acetanaerobacterium sp.	36	0	0	0	0	0	0	0	0	0	0	0	0	0	0	0	0	0	0	0	0	0	0	0	0	0	0	0	0	15	17	0	4	0	0	0	0	0	0	0	0	0
6fad26c830143b43a0d2ff088775acde	Bacteria	Firmicutes	Negativicutes	Selenomonadales	Veillonellaceae	Anaerovibrio	uncultured Anaerovibrio sp.	4	0	0	0	0	0	0	0	0	0	0	0	0	0	0	0	0	0	0	0	0	0	0	0	0	0	0	0	0	0	0	0	0	4	0	0	0	0	0	0	0	0
001c3d9ad319b91841426aaede49d423	Bacteria	Firmicutes	Clostridia	Clostridiales	Ruminococcaceae	[Eubacterium] coprostanoligenes group	uncultured bacterium	273	0	0	15	0	15	0	0	0	15	0	11	13	0	0	0	0	0	0	0	0	0	12	0	7	0	19	0	0	0	0	0	0	15	0	0	13	17	14	0	0	0
009e698420ff042bf4b33bbe00d4b90c	Bacteria	Firmicutes	Clostridia	Clostridiales	Ruminococcaceae	Ruminococcaceae UCG-010	uncultured bacterium	224	24	17	0	15	15	0	0	0	0	0	0	0	0	0	0	0	0	0	0	0	0	0	0	0	0	0	0	15	0	24	0	0	0	0	0	30	0	0	0	0	0
01239de50136b13ad35c60e7c67fa3dd	Bacteria	Firmicutes	Clostridia	Clostridiales	Ruminococcaceae	Ruminococcaceae UCG-010	uncultured bacterium	13	0	0	0	0	0	0	0	0	0	0	0	0	0	0	0	0	0	0	0	0	0	0	0	0	0	0	0	0	0	0	0	0	0	0	0	0	0	0	0	0	0
0145b458e46c4e706248ff8e920b8e9f	Bacteria	Firmicutes	Clostridia	Clostridiales	Ruminococcaceae	Ruminococcaceae UCG-010	uncultured bacterium	6	0	0	0	0	0	0	0	0	0	0	0	0	6	0	0	0	0	0	0	0	0	0	0	0	0	0	0	0	0	0	0	0	0	0	0	0	0	0	0	0	0
01e3bf2f53d4d9199d973b27d49b3927	Bacteria	Firmicutes	Clostridia	Clostridiales	Ruminococcaceae	Ruminococcaceae UCG-010	uncultured bacterium	50	0	0	11	0	0	0	0	0	0	0	0	0	0	0	0	0	0	0	0	0	0	0	0	0	0	12	0	0	0	0	0	5	0	0	0	0	0	0	6	0	9
023c2861927a322a63c7614c56be4446	Bacteria	Firmicutes	Clostridia	Clostridiales	Ruminococcaceae	Ruminococcaceae UCG-010	uncultured bacterium	31	0	0	0	0	0	0	0	0	0	0	0	0	0	0	0	0	0	0	0	0	0	0	8	0	0	0	0	0	0	0	0	0	0	0	0	0	9	0	0	7	7
0252d703ca6a64bb53a5444e1f55722a	Bacteria	Firmicutes	Clostridia	Clostridiales	Ruminococcaceae	Ruminococcaceae UCG-010	uncultured bacterium	537	13	9	0	18	11	11	9	8	3	9	11	9	4	2	0	0	4	0	0	0	0	7	9	9	9	6	3	0	8	6	0	0	14	9	18	7	6	12	15	15	17
025bfa5c1f791bc4d4ea59542044fad4	Bacteria	Firmicutes	Clostridia	Clostridiales	Lachnospiraceae	Butyrivibrio	uncultured bacterium	263	0	0	0	0	0	0	0	0	0	0	0	0	33	25	26	33	20	9	27	0	26	0	0	0	0	0	0	11	0	0	0	15	11	0	0	0	0	0	0	0	0
026d50dbfeefe29f81066b738856b524	Bacteria	Firmicutes	Clostridia	Clostridiales	Family XIII	Family XIII AD3011 group	uncultured bacterium	181	0	0	0	0	0	0	0	0	6	0	0	15	0	0	0	0	0	0	5	0	0	8	0	8	11	13	0	12	0	0	17	0	0	19	0	9	0	0	0	0	0
02bbe55d60c390aaa59d6b299eb64902	Bacteria	Firmicutes	Clostridia	Clostridiales	Ruminococcaceae	Ruminococcaceae UCG-010	uncultured bacterium	53	0	0	10	13	0	0	0	0	0	0	0	0	0	0	0	0	0	0	0	0	0	0	0	0	0	0	0	0	0	0	0	0	8	5	0	0	0	0	0	0	0
02e2c14135d462c5224d0e543902523f	Bacteria	Firmicutes	Clostridia	Clostridiales	Ruminococcaceae	Ruminococcaceae UCG-010	uncultured bacterium	6	0	0	0	0	0	0	0	0	0	0	0	0	0	0	0	0	0	0	6	0	0	0	0	0	0	0	0	0	0	0	0	0	0	0	0	0	0	0	0	0	0
0309d17d00dc03462473d6d708bcfae2	Bacteria	Firmicutes	Clostridia	Clostridiales	Christensenellaceae	uncultured	uncultured bacterium	12	0	0	0	0	0	0	0	0	0	0	0	0	0	0	0	0	0	0	0	0	0	5	0	0	0	0	4	0	0	0	0	0	0	0	0	0	0	0	3	0	0
0476852fbde3ed0de2e65593dde020a7	Bacteria	Firmicutes	Clostridia	Clostridiales	Lachnospiraceae	[Eubacterium] ventriosum group	uncultured bacterium	19	0	0	0	0	0	0	0	0	0	0	0	0	0	0	0	7	12	0	0	0	0	0	0	0	0	0	0	0	0	0	0	0	0	0	0	0	0	0	0	0	0
047789b05171af0097078c504d76151c	Bacteria	Firmicutes	Clostridia	Clostridiales	Ruminococcaceae	Ruminococcaceae UCG-014	uncultured bacterium	600	10	19	25	4	12	9	6	9	0	0	14	0	0	0	0	0	4	0	0	0	0	12	4	0	5	20	0	4	3	5	0	7	11	19	0	17	16	23	15	22	26
04de46607b8e3e08baf0e68b952eae07	Bacteria	Firmicutes	Clostridia	Clostridiales	Ruminococcaceae	Ruminococcaceae UCG-014	uncultured bacterium	63	11	0	0	0	9	0	0	0	0	0	0	0	0	0	0	0	0	0	0	0	0	0	0	0	0	0	0	0	0	0	0	0	0	0	0	0	0	11	0	0	0
04fae05f779a4adde521c4b4b0bb5cb7	Bacteria	Firmicutes	Clostridia	Clostridiales	Lachnospiraceae	Lachnospiraceae AC2044 group	uncultured bacterium	6	0	0	0	0	0	0	0	0	0	0	0	0	0	6	0	0	0	0	0	0	0	0	0	0	0	0	0	0	0	0	0	0	0	0	0	0	0	0	0	0	0
0505ac4f4c9f55bcb3c4470b9728a290	Bacteria	Firmicutes	Clostridia	Clostridiales	Ruminococcaceae	Ruminococcaceae UCG-010	uncultured bacterium	134	0	0	0	0	0	0	0	0	0	0	0	0	0	11	0	0	0	0	0	0	0	0	0	0	0	0	0	0	0	0	0	0	0	0	0	19	32	9	0	0	0
05e11223d9fd07490c5aeea7374203dd	Bacteria	Firmicutes	Clostridia	Clostridiales	Christensenellaceae	uncultured	uncultured bacterium	178	0	2	0	0	4	0	5	6	13	0	6	0	7	4	14	3	0	5	2	5	4	5	5	9	5	4	0	0	5	7	0	4	6	3	0	0	0	4	0	6	0
05f9d8e3e07bc7fb4a5b6634d47b7036	Bacteria	Firmicutes	Clostridia	Clostridiales	Ruminococcaceae	Ruminococcaceae UCG-013	uncultured bacterium	468	0	0	0	0	16	0	0	25	5	23	18	17	0	0	27	0	47	0	0	42	9	0	0	0	0	16	0	25	18	0	34	19	0	21	0	0	20	0	13	0	19
0613f2baf76f022092d88779ca87dbd4	Bacteria	Firmicutes	Clostridia	Clostridiales	Clostridiales vadinBB60 group	uncultured bacterium	uncultured bacterium	10	0	0	0	0	0	0	0	0	0	0	0	0	0	0	0	0	0	0	0	2	0	0	0	8	0	0	0	0	0	0	0	0	0	0	0	0	0	0	0	0	0
0627c07095e3b9bc34bdfe60409ca54c	Bacteria	Firmicutes	Clostridia	Clostridiales	Clostridiales vadinBB60 group	uncultured bacterium	uncultured bacterium	63	0	0	0	0	0	0	0	0	0	0	0	0	0	0	0	0	35	0	0	0	28	0	0	0	0	0	0	0	0	0	0	0	0	0	0	0	0	0	0	0	0
0639245f667328decf3175f79a4fddc4	Bacteria	Firmicutes	Clostridia	Clostridiales	Ruminococcaceae	Ruminococcaceae UCG-010	uncultured bacterium	8	0	0	0	0	2	0	0	0	0	0	0	0	0	0	0	0	0	0	0	0	0	0	0	0	0	0	0	0	0	0	0	0	0	0	0	0	0	0	0	0	0
0662012d2d0be0f7136bc85a3fdeff11	Bacteria	Firmicutes	Clostridia	Clostridiales	Ruminococcaceae	Ruminococcaceae UCG-009	uncultured bacterium	4	0	0	0	0	0	0	0	0	0	0	0	0	4	0	0	0	0	0	0	0	0	0	0	0	0	0	0	0	0	0	0	0	0	0	0	0	0	0	0	0	0
068d943a544821ad571ee92a3cae28f9	Bacteria	Firmicutes	Clostridia	Clostridiales	Ruminococcaceae	Ruminococcaceae UCG-013	uncultured bacterium	112	0	0	0	0	0	0	6	8	0	0	0	0	0	0	0	0	0	0	0	0	0	0	0	11	11	0	0	0	0	6	0	0	0	0	0	13	0	0	0	0	0
06d226ac010c69d9b144bb3ce83cdbb3	Bacteria	Firmicutes	Clostridia	Clostridiales	Ruminococcaceae	Ruminococcaceae UCG-010	uncultured bacterium	78	0	0	0	0	0	0	8	0	0	0	0	10	0	0	0	0	0	0	0	0	0	0	0	0	0	0	0	0	0	0	0	0	0	0	0	0	0	0	0	0	18
06fa68f1c1dd7ae3999282794d53b9e2	Bacteria	Firmicutes	Clostridia	Clostridiales	Ruminococcaceae	Ruminococcaceae UCG-010	uncultured bacterium	23	0	0	0	0	0	0	0	0	0	0	0	0	0	0	0	0	0	0	0	0	0	4	7	12	0	0	0	0	0	0	0	0	0	0	0	0	0	0	0	0	0
07cc16267e23207f37763b68eb76646c	Bacteria	Firmicutes	Clostridia	Clostridiales	Ruminococcaceae	Ruminococcaceae UCG-013	uncultured bacterium	738	20	0	13	0	27	20	23	31	13	21	29	25	0	9	0	0	0	0	0	16	0	0	18	0	0	0	0	0	0	0	4	13	0	0	0	0	0	33	0	0	27
085cca89026c96a6cf7c34a8d11905bb	Bacteria	Firmicutes	Clostridia	Clostridiales	Lachnospiraceae	Butyrivibrio	uncultured bacterium	9	0	0	0	0	0	0	0	0	0	0	0	0	0	9	0	0	0	0	0	0	0	0	0	0	0	0	0	0	0	0	0	0	0	0	0	0	0	0	0	0	0
0880613dc8396ee0df1cc344965bbfeb	Bacteria	Firmicutes	Negativicutes	Selenomonadales	Veillonellaceae	Anaerovibrio	uncultured bacterium	51	0	0	0	0	0	0	0	0	0	0	0	0	0	0	0	0	0	0	0	0	0	0	0	0	0	0	0	16	0	0	26	0	0	0	0	0	0	0	0	0	0
08bcdec12e8a5ecf90a12a7ffdcb3720	Bacteria	Firmicutes	Clostridia	Clostridiales	Ruminococcaceae	Ruminococcaceae UCG-010	uncultured bacterium	6	0	0	0	0	0	0	0	0	6	0	0	0	0	0	0	0	0	0	0	0	0	0	0	0	0	0	0	0	0	0	0	0	0	0	0	0	0	0	0	0	0
08d8a0009ad96aecec280a2dd0211098	Bacteria	Firmicutes	Clostridia	Clostridiales	Clostridiales vadinBB60 group	uncultured bacterium	uncultured bacterium	19	0	0	0	0	0	0	0	0	0	0	0	0	0	10	0	0	0	4	0	0	5	0	0	0	0	0	0	0	0	0	0	0	0	0	0	0	0	0	0	0	0
08ff4a71b8255aff01fdb0e524987765	Bacteria	Firmicutes	Clostridia	Clostridiales	Ruminococcaceae	uncultured	uncultured bacterium	6644	125	110	154	125	149	141	121	114	144	141	162	113	55	68	44	59	69	65	52	113	71	83	65	76	77	68	83	63	71	111	69	62	100	77	49	112	86	96	137	119	111
0914c2bacaaf51dc7ab33a6e292c6bf7	Bacteria	Firmicutes	Clostridia	Clostridiales	Ruminococcaceae	Ruminococcaceae UCG-013	uncultured bacterium	70	0	0	0	0	0	0	18	17	0	0	0	22	0	0	0	0	0	0	0	0	0	0	0	0	0	0	0	0	0	0	13	0	0	0	0	0	0	0	0	0	0
0963b10d64d52574440cbf55549c85b8	Bacteria	Firmicutes	Clostridia	Clostridiales	Ruminococcaceae	Ruminococcaceae UCG-010	uncultured bacterium	6	0	0	0	0	0	0	0	6	0	0	0	0	0	0	0	0	0	0	0	0	0	0	0	0	0	0	0	0	0	0	0	0	0	0	0	0	0	0	0	0	0
0a826a87dc9883f3d1adf9f1b50a255b	Bacteria	Firmicutes	Clostridia	Clostridiales	Ruminococcaceae	Ruminococcaceae UCG-010	uncultured bacterium	13	0	13	0	0	0	0	0	0	0	0	0	0	0	0	0	0	0	0	0	0	0	0	0	0	0	0	0	0	0	0	0	0	0	0	0	0	0	0	0	0	0
0acf6e2b239944343a95f734f561aa6f	Bacteria	Firmicutes	Clostridia	Clostridiales	Ruminococcaceae	Ruminococcaceae UCG-010	uncultured bacterium	8	0	0	0	0	0	0	8	0	0	0	0	0	0	0	0	0	0	0	0	0	0	0	0	0	0	0	0	0	0	0	0	0	0	0	0	0	0	0	0	0	0
0b3098a436a33696c35d327223a61776	Bacteria	Firmicutes	Clostridia	Clostridiales	Ruminococcaceae	Ruminococcaceae UCG-010	uncultured bacterium	14	0	0	0	0	0	0	0	0	0	0	0	0	0	0	0	0	0	0	0	0	0	0	0	0	0	0	14	0	0	0	0	0	0	0	0	0	0	0	0	0	0
0b96d9c87ecad2b5f0e0120e2833c25c	Bacteria	Firmicutes	Clostridia	Clostridiales	Ruminococcaceae	Ruminococcaceae UCG-010	uncultured bacterium	52	0	0	0	0	0	0	0	0	0	0	0	0	0	0	0	0	0	0	0	0	0	0	0	0	0	0	0	15	37	0	0	0	0	0	0	0	0	0	0	0	0
0bc2ddcf7b974dfce9efbf4b33cd8495	Bacteria	Firmicutes	Clostridia	Clostridiales	Clostridiales vadinBB60 group	uncultured bacterium	uncultured bacterium	12	0	0	0	0	0	0	0	0	0	0	0	0	0	0	0	0	0	6	3	0	3	0	0	0	0	0	0	0	0	0	0	0	0	0	0	0	0	0	0	0	0
0c16740019545c7ece52f7d9eb887e83	Bacteria	Firmicutes	Clostridia	Clostridiales	Ruminococcaceae	Ruminiclostridium 1	uncultured bacterium	32	0	0	0	0	0	0	0	0	0	0	0	0	0	0	0	0	0	0	0	0	0	0	0	0	0	0	0	0	0	0	0	0	0	0	0	0	0	0	6	0	0
0c3cdfec279233c8f0869a92d8b3c4e8	Bacteria	Firmicutes	Clostridia	Clostridiales	Ruminococcaceae	[Eubacterium] coprostanoligenes group	uncultured bacterium	2525	43	24	35	18	35	39	41	36	30	52	43	68	16	25	39	42	40	23	35	41	42	51	33	45	48	33	52	36	21	47	68	36	17	43	35	39	46	55	53	85	75
0c74e6e4205d7cab33cd1c00c2dd180d	Bacteria	Firmicutes	Clostridia	Clostridiales	Ruminococcaceae	Ruminococcaceae UCG-010	uncultured bacterium	3	0	0	0	0	0	0	0	0	0	0	0	0	0	0	0	0	0	0	3	0	0	0	0	0	0	0	0	0	0	0	0	0	0	0	0	0	0	0	0	0	0
0c789ae451a187061bdc4fa326b35b08	Bacteria	Firmicutes	Clostridia	Clostridiales	Ruminococcaceae	Ruminococcaceae UCG-010	uncultured bacterium	114	0	0	10	0	9	7	7	10	11	0	0	7	0	0	0	0	0	0	0	0	0	13	0	0	0	0	0	0	0	0	0	0	0	0	0	9	0	10	5	0	0
0cc95fc1cdc329720b9b5608e7e5ee20	Bacteria	Firmicutes	Erysipelotrichia	Erysipelotrichales	Erysipelotrichaceae	Dielma	uncultured bacterium	381	9	11	12	14	11	6	7	6	8	8	2	16	0	7	3	0	0	0	4	0	8	12	8	6	8	13	20	15	11	4	0	5	12	8	15	3	9	0	0	3	10
0cf6e94cb4e6df3d62937db392b1eba5	Bacteria	Firmicutes	Clostridia	Clostridiales	Clostridiales vadinBB60 group	uncultured bacterium	uncultured bacterium	10	0	0	0	0	7	0	0	0	0	0	0	0	0	0	0	0	0	0	0	0	0	0	0	0	0	0	0	0	0	0	0	0	0	0	0	0	0	0	0	0	0
0d47dcd259e4e0e9d04074c32a4eb7de	Bacteria	Firmicutes	Clostridia	Clostridiales	Ruminococcaceae	Ruminococcaceae UCG-013	uncultured bacterium	6	0	0	0	0	0	0	0	0	0	0	0	0	0	6	0	0	0	0	0	0	0	0	0	0	0	0	0	0	0	0	0	0	0	0	0	0	0	0	0	0	0
0db1607af38ccdd37535390c34d1c073	Bacteria	Firmicutes	Clostridia	Clostridiales	Christensenellaceae	Christensenellaceae R-7 group	uncultured bacterium	11	0	0	0	11	0	0	0	0	0	0	0	0	0	0	0	0	0	0	0	0	0	0	0	0	0	0	0	0	0	0	0	0	0	0	0	0	0	0	0	0	0
0e16e4a6b165fb0014680a8de30ab813	Bacteria	Firmicutes	Erysipelotrichia	Erysipelotrichales	Erysipelotrichaceae	[Anaerorhabdus] furcosa group	uncultured bacterium	18	0	0	0	0	0	0	0	0	0	0	0	0	0	0	0	0	0	0	0	0	0	0	0	0	0	0	0	5	0	0	0	0	0	0	0	0	0	0	0	0	0
0e8d450ed7850797080a96485c07991b	Bacteria	Firmicutes	Clostridia	Clostridiales	Family XIII	Family XIII UCG-001	uncultured bacterium	18	0	0	0	0	0	0	0	0	0	0	0	0	0	0	0	0	0	0	0	0	0	0	0	0	0	0	0	8	0	0	0	0	0	0	10	0	0	0	0	0	0
0e97ab4ba82479ef84e31df0c48005c6	Bacteria	Firmicutes	Clostridia	Clostridiales	Eubacteriaceae	Anaerofustis	uncultured bacterium	20	0	0	2	0	2	0	0	0	0	0	2	0	0	0	0	0	0	0	0	0	1	0	0	0	0	0	0	0	0	0	0	0	0	0	0	0	0	0	0	4	0
0eb5384f32be2dbd364b4d014a17394d	Bacteria	Firmicutes	Clostridia	Clostridiales	Family XIII	Anaerovorax	uncultured bacterium	2734	34	48	61	64	66	39	64	37	56	69	75	87	30	26	55	29	20	31	28	39	29	58	54	39	25	36	39	9	78	49	4	28	38	83	37	44	36	45	58	45	69
0ebe9bf91bb0114e37b98290a8604970	Bacteria	Firmicutes	Clostridia	Clostridiales	Ruminococcaceae	Ruminococcaceae UCG-014	uncultured bacterium	10	0	0	0	0	0	0	0	0	0	0	0	0	0	0	0	0	0	0	0	0	0	0	0	0	0	0	0	0	0	10	0	0	0	0	0	0	0	0	0	0	0
0ee65ebbffe3e5c450e1b39c1aa6e987	Bacteria	Firmicutes	Clostridia	Clostridiales	Ruminococcaceae	Ruminococcaceae UCG-013	uncultured bacterium	14	0	0	0	0	0	0	0	0	0	0	0	0	0	0	0	0	0	0	0	0	0	0	0	0	0	0	0	0	0	0	0	0	0	14	0	0	0	0	0	0	0
0ef668594f47d6df62d1bfa05184c252	Bacteria	Firmicutes	Clostridia	Clostridiales	Clostridiales vadinBB60 group	uncultured bacterium	uncultured bacterium	269	35	24	0	0	0	30	19	0	11	9	16	0	15	16	0	0	0	0	9	15	24	0	0	0	0	0	0	0	0	0	14	0	0	0	0	0	0	0	0	0	0
0f6bd964c6ad318c00fee9b2ad7bf239	Bacteria	Firmicutes	Clostridia	Clostridiales	Clostridiales vadinBB60 group	uncultured bacterium	uncultured bacterium	26	0	0	0	0	0	17	0	0	0	0	0	0	0	0	0	0	0	0	0	9	0	0	0	0	0	0	0	0	0	0	0	0	0	0	0	0	0	0	0	0	0
0fe5e41dc4fe70a978d5aaadf8fdc145	Bacteria	Firmicutes	Clostridia	Clostridiales	Clostridiales vadinBB60 group	uncultured bacterium	uncultured bacterium	15	0	11	0	0	0	0	0	0	0	0	0	0	4	0	0	0	0	0	0	0	0	0	0	0	0	0	0	0	0	0	0	0	0	0	0	0	0	0	0	0	0
11067d96d184e0fe14c61fed59eec457	Bacteria	Firmicutes	Clostridia	Clostridiales	Lachnospiraceae	Lachnospiraceae UCG-010	uncultured bacterium	498	0	5	7	6	10	0	0	14	0	7	13	11	0	0	0	0	0	4	0	0	0	8	10	6	10	8	7	0	8	5	5	0	14	14	0	17	15	10	13	19	14
111c08d7f94f588eab63f287db0609e7	Bacteria	Firmicutes	Clostridia	Clostridiales	Ruminococcaceae	Ruminococcaceae UCG-013	uncultured bacterium	10	0	0	0	0	0	0	0	0	0	0	0	0	0	0	0	0	0	0	0	0	0	0	0	0	0	0	0	0	0	0	0	0	10	0	0	0	0	0	0	0	0
115294414ba9150c73816a0a9088f7cb	Bacteria	Firmicutes	Clostridia	Clostridiales	Ruminococcaceae	Ruminococcaceae UCG-014	uncultured bacterium	17	0	0	0	0	0	0	0	0	0	0	0	0	0	0	0	0	0	0	0	0	0	0	0	0	0	0	0	0	0	0	0	17	0	0	0	0	0	0	0	0	0
117dbed5f4fa051f293fdc331b76d2a6	Bacteria	Firmicutes	Clostridia	Clostridiales	uncultured	uncultured bacterium	uncultured bacterium	34	0	0	0	0	3	1	0	0	0	0	0	0	0	0	0	0	0	0	0	0	0	0	0	0	0	0	0	0	0	0	3	0	0	0	0	0	0	0	0	0	0
118f1aac3f729a4447600ba7e57faf95	Bacteria	Firmicutes	Clostridia	Clostridiales	Lachnospiraceae	[Ruminococcus] gauvreauii group	uncultured bacterium	19	0	0	0	0	5	0	0	0	0	4	0	2	0	0	0	0	0	0	0	0	0	0	0	0	0	0	0	0	0	0	0	0	0	0	0	0	0	0	5	0	0
11b11db743c0a3444d40df8e916189cf	Bacteria	Firmicutes	Clostridia	Clostridiales	Ruminococcaceae	Ruminococcaceae UCG-010	uncultured bacterium	3	0	0	0	3	0	0	0	0	0	0	0	0	0	0	0	0	0	0	0	0	0	0	0	0	0	0	0	0	0	0	0	0	0	0	0	0	0	0	0	0	0
123b9305255d9b0c25c3c5458809130e	Bacteria	Firmicutes	Clostridia	Clostridiales	Lachnospiraceae	Tyzzerella 4	uncultured bacterium	7	0	0	0	0	0	0	0	0	0	0	0	0	0	0	0	0	0	0	0	0	0	0	0	0	0	0	0	7	0	0	0	0	0	0	0	0	0	0	0	0	0
12477f114ff7cce7d249857105c08cb7	Bacteria	Firmicutes	Clostridia	Clostridiales	Ruminococcaceae	[Eubacterium] coprostanoligenes group	uncultured bacterium	10	0	0	0	0	0	0	0	0	0	10	0	0	0	0	0	0	0	0	0	0	0	0	0	0	0	0	0	0	0	0	0	0	0	0	0	0	0	0	0	0	0
12a66f00f24ee3ba8c0a30dd56aee47f	Bacteria	Firmicutes	Clostridia	Clostridiales	Ruminococcaceae	Ruminococcaceae UCG-013	uncultured bacterium	2	2	0	0	0	0	0	0	0	0	0	0	0	0	0	0	0	0	0	0	0	0	0	0	0	0	0	0	0	0	0	0	0	0	0	0	0	0	0	0	0	0
12f0f89f6596c109ccf96125e907cbd3	Bacteria	Firmicutes	Clostridia	Clostridiales	Ruminococcaceae	Ruminococcaceae UCG-010	uncultured bacterium	26	0	0	0	0	0	0	0	0	0	0	0	15	0	0	0	0	0	0	0	0	0	0	0	0	0	0	0	0	0	0	0	0	0	0	0	0	0	0	0	0	0
130a6d152db221c016b1e733ee3daec5	Bacteria	Firmicutes	Clostridia	Clostridiales	Clostridiales vadinBB60 group	uncultured bacterium	uncultured bacterium	43	0	7	0	0	0	6	0	0	0	0	0	0	0	0	0	7	0	0	7	0	8	0	0	0	0	0	0	0	0	0	0	0	0	0	0	0	0	0	0	0	0
1317893f0b3434bccbc0f01aa0288c4c	Bacteria	Firmicutes	Clostridia	Clostridiales	Ruminococcaceae	Ruminococcaceae UCG-014	uncultured bacterium	9	0	0	0	0	0	0	0	0	0	0	0	0	0	0	0	0	0	0	0	0	0	0	0	0	0	0	9	0	0	0	0	0	0	0	0	0	0	0	0	0	0
1341cb1f1ba8b15d37d548a228d51922	Bacteria	Firmicutes	Clostridia	Clostridiales	Ruminococcaceae	Ruminococcaceae UCG-010	uncultured bacterium	100	0	0	0	0	0	0	0	0	0	0	0	0	8	0	0	0	0	14	17	0	28	0	0	0	0	0	0	0	0	0	0	0	0	0	0	0	0	0	0	0	0
1370e5f15cacd81bc95b22622e5eab93	Bacteria	Firmicutes	Clostridia	Clostridiales	Ruminococcaceae	Ruminococcaceae UCG-005	uncultured bacterium	101	8	0	7	8	7	0	0	0	11	0	0	0	11	0	0	0	0	0	0	0	0	0	0	0	0	0	0	0	11	0	0	0	0	0	0	0	7	0	8	0	0
13ae48536eedcc1e800663027ae86cb8	Bacteria	Firmicutes	Clostridia	Clostridiales	Lachnospiraceae	Lachnospiraceae NK4A136 group	uncultured bacterium	14	0	0	0	0	0	0	0	0	0	0	0	0	0	0	0	0	0	0	0	0	0	0	0	0	0	0	0	14	0	0	0	0	0	0	0	0	0	0	0	0	0
13b732a69cc102361b7a3b37fa5007e5	Bacteria	Firmicutes	Clostridia	Clostridiales	Ruminococcaceae	Ruminococcaceae UCG-010	uncultured bacterium	59	20	0	0	0	0	0	0	0	0	0	0	0	0	0	11	5	0	0	0	0	0	7	0	0	0	0	0	0	0	0	0	0	0	0	0	0	0	0	0	0	0
13c16df8a5d8471624422a5873691bb1	Bacteria	Firmicutes	Clostridia	Clostridiales	Ruminococcaceae	Ruminococcaceae UCG-013	uncultured bacterium	21	0	0	0	0	0	0	0	0	0	0	0	0	0	0	0	0	3	0	0	0	0	0	0	0	0	0	0	0	0	0	0	0	0	0	0	0	9	0	0	0	0
141f6dbf189a3b9f7cd3dcb4512f18c9	Bacteria	Firmicutes	Clostridia	Clostridiales	Ruminococcaceae	Ruminococcaceae UCG-013	uncultured bacterium	22	0	0	0	0	0	0	0	0	0	0	0	0	0	0	0	0	0	0	0	0	0	0	0	0	0	0	0	0	0	0	0	0	0	0	0	0	0	0	0	0	0
14a833853e6df8e05e82fa6818a2aa97	Bacteria	Firmicutes	Clostridia	Clostridiales	Ruminococcaceae	Ruminococcaceae UCG-010	uncultured bacterium	15	0	15	0	0	0	0	0	0	0	0	0	0	0	0	0	0	0	0	0	0	0	0	0	0	0	0	0	0	0	0	0	0	0	0	0	0	0	0	0	0	0
14d775585132f7ce0876fea0a6c98594	Bacteria	Firmicutes	Clostridia	Clostridiales	Ruminococcaceae	Ruminococcaceae UCG-010	uncultured bacterium	60	0	0	0	0	0	0	0	0	0	0	0	0	0	0	0	0	0	0	0	0	0	0	0	0	39	0	0	0	0	0	0	0	0	0	0	0	0	0	0	0	0
14e0b0e1c01ed3d79cbb650e286ae6d5	Bacteria	Firmicutes	Clostridia	Clostridiales	Ruminococcaceae	Ruminococcaceae UCG-013	uncultured bacterium	62	0	0	0	0	5	0	0	0	0	0	0	0	0	0	0	0	0	0	0	0	0	0	0	17	0	12	0	0	0	0	0	0	0	0	15	0	0	0	0	0	0
15444e122eb94b82daa103aa67abe49e	Bacteria	Firmicutes	Clostridia	Clostridiales	Ruminococcaceae	Ruminococcaceae UCG-010	uncultured bacterium	3	0	0	0	0	0	0	0	0	0	0	0	0	0	0	0	0	0	0	3	0	0	0	0	0	0	0	0	0	0	0	0	0	0	0	0	0	0	0	0	0	0
1584bb2746c4c11d4d3a2f1f1d0aeb77	Bacteria	Firmicutes	Clostridia	Clostridiales	Clostridiales vadinBB60 group	uncultured bacterium	uncultured bacterium	5	0	0	0	0	0	0	0	0	0	0	0	0	0	0	0	0	0	5	0	0	0	0	0	0	0	0	0	0	0	0	0	0	0	0	0	0	0	0	0	0	0
158a72864d65903a27c06c8a78ecad97	Bacteria	Firmicutes	Clostridia	Clostridiales	Christensenellaceae	Christensenellaceae R-7 group	uncultured bacterium	47	0	0	0	0	4	0	0	0	0	0	0	0	0	0	0	0	0	0	0	0	0	0	0	0	0	0	3	5	5	4	7	0	0	0	7	0	0	0	0	0	0
15a0b856656bdb8d387ba7ab3bdedfe0	Bacteria	Firmicutes	Clostridia	Clostridiales	Ruminococcaceae	Ruminococcaceae UCG-013	uncultured bacterium	217	0	0	6	0	0	0	0	0	0	0	0	0	0	0	0	0	0	0	0	0	12	0	6	0	0	9	0	0	0	25	13	10	0	12	0	0	0	0	0	0	6
15ce1e7ef81937e6a70d51c032499bbf	Bacteria	Firmicutes	Clostridia	Clostridiales	Ruminococcaceae	[Eubacterium] coprostanoligenes group	uncultured bacterium	30	5	0	0	0	0	6	0	0	0	0	0	0	0	2	0	2	0	0	0	0	0	0	0	0	0	0	0	0	0	0	0	0	0	0	0	0	0	0	0	0	0
15ee8ebac588d7510c97df0b86fbe691	Bacteria	Firmicutes	Clostridia	Clostridiales	Ruminococcaceae	[Eubacterium] coprostanoligenes group	uncultured bacterium	29	0	0	0	0	0	13	6	0	0	0	0	10	0	0	0	0	0	0	0	0	0	0	0	0	0	0	0	0	0	0	0	0	0	0	0	0	0	0	0	0	0
164cc30d8a17e6cf1ae3b99950d31866	Bacteria	Firmicutes	Clostridia	Clostridiales	Ruminococcaceae	Ruminococcaceae UCG-013	uncultured bacterium	29	0	0	0	0	0	0	0	0	16	0	0	0	0	0	0	0	0	0	0	0	0	0	0	0	0	0	0	0	0	0	0	0	0	0	0	0	0	0	7	0	0
167a74230fe428c83f2c1c5e81f8ac79	Bacteria	Firmicutes	Clostridia	Clostridiales	Christensenellaceae	uncultured	uncultured bacterium	3	0	3	0	0	0	0	0	0	0	0	0	0	0	0	0	0	0	0	0	0	0	0	0	0	0	0	0	0	0	0	0	0	0	0	0	0	0	0	0	0	0
16a90fc09bf133c6bfa2db2e015269a9	Bacteria	Firmicutes	Clostridia	Clostridiales	Ruminococcaceae	Ruminococcaceae UCG-010	uncultured bacterium	19	0	0	0	0	0	0	0	0	0	0	0	0	10	0	0	0	0	9	0	0	0	0	0	0	0	0	0	0	0	0	0	0	0	0	0	0	0	0	0	0	0
16c294023b1490a9971d005e7ef3ce87	Bacteria	Firmicutes	Clostridia	Clostridiales	Ruminococcaceae	Ruminococcaceae UCG-013	uncultured bacterium	20	0	0	0	0	0	0	0	0	14	0	0	0	0	0	0	0	0	0	0	0	0	0	0	0	0	6	0	0	0	0	0	0	0	0	0	0	0	0	0	0	0
16d9fab63f3589097ebfbab219ba55c9	Bacteria	Firmicutes	Erysipelotrichia	Erysipelotrichales	Erysipelotrichaceae	uncultured	uncultured bacterium	283	0	2	0	3	6	4	4	2	2	0	6	11	0	2	5	0	0	3	0	5	0	10	4	9	7	6	7	9	8	6	6	0	6	5	0	14	0	0	10	0	4
16e10e2de80b4ed7240de5f10af2fc6e	Bacteria	Firmicutes	Clostridia	Clostridiales	Lachnospiraceae	Marvinbryantia	uncultured bacterium	21	0	0	0	0	0	0	0	0	0	0	0	0	0	0	0	0	0	0	0	0	0	0	0	0	0	0	0	0	0	0	21	0	0	0	0	0	0	0	0	0	0
1741bb938671329ee39c4543ba8c73a8	Bacteria	Firmicutes	Erysipelotrichia	Erysipelotrichales	Erysipelotrichaceae	Erysipelotrichaceae UCG-004	uncultured bacterium	32	0	10	0	0	0	0	0	0	0	0	0	0	0	0	0	22	0	0	0	0	0	0	0	0	0	0	0	0	0	0	0	0	0	0	0	0	0	0	0	0	0
174ef351ef7e32741ce3842ea5018493	Bacteria	Firmicutes	Clostridia	Clostridiales	Ruminococcaceae	Ruminococcaceae UCG-010	uncultured bacterium	9	0	0	0	0	9	0	0	0	0	0	0	0	0	0	0	0	0	0	0	0	0	0	0	0	0	0	0	0	0	0	0	0	0	0	0	0	0	0	0	0	0
17777f1005a9072601fdbdf55add719b	Bacteria	Firmicutes	Clostridia	Clostridiales	Lachnospiraceae	Lachnospiraceae NK4A136 group	uncultured bacterium	189	0	0	0	0	0	0	0	0	0	0	0	0	7	0	21	8	13	13	53	16	21	0	0	0	0	0	0	0	3	0	0	0	0	0	0	0	0	0	0	0	0
178835270e36b9c8472c8af959c9f4fa	Bacteria	Firmicutes	Clostridia	Clostridiales	Ruminococcaceae	Ruminococcaceae UCG-013	uncultured bacterium	20	0	0	0	0	0	0	0	0	0	0	0	0	0	0	0	0	0	0	0	0	0	0	0	0	0	0	0	0	0	0	0	4	0	0	0	0	0	0	0	0	0
179eadc956bdbe08f72cd46780f693e0	Bacteria	Firmicutes	Clostridia	Clostridiales	Lachnospiraceae	Lachnospiraceae UCG-007	uncultured bacterium	57	0	0	19	0	0	0	0	0	0	0	0	0	0	0	21	0	0	17	0	0	0	0	0	0	0	0	0	0	0	0	0	0	0	0	0	0	0	0	0	0	0
17e53d8bd5e147abb9ee40c393786f94	Bacteria	Firmicutes	Clostridia	Clostridiales	Ruminococcaceae	Ruminococcaceae UCG-010	uncultured bacterium	15	0	0	0	0	0	0	0	0	0	0	0	0	0	0	0	0	0	0	0	0	0	0	0	0	4	0	0	0	0	0	0	0	0	0	0	0	0	0	0	0	0
1848679dbc540aeb89a7699501890419	Bacteria	Firmicutes	Clostridia	Clostridiales	Ruminococcaceae	Candidatus Soleaferrea	uncultured bacterium	8	0	0	0	0	0	0	0	0	0	0	0	0	0	0	0	0	0	0	0	0	0	0	0	0	0	0	0	0	0	0	0	0	0	0	0	8	0	0	0	0	0
18e26535e2bfc0f370aca4a8ff280a00	Bacteria	Firmicutes	Clostridia	Clostridiales	Ruminococcaceae	Ruminococcaceae UCG-010	uncultured bacterium	26	0	0	0	0	0	0	0	0	0	0	0	0	0	0	0	0	0	0	0	0	0	0	0	0	0	0	0	0	0	0	0	0	0	0	0	0	0	0	0	0	0
1935f5ff1f557f152e5098e1a09e6a4b	Bacteria	Firmicutes	Clostridia	Clostridiales	Ruminococcaceae	Ruminococcaceae UCG-010	uncultured bacterium	299	0	0	15	0	22	15	16	3	0	0	17	17	0	0	0	11	0	0	0	0	0	19	13	0	17	16	13	0	0	0	0	0	5	0	0	12	10	0	0	0	16
1960deab36ca7744b6da3f7c7a9d9305	Bacteria	Firmicutes	Clostridia	Clostridiales	Ruminococcaceae	Ruminococcaceae UCG-010	uncultured bacterium	237	0	0	9	0	4	8	0	0	0	0	6	0	0	0	0	0	0	0	0	0	0	6	7	10	15	14	12	0	15	7	0	0	0	14	0	3	0	0	0	0	0
198ea5f76eb66e73163217b3298c8a37	Bacteria	Firmicutes	Clostridia	Clostridiales	Family XIII	Family XIII AD3011 group	uncultured bacterium	1812	32	21	61	34	44	21	0	22	0	0	17	7	0	11	13	0	0	13	7	9	5	23	15	21	37	59	35	55	31	89	12	16	30	47	87	51	63	36	18	52	32
19be908aebdeb6350b8e61059a9cc072	Bacteria	Firmicutes	Clostridia	Clostridiales	Ruminococcaceae	Ruminococcaceae UCG-010	uncultured bacterium	45	0	0	0	0	0	10	14	0	15	6	0	0	0	0	0	0	0	0	0	0	0	0	0	0	0	0	0	0	0	0	0	0	0	0	0	0	0	0	0	0	0
19c1ed35fb50dc33f42010e860e48655	Bacteria	Firmicutes	Clostridia	Clostridiales	Clostridiales vadinBB60 group	uncultured bacterium	uncultured bacterium	19	19	0	0	0	0	0	0	0	0	0	0	0	0	0	0	0	0	0	0	0	0	0	0	0	0	0	0	0	0	0	0	0	0	0	0	0	0	0	0	0	0
1a82bc729be4a33564205535eef741c6	Bacteria	Firmicutes	Erysipelotrichia	Erysipelotrichales	Erysipelotrichaceae	Erysipelotrichaceae UCG-004	uncultured bacterium	4	0	0	0	0	0	0	0	0	0	0	0	0	0	0	0	0	4	0	0	0	0	0	0	0	0	0	0	0	0	0	0	0	0	0	0	0	0	0	0	0	0
1ab2632af52a747cf9783693cf61c3be	Bacteria	Firmicutes	Clostridia	Clostridiales	Ruminococcaceae	Ruminococcaceae UCG-010	uncultured bacterium	61	20	0	0	0	0	0	0	0	0	0	0	0	0	0	0	0	0	0	0	10	8	0	0	0	0	0	0	0	0	0	0	0	0	0	0	0	0	0	0	0	0
1acea07693606cffa15eada0472809ae	Bacteria	Firmicutes	Clostridia	Clostridiales	Clostridiales vadinBB60 group	uncultured bacterium	uncultured bacterium	7	0	0	0	0	0	7	0	0	0	0	0	0	0	0	0	0	0	0	0	0	0	0	0	0	0	0	0	0	0	0	0	0	0	0	0	0	0	0	0	0	0
1b315c810d7cf47683e4a9db6a681b3d	Bacteria	Firmicutes	Clostridia	Clostridiales	Clostridiales vadinBB60 group	uncultured bacterium	uncultured bacterium	15	0	0	0	0	0	0	0	0	0	0	0	0	2	4	0	0	0	0	0	7	0	0	0	0	0	0	0	0	0	0	0	0	0	0	0	0	0	2	0	0	0
1b7e4723572fea29fc2f0e05a7a733c9	Bacteria	Firmicutes	Clostridia	Clostridiales	Ruminococcaceae	[Eubacterium] coprostanoligenes group	uncultured bacterium	12	0	0	12	0	0	0	0	0	0	0	0	0	0	0	0	0	0	0	0	0	0	0	0	0	0	0	0	0	0	0	0	0	0	0	0	0	0	0	0	0	0
1bf17b838a9c7307f8e6c6c4d5dbc281	Bacteria	Firmicutes	Bacilli	Bacillales	Bacillaceae	uncultured	uncultured bacterium	2	0	0	0	0	0	2	0	0	0	0	0	0	0	0	0	0	0	0	0	0	0	0	0	0	0	0	0	0	0	0	0	0	0	0	0	0	0	0	0	0	0
1c6350d892e848dca02378efaefa73a8	Bacteria	Firmicutes	Clostridia	Clostridiales	Ruminococcaceae	Ruminococcaceae UCG-010	uncultured bacterium	102	0	0	0	0	0	0	0	0	0	0	0	0	0	20	26	14	0	0	0	0	27	0	0	0	0	0	0	0	0	0	0	0	0	0	0	0	0	0	0	0	0
1c73d2317a08e29b76c1874cdf8733c2	Bacteria	Firmicutes	Clostridia	Clostridiales	Clostridiales vadinBB60 group	uncultured bacterium	uncultured bacterium	1	0	0	0	0	0	1	0	0	0	0	0	0	0	0	0	0	0	0	0	0	0	0	0	0	0	0	0	0	0	0	0	0	0	0	0	0	0	0	0	0	0
1c7d361c25dd13114c1203f52de367d0	Bacteria	Firmicutes	Clostridia	Clostridiales	Ruminococcaceae	Ruminococcaceae UCG-010	uncultured bacterium	17	0	0	0	0	0	0	0	0	0	0	0	0	0	0	0	0	0	0	0	0	0	0	0	0	0	0	0	0	0	0	0	0	0	0	0	0	0	0	0	0	0
1ca39c961452da97a52e55853e9137ce	Bacteria	Firmicutes	Clostridia	Clostridiales	Ruminococcaceae	Ruminococcaceae UCG-010	uncultured bacterium	7	0	0	0	0	0	7	0	0	0	0	0	0	0	0	0	0	0	0	0	0	0	0	0	0	0	0	0	0	0	0	0	0	0	0	0	0	0	0	0	0	0
1ca732fa55f90abe2d2be9799c09d229	Bacteria	Firmicutes	Erysipelotrichia	Erysipelotrichales	Erysipelotrichaceae	Dielma	uncultured bacterium	51	0	0	1	8	0	0	0	0	0	0	0	0	0	0	0	0	0	0	0	0	0	3	3	0	0	0	5	0	0	0	0	5	0	5	0	0	0	0	0	0	3
1ce695732e18d11fcd7df6d3eeda31cf	Bacteria	Firmicutes	Clostridia	Clostridiales	Lachnospiraceae	Anaerosporobacter	uncultured bacterium	252	0	0	0	0	0	0	0	0	0	0	0	0	61	17	32	26	0	34	44	23	15	0	0	0	0	0	0	0	0	0	0	0	0	0	0	0	0	0	0	0	0
1cf3bb0066544e5840e5b276903fc6b7	Bacteria	Firmicutes	Negativicutes	Selenomonadales	Veillonellaceae	Quinella	uncultured bacterium	3	0	0	0	0	0	0	0	0	0	0	0	0	0	0	0	0	0	0	0	0	0	3	0	0	0	0	0	0	0	0	0	0	0	0	0	0	0	0	0	0	0
1d8bdb7dbed09bf688f68e4287122597	Bacteria	Firmicutes	Clostridia	Clostridiales	Clostridiales vadinBB60 group	uncultured bacterium	uncultured bacterium	10	0	0	0	0	0	0	0	0	0	0	0	0	0	0	0	0	0	0	0	0	0	0	0	0	0	0	0	0	0	0	0	0	0	0	0	0	0	0	0	0	0
1d95fe60cef8502a309a7fa0cb814775	Bacteria	Firmicutes	Clostridia	Clostridiales	Ruminococcaceae	Ruminococcaceae UCG-010	uncultured bacterium	46	0	15	0	0	0	0	0	0	0	0	0	0	0	0	10	0	0	0	0	0	0	0	0	0	0	0	0	0	0	0	0	0	0	0	0	0	0	0	0	0	0
1ea2a2fb92cfa110fc45e599358e58c4	Bacteria	Firmicutes	Clostridia	Clostridiales	Clostridiales vadinBB60 group	uncultured bacterium	uncultured bacterium	1	0	0	0	0	0	0	0	0	0	0	0	0	0	0	0	0	1	0	0	0	0	0	0	0	0	0	0	0	0	0	0	0	0	0	0	0	0	0	0	0	0
1ed05090cf38ad2d3344ea2ac64a5ee1	Bacteria	Firmicutes	Clostridia	Clostridiales	Lachnospiraceae	Lachnoclostridium 10	uncultured bacterium	1461	32	32	0	0	23	34	21	24	21	17	0	0	61	36	61	52	42	52	34	28	20	33	26	34	47	24	0	28	15	27	0	30	64	32	26	14	25	24	17	0	0
1f2252f2426b1f621b55996677548dc8	Bacteria	Firmicutes	Clostridia	Clostridiales	Ruminococcaceae	Hydrogenoanaerobacterium	uncultured bacterium	58	0	0	0	0	0	0	0	0	0	0	0	0	0	0	0	0	0	0	0	0	0	0	0	0	0	0	0	0	0	0	0	13	0	0	23	0	0	0	0	0	0
1f28b0a5bd58daa837f8f6469d824165	Bacteria	Firmicutes	Clostridia	Clostridiales	Ruminococcaceae	Ruminococcaceae UCG-010	uncultured bacterium	194	21	0	0	0	21	0	0	0	0	0	0	0	0	0	0	0	0	0	0	0	0	18	10	0	0	15	26	0	0	0	0	0	23	27	0	0	0	0	0	0	0
1f805630b3e9781db849f2f8d47577bb	Bacteria	Firmicutes	Clostridia	Clostridiales	Ruminococcaceae	Candidatus Soleaferrea	uncultured bacterium	4	0	0	0	0	0	0	0	4	0	0	0	0	0	0	0	0	0	0	0	0	0	0	0	0	0	0	0	0	0	0	0	0	0	0	0	0	0	0	0	0	0
1f909b65418374a9a57fdabbc3820435	Bacteria	Firmicutes	Clostridia	Clostridiales	Clostridiales vadinBB60 group	uncultured bacterium	uncultured bacterium	17	0	0	0	0	0	8	0	0	0	0	0	0	0	0	0	0	0	0	0	0	0	0	0	0	0	0	0	0	2	0	0	0	0	0	0	0	0	0	0	0	0
2017dc14c5b006968e00b8016ad32dbe	Bacteria	Firmicutes	Clostridia	Clostridiales	Ruminococcaceae	Ruminococcaceae UCG-010	uncultured bacterium	135	0	0	4	5	6	0	0	0	0	0	0	0	0	0	0	0	0	0	0	0	0	0	0	0	17	0	0	0	0	6	0	0	0	7	0	5	0	0	0	10	0
20a2e9548af40ec21662a5e22bbf02b4	Bacteria	Firmicutes	Clostridia	Clostridiales	Clostridiales vadinBB60 group	uncultured bacterium	uncultured bacterium	4	0	0	0	0	0	0	0	0	0	0	0	4	0	0	0	0	0	0	0	0	0	0	0	0	0	0	0	0	0	0	0	0	0	0	0	0	0	0	0	0	0
20fd6e4d400cd013427ff05b9e4a2d63	Bacteria	Firmicutes	Clostridia	Clostridiales	Ruminococcaceae	Ruminococcaceae UCG-010	uncultured bacterium	62	0	28	0	0	0	0	0	0	0	0	0	0	0	0	0	0	0	0	0	0	4	0	0	0	0	0	0	0	0	0	0	0	0	0	0	0	0	0	0	0	0
21cd11631c2b76853ab84f91bfa3bd56	Bacteria	Firmicutes	Clostridia	Clostridiales	Lachnospiraceae	Lachnospiraceae UCG-001	uncultured bacterium	81	0	0	0	0	0	0	0	0	0	0	0	0	0	0	0	0	0	0	0	0	0	0	0	0	0	0	0	10	0	0	0	0	12	0	0	0	0	0	0	0	0
21fd9111d3d204f30fc6e87c4d70029b	Bacteria	Firmicutes	Clostridia	Clostridiales	Clostridiales vadinBB60 group	uncultured bacterium	uncultured bacterium	31	0	0	0	0	0	0	0	0	0	0	0	0	0	0	0	0	0	0	0	0	0	0	0	2	0	0	0	0	0	11	0	0	0	0	0	0	0	7	0	0	0
2234629a7a35c89b6b3b455ec918fddb	Bacteria	Firmicutes	Clostridia	Clostridiales	Clostridiales vadinBB60 group	uncultured bacterium	uncultured bacterium	22	0	0	0	0	0	0	0	0	0	0	0	0	0	0	0	8	0	0	0	0	0	0	0	0	0	0	0	0	0	0	0	0	0	0	0	0	0	0	0	0	0
2252892c60b54d205175dc1403e9520d	Bacteria	Firmicutes	Clostridia	Clostridiales	Ruminococcaceae	Ruminococcaceae UCG-010	uncultured bacterium	23	0	0	0	0	0	10	0	0	0	0	0	0	0	0	0	0	0	0	0	0	0	0	0	0	0	0	0	0	0	0	0	0	0	0	0	0	0	0	0	0	0
225b92559bcc8e5f2ab82759425949f3	Bacteria	Firmicutes	Clostridia	Clostridiales	Ruminococcaceae	Ruminococcaceae UCG-010	uncultured bacterium	22	0	0	0	0	5	0	0	0	0	0	0	0	0	0	0	0	0	0	0	0	0	0	0	0	0	0	0	0	0	0	0	0	0	0	0	0	0	0	0	0	0
22eeffd6f89d986f163193f029f8ad07	Bacteria	Firmicutes	Clostridia	Clostridiales	Ruminococcaceae	Ruminococcaceae UCG-013	uncultured bacterium	192	0	0	0	0	0	0	0	0	0	0	0	0	0	0	0	0	0	0	0	0	0	16	0	0	0	19	0	13	0	21	0	0	6	0	10	0	30	0	0	0	0
2325d3d68b7ef5fdd5d81e77aa44633a	Bacteria	Firmicutes	Clostridia	Clostridiales	Ruminococcaceae	Ruminococcaceae UCG-010	uncultured bacterium	114	0	0	0	0	0	15	0	0	0	0	0	0	0	24	9	26	0	0	8	0	0	0	0	0	12	0	0	0	0	0	0	0	0	0	0	0	0	0	0	0	0
23264355222377dd1c0a81fe37dde110	Bacteria	Firmicutes	Clostridia	Clostridiales	Ruminococcaceae	Ruminococcaceae UCG-013	uncultured bacterium	104	0	0	14	0	9	0	0	0	0	0	0	0	0	7	0	0	0	15	0	21	0	0	0	0	16	0	0	0	0	0	0	0	0	0	0	12	0	0	10	0	0
23a2f2a3b7022fdf6b28d2c899c6af5c	Bacteria	Firmicutes	Clostridia	Clostridiales	Clostridiales vadinBB60 group	uncultured bacterium	uncultured bacterium	10	0	0	0	0	0	0	0	0	0	0	0	0	0	0	0	0	0	0	0	0	10	0	0	0	0	0	0	0	0	0	0	0	0	0	0	0	0	0	0	0	0
23a360e3e743d661cb9200774e152f75	Bacteria	Firmicutes	Erysipelotrichia	Erysipelotrichales	Erysipelotrichaceae	[Anaerorhabdus] furcosa group	uncultured bacterium	717	0	11	9	11	18	0	20	21	23	17	18	29	15	0	7	13	18	13	10	10	12	18	9	11	18	15	26	0	7	4	6	7	9	16	0	16	16	10	18	15	17
23ce3648fa3ee7e811bf56b802939577	Bacteria	Firmicutes	Clostridia	Clostridiales	Ruminococcaceae	uncultured	uncultured bacterium	242	18	0	0	0	0	0	13	0	18	6	9	9	0	8	8	9	8	0	11	0	0	15	0	7	0	0	18	0	0	0	0	0	17	14	7	12	0	0	0	0	0
23e6b71b6e24fedb8ab454b4339ec7de	Bacteria	Firmicutes	Clostridia	Clostridiales	Ruminococcaceae	Ruminococcaceae UCG-010	uncultured bacterium	277	17	16	0	0	0	0	0	0	0	14	0	15	0	20	15	11	18	0	0	0	0	13	4	0	0	0	0	0	6	0	0	0	0	0	0	0	0	0	0	0	0
244fcdd4d3296800e8a1a93fa904abb7	Bacteria	Firmicutes	Clostridia	Clostridiales	Ruminococcaceae	Ruminococcaceae UCG-010	uncultured bacterium	3380	65	62	60	59	78	62	55	59	45	46	62	67	18	21	29	26	33	19	24	29	19	65	74	69	66	67	79	64	63	45	37	51	60	68	47	61	60	79	90	51	68
245ebbd0463309b06cd8272aa846a120	Bacteria	Firmicutes	Clostridia	Clostridiales	Ruminococcaceae	Ruminococcaceae UCG-010	uncultured bacterium	164	18	0	10	12	16	10	0	0	0	0	10	0	0	0	0	0	0	0	0	0	0	0	0	0	0	0	0	0	13	0	0	0	9	0	21	7	0	0	0	0	0
24cc322374819870da157f4f83715ff3	Bacteria	Firmicutes	Clostridia	Clostridiales	Ruminococcaceae	Ruminiclostridium 1	uncultured bacterium	94	0	0	0	0	0	0	0	0	0	0	0	0	0	0	0	0	0	18	0	0	0	0	0	0	0	0	0	0	0	0	0	0	0	0	27	0	0	0	0	0	0
24e0993c859238cebec0a260bff2f02a	Bacteria	Firmicutes	Clostridia	Clostridiales	Clostridiales vadinBB60 group	uncultured bacterium	uncultured bacterium	5	0	0	0	0	0	0	0	0	0	0	0	0	0	5	0	0	0	0	0	0	0	0	0	0	0	0	0	0	0	0	0	0	0	0	0	0	0	0	0	0	0
24e1ba24d817b398b16a53d6a287f7e3	Bacteria	Firmicutes	Clostridia	Clostridiales	Peptostreptococcaceae	Terrisporobacter	uncultured bacterium	36	0	7	0	0	0	0	0	0	0	0	0	0	0	4	0	0	0	5	0	0	0	9	3	8	0	0	0	0	0	0	0	0	0	0	0	0	0	0	0	0	0
252b7ddb6139ebf068ea80b5ae3db892	Bacteria	Firmicutes	Clostridia	Clostridiales	Clostridiales vadinBB60 group	uncultured bacterium	uncultured bacterium	9	0	0	0	0	0	0	0	0	0	0	0	0	0	0	0	0	0	0	0	0	0	0	0	0	0	0	0	0	0	0	0	0	0	0	0	0	0	0	0	0	0
25647747b7ba8872144ff1cb6360d017	Bacteria	Firmicutes	Clostridia	Clostridiales	Defluviitaleaceae	Defluviitaleaceae UCG-011	uncultured bacterium	3	0	0	0	0	0	0	0	0	0	0	0	0	0	0	0	0	0	0	0	0	0	3	0	0	0	0	0	0	0	0	0	0	0	0	0	0	0	0	0	0	0
2577d8171377f2486ff75487d995d00a	Bacteria	Firmicutes	Clostridia	Clostridiales	Ruminococcaceae	Ruminococcaceae UCG-013	uncultured bacterium	202	0	0	0	0	0	0	0	6	0	7	0	20	0	0	18	0	18	24	15	0	11	0	0	0	0	12	27	0	0	0	0	0	0	0	0	0	0	0	0	0	0
25e6b4f62340782f05ae39f1c38e1561	Bacteria	Firmicutes	Clostridia	Clostridiales	Clostridiales vadinBB60 group	uncultured bacterium	uncultured bacterium	1	0	0	0	0	0	0	0	0	0	0	0	0	0	0	0	1	0	0	0	0	0	0	0	0	0	0	0	0	0	0	0	0	0	0	0	0	0	0	0	0	0
25f2a240ddf42245f784306379f909a2	Bacteria	Firmicutes	Clostridia	Clostridiales	Clostridiales vadinBB60 group	uncultured bacterium	uncultured bacterium	26	0	5	0	0	0	6	0	0	0	0	0	0	0	0	0	0	9	0	0	0	0	0	0	0	0	0	0	0	0	0	0	0	0	0	0	0	0	0	0	0	0
2603304fb119567506241b8067e235ea	Bacteria	Firmicutes	Clostridia	Clostridiales	Ruminococcaceae	Ruminiclostridium 5	uncultured bacterium	245	0	0	0	0	0	0	0	0	0	0	0	0	0	0	0	0	0	0	0	0	0	0	32	0	102	48	0	0	0	0	0	0	0	0	0	0	0	0	0	0	0
2610dee3339662a694c62a26bfb9913f	Bacteria	Firmicutes	Clostridia	Clostridiales	Ruminococcaceae	Ruminococcaceae UCG-010	uncultured bacterium	20	0	0	0	0	0	0	0	0	0	0	0	0	0	0	0	0	0	0	0	0	0	0	0	0	0	0	0	0	0	0	0	0	0	0	0	0	0	0	0	0	0
26324b90fa5840db7bea7678899d7762	Bacteria	Firmicutes	Clostridia	Clostridiales	Clostridiales vadinBB60 group	uncultured bacterium	uncultured bacterium	3	0	0	0	0	0	0	0	0	0	0	0	0	0	0	0	0	0	0	0	0	0	0	0	0	0	0	0	0	0	0	0	0	0	0	0	0	0	0	0	0	0
265c10f2ba841555aba45aa1fd1240e2	Bacteria	Firmicutes	Clostridia	Clostridiales	Ruminococcaceae	Ruminococcaceae UCG-010	uncultured bacterium	12	0	0	0	0	0	0	0	0	0	0	0	0	0	0	0	0	0	0	0	0	0	0	0	0	0	0	0	0	0	0	0	0	0	0	0	0	0	0	0	0	0
26b20059daebb960aea51e0eda12206e	Bacteria	Firmicutes	Clostridia	Clostridiales	Ruminococcaceae	Ruminococcaceae UCG-014	uncultured bacterium	1292	41	54	29	35	48	31	0	0	0	0	0	0	0	35	0	12	28	0	19	0	22	9	12	24	0	8	9	0	31	14	0	53	25	26	0	25	25	34	32	36	57
26e9717acc05d6dfcbfc23cb74782d69	Bacteria	Firmicutes	Clostridia	Clostridiales	Ruminococcaceae	Ruminococcaceae UCG-013	uncultured bacterium	2	0	0	0	0	0	0	0	0	0	0	0	0	0	0	0	0	0	0	0	0	0	0	0	0	0	0	0	0	0	0	2	0	0	0	0	0	0	0	0	0	0
273876e006004b1e068b58729ee03d20	Bacteria	Firmicutes	Clostridia	Clostridiales	Ruminococcaceae	Ruminococcaceae UCG-010	uncultured bacterium	42	0	0	0	0	0	0	19	0	0	0	0	0	0	0	0	0	0	0	0	0	0	0	4	0	0	0	0	0	0	0	0	0	0	0	0	0	0	0	0	0	0
276b32e64edf83bdc7b8c4dddf062801	Bacteria	Firmicutes	Bacilli	Bacillales	Bacillaceae	uncultured	uncultured bacterium	22	0	0	0	0	0	0	0	0	0	0	0	0	0	0	0	0	0	0	0	0	0	0	0	0	0	0	0	0	0	0	0	0	0	0	0	0	0	0	0	0	0
2819ca8940d54a46573fbfd9bb800f72	Bacteria	Firmicutes	Clostridia	Clostridiales	Clostridiales vadinBB60 group	uncultured bacterium	uncultured bacterium	105	26	18	0	0	0	24	0	0	0	0	0	0	0	0	0	10	0	0	0	9	0	0	0	0	0	0	0	0	0	0	0	0	0	0	0	0	0	0	0	0	0
285ee63a0237c1d17de4bdf905debc02	Bacteria	Firmicutes	Clostridia	Clostridiales	Ruminococcaceae	[Eubacterium] coprostanoligenes group	uncultured bacterium	675	18	7	18	12	0	0	0	0	23	38	35	45	14	10	11	7	8	3	12	11	12	0	0	0	0	5	0	0	0	0	0	8	0	0	11	0	36	18	9	0	0
2870d81946f9d0d20eba1a766d0f59e4	Bacteria	Firmicutes	Clostridia	Clostridiales	Clostridiales vadinBB60 group	uncultured bacterium	uncultured bacterium	30	0	25	0	0	0	0	0	0	0	0	0	0	0	0	0	0	0	0	0	0	0	0	0	0	0	0	0	0	0	0	0	0	0	0	0	0	0	5	0	0	0
28ed96bed66522b0fa0aca53e54a341e	Bacteria	Firmicutes	Clostridia	Clostridiales	Clostridiales vadinBB60 group	uncultured bacterium	uncultured bacterium	4	0	0	0	0	0	0	0	0	0	0	0	0	0	4	0	0	0	0	0	0	0	0	0	0	0	0	0	0	0	0	0	0	0	0	0	0	0	0	0	0	0
2902150dc8e37f136296df0100aa6ab1	Bacteria	Firmicutes	Clostridia	Clostridiales	Ruminococcaceae	GCA-900066225	uncultured bacterium	89	10	6	0	7	12	0	0	0	8	0	0	0	0	0	0	0	0	0	0	0	0	0	0	0	0	0	0	0	9	4	11	0	0	0	17	0	0	5	0	0	0
290758d8a37637bf31c4170082e05773	Bacteria	Firmicutes	Clostridia	Clostridiales	Ruminococcaceae	Ruminococcaceae UCG-010	uncultured bacterium	157	23	0	21	0	26	19	0	0	0	0	0	0	0	0	0	0	0	0	0	0	0	0	0	16	0	0	0	0	0	0	0	0	32	0	0	0	0	0	0	0	0
290e1a77774d9638c643eaa61d7d9485	Bacteria	Firmicutes	Clostridia	Clostridiales	Ruminococcaceae	Ruminococcaceae UCG-014	uncultured bacterium	8	0	0	0	0	0	0	0	0	0	0	0	0	0	0	0	0	0	0	0	0	0	3	0	0	0	0	0	0	0	0	0	0	0	0	0	5	0	0	0	0	0
292a7cb0c486a06a143f4a19b228317a	Bacteria	Firmicutes	Clostridia	Clostridiales	Ruminococcaceae	Ruminococcaceae UCG-010	uncultured bacterium	12	0	0	0	0	0	0	0	12	0	0	0	0	0	0	0	0	0	0	0	0	0	0	0	0	0	0	0	0	0	0	0	0	0	0	0	0	0	0	0	0	0
2938ad8f9e22a0f5834d7e62bc5ca8f2	Bacteria	Firmicutes	Clostridia	Clostridiales	Ruminococcaceae	Ruminococcaceae UCG-013	uncultured bacterium	119	0	0	0	0	15	0	0	0	0	0	0	0	0	0	0	0	0	0	0	0	0	0	0	0	0	0	0	0	0	0	0	0	0	0	0	0	0	0	0	0	0
29700e4d53f339ae1a14a6f22d3e9d65	Bacteria	Firmicutes	Clostridia	Clostridiales	Clostridiales vadinBB60 group	uncultured bacterium	uncultured bacterium	14	0	0	0	0	0	0	0	0	0	0	0	1	0	0	3	5	0	0	0	2	0	0	0	0	0	0	0	0	0	0	0	0	0	0	0	0	0	0	0	0	0
298e67c029a392fb8d8402f55efa4c65	Bacteria	Firmicutes	Clostridia	Clostridiales	Lachnospiraceae	Tyzzerella 4	uncultured bacterium	765	0	0	22	0	22	21	22	23	20	0	28	24	0	0	0	0	0	0	0	0	0	19	23	0	0	44	46	0	16	42	36	18	0	20	0	0	27	0	0	0	0
298f7e5c95fa5fdb2a8043b256f17602	Bacteria	Firmicutes	Clostridia	Clostridiales	Ruminococcaceae	Ruminococcaceae UCG-010	uncultured bacterium	125	0	10	0	0	0	0	0	0	6	0	13	0	0	8	0	0	0	0	0	0	0	0	0	0	0	0	0	4	8	15	0	5	9	0	10	0	7	0	0	0	14
299467221a2b54d7eb1f91778e5a4420	Bacteria	Firmicutes	Clostridia	Clostridiales	Ruminococcaceae	Ruminococcaceae UCG-010	uncultured bacterium	189	0	0	0	5	0	0	11	5	0	20	10	10	0	0	0	0	0	0	0	0	0	0	0	0	0	0	0	0	0	0	0	0	0	0	0	8	23	6	24	14	16
29952f96d47029de5ee70bd85ed3cd0b	Bacteria	Firmicutes	Clostridia	Clostridiales	Clostridiales vadinBB60 group	uncultured bacterium	uncultured bacterium	9	0	0	0	0	0	0	0	0	0	0	0	0	0	0	0	0	0	0	0	0	9	0	0	0	0	0	0	0	0	0	0	0	0	0	0	0	0	0	0	0	0
29ad6545fa6018b22d4ec10d092328e3	Bacteria	Firmicutes	Clostridia	Clostridiales	Ruminococcaceae	[Eubacterium] coprostanoligenes group	uncultured bacterium	157	0	0	0	0	6	0	11	0	0	18	0	0	0	0	0	0	0	0	0	0	0	0	19	13	0	13	16	0	0	0	0	0	0	0	20	0	0	15	0	0	0
29ca4856524dc802f06fa35d3adf044b	Bacteria	Firmicutes	Clostridia	Clostridiales	Ruminococcaceae	Ruminococcaceae UCG-010	uncultured bacterium	71	0	0	0	0	0	0	0	0	0	20	0	0	0	0	0	0	0	0	0	30	21	0	0	0	0	0	0	0	0	0	0	0	0	0	0	0	0	0	0	0	0
2a28d1085a32a3e15b75c8824d88fe7f	Bacteria	Firmicutes	Clostridia	Clostridiales	Ruminococcaceae	Ruminococcaceae UCG-013	uncultured bacterium	98	0	0	0	0	0	0	0	0	10	0	35	9	0	0	0	0	0	0	0	0	0	0	0	0	0	0	0	0	0	44	0	0	0	0	0	0	0	0	0	0	0
2a343ed58b23edce93fc3b16c91ef2f5	Bacteria	Firmicutes	Clostridia	Clostridiales	Lachnospiraceae	[Eubacterium] ruminantium group	uncultured bacterium	22	0	0	0	0	0	0	0	0	0	0	0	0	0	0	0	0	0	0	0	0	0	0	0	0	0	5	0	0	0	0	0	0	0	0	0	0	0	0	0	0	0
2a8c0723e6f4d8328e0b0f360cfcad78	Bacteria	Firmicutes	Clostridia	Clostridiales	Ruminococcaceae	Ruminococcaceae UCG-010	uncultured bacterium	257	7	2	8	6	5	8	7	3	4	4	3	5	3	0	0	0	0	4	4	0	0	5	13	5	13	4	7	6	4	5	0	3	0	0	8	0	7	7	8	0	0
2acca838be26e45a77ccf10154ac9bf0	Bacteria	Firmicutes	Clostridia	Clostridiales	Ruminococcaceae	Ruminococcaceae UCG-010	uncultured bacterium	965	0	16	20	0	0	0	0	16	0	0	29	0	0	10	0	0	32	19	0	15	0	39	15	36	22	36	13	11	15	34	0	0	23	0	0	21	0	42	27	0	28
2af5177fc284cc6acd3a5a86d2651977	Bacteria	Firmicutes	Clostridia	Clostridiales	Clostridiales vadinBB60 group	uncultured bacterium	uncultured bacterium	21	0	0	0	0	0	0	0	0	0	0	0	0	0	0	0	0	0	0	21	0	0	0	0	0	0	0	0	0	0	0	0	0	0	0	0	0	0	0	0	0	0
2b28ecbd90a66ef1992cc966394272ae	Bacteria	Firmicutes	Clostridia	Clostridiales	Clostridiales vadinBB60 group	uncultured bacterium	uncultured bacterium	117	42	0	0	0	0	38	0	0	0	0	0	0	0	0	0	0	0	0	0	0	0	0	0	0	0	0	0	0	0	0	0	0	0	0	0	0	0	0	0	0	0
2b7d34a9ace4307afcd2aeafc015d78e	Bacteria	Firmicutes	Clostridia	Clostridiales	Lachnospiraceae	Lachnospiraceae UCG-008	uncultured bacterium	12	0	0	0	0	0	0	0	0	0	0	0	0	0	0	0	4	0	0	0	0	0	0	0	0	0	0	0	0	0	0	0	0	0	0	0	0	0	0	0	8	0
2c6b9514c4131d8df186d6ebf71aaaa3	Bacteria	Firmicutes	Clostridia	Clostridiales	Ruminococcaceae	Oscillibacter	uncultured bacterium	8	0	0	0	0	0	0	0	0	0	0	0	0	0	0	0	0	0	0	0	0	0	0	0	0	0	0	0	0	0	0	0	0	0	0	0	0	0	0	0	0	0
2c96766058ea9b24b155b158ee602c69	Bacteria	Firmicutes	Clostridia	Clostridiales	Lachnospiraceae	Tyzzerella 4	uncultured bacterium	15	0	0	0	0	0	0	0	0	0	0	0	0	0	0	0	0	0	0	0	0	0	0	0	0	0	0	0	0	0	0	0	0	0	0	0	0	0	0	0	0	0
2ccfbd9220ed2d3317d83be98dc0175f	Bacteria	Firmicutes	Clostridia	Clostridiales	Ruminococcaceae	Ruminococcaceae UCG-010	uncultured bacterium	193	0	0	0	0	0	0	0	0	6	0	5	0	0	0	4	4	8	0	0	0	0	18	17	11	0	0	17	0	0	0	0	0	0	0	13	0	7	8	11	0	0
2cfa301e1777c5f15ffc569ba8767740	Bacteria	Firmicutes	Clostridia	Clostridiales	Ruminococcaceae	Ruminococcaceae UCG-013	uncultured bacterium	247	0	0	11	5	0	5	0	0	0	0	9	12	0	0	8	10	0	0	0	16	0	0	0	0	0	0	10	10	0	11	0	0	11	0	0	12	0	12	9	0	14
2d1dd3c4eda275dfc8c07f5c8457f73a	Bacteria	Firmicutes	Clostridia	Clostridiales	Ruminococcaceae	Ruminococcaceae UCG-010	uncultured bacterium	540	0	0	28	0	0	10	18	0	14	18	25	19	0	0	12	18	0	25	19	12	11	0	0	23	0	0	17	0	0	28	10	21	0	0	25	0	0	0	20	0	0
2d8846d0d8f52fab8bc45a1e7768738b	Bacteria	Firmicutes	Clostridia	Clostridiales	Ruminococcaceae	Candidatus Soleaferrea	uncultured bacterium	1149	24	20	33	0	24	0	21	0	0	15	0	0	0	0	14	0	0	0	0	0	0	23	31	27	0	47	43	0	41	38	6	20	41	0	40	34	37	29	44	34	54
2d9605f7b58e35f409233657fd503c92	Bacteria	Firmicutes	Erysipelotrichia	Erysipelotrichales	Erysipelotrichaceae	Erysipelotrichaceae UCG-004	uncultured bacterium	20	0	0	0	0	0	0	0	0	11	0	0	0	0	4	0	0	0	0	0	0	0	0	0	0	0	0	0	0	0	0	2	0	0	0	0	0	0	0	0	0	0
2dece5c847f19cbcecbf3a768317b8f2	Bacteria	Firmicutes	Erysipelotrichia	Erysipelotrichales	Erysipelotrichaceae	Erysipelotrichaceae UCG-004	uncultured bacterium	12	0	2	0	0	0	0	0	0	0	0	0	0	0	0	0	2	0	0	0	0	0	0	1	0	0	0	0	0	0	0	0	0	0	0	0	0	0	0	0	0	0
2e96a7c5490540eda62de0fe0d18ff4d	Bacteria	Firmicutes	Clostridia	Clostridiales	Lachnospiraceae	Anaerosporobacter	uncultured bacterium	156	0	0	0	0	0	0	0	7	0	0	0	0	19	0	0	0	0	31	27	0	12	0	0	0	0	0	0	0	0	0	0	29	0	0	0	0	0	0	0	0	0
2eaad33a0b5de7cdd479e44450c03a2a	Bacteria	Firmicutes	Clostridia	Clostridiales	Lachnospiraceae	Cellulosilyticum	uncultured bacterium	317	0	0	0	0	0	0	0	0	0	0	0	0	11	3	0	9	3	21	38	20	5	0	0	0	0	0	0	18	2	0	23	4	10	12	0	0	0	2	5	0	3
2eab0afaf38dbfe949418eed2ae7579f	Bacteria	Firmicutes	Clostridia	Clostridiales	Lachnospiraceae	Tyzzerella 4	uncultured bacterium	6	0	0	0	0	0	0	0	0	0	0	0	0	0	0	0	0	0	0	0	0	0	0	0	6	0	0	0	0	0	0	0	0	0	0	0	0	0	0	0	0	0
2f7564a269903b9fdbc3761c427eecbb	Bacteria	Firmicutes	Clostridia	Clostridiales	Ruminococcaceae	Ruminococcaceae UCG-010	uncultured bacterium	4	0	0	0	0	0	0	0	0	0	0	0	0	0	4	0	0	0	0	0	0	0	0	0	0	0	0	0	0	0	0	0	0	0	0	0	0	0	0	0	0	0
2fa0f09a1adc592950b048d76b9b868f	Bacteria	Firmicutes	Clostridia	Clostridiales	Ruminococcaceae	Ruminococcaceae UCG-010	uncultured bacterium	59	0	0	0	9	7	0	0	0	0	0	6	0	0	0	5	0	0	0	0	0	0	0	4	10	0	0	0	0	0	3	0	0	0	0	0	0	0	0	0	0	0
301cc53dd627d624b2f013108031b903	Bacteria	Firmicutes	Clostridia	Clostridiales	Defluviitaleaceae	Defluviitaleaceae UCG-011	uncultured bacterium	4	0	0	0	0	0	0	0	0	0	0	0	0	0	0	0	0	0	0	0	0	0	0	0	0	0	0	0	0	0	0	0	0	0	0	0	0	0	0	0	0	0
30ca2cef1c8f4be1f8aa273a6a330860	Bacteria	Firmicutes	Clostridia	Clostridiales	Clostridiales vadinBB60 group	uncultured bacterium	uncultured bacterium	655	66	55	0	18	0	48	28	0	19	0	16	22	0	19	32	18	32	30	33	38	27	0	20	33	0	4	0	0	0	0	0	0	7	0	0	0	0	0	0	0	0
3162f7cf31ea1d989f69be9a1a72a101	Bacteria	Firmicutes	Clostridia	Clostridiales	Ruminococcaceae	Ruminiclostridium 6	uncultured bacterium	13	0	0	0	0	0	0	0	0	0	0	0	0	0	0	0	0	0	0	0	0	0	0	0	0	0	0	0	0	0	0	0	0	0	0	0	0	0	0	13	0	0
3199d1d35badc86ff5a6f49df4338228	Bacteria	Firmicutes	Clostridia	Clostridiales	Ruminococcaceae	Ruminococcaceae UCG-010	uncultured bacterium	15	0	0	0	0	7	0	0	0	0	0	0	0	0	0	0	0	0	0	0	0	0	0	0	0	0	0	0	0	0	0	0	0	0	0	0	0	0	0	0	0	0
31daacf0d83b636ac177b47143139759	Bacteria	Firmicutes	Clostridia	Clostridiales	Ruminococcaceae	Ruminococcaceae UCG-010	uncultured bacterium	6	0	0	0	0	0	0	0	0	0	0	0	0	0	0	0	0	0	0	0	0	0	0	0	0	0	0	0	6	0	0	0	0	0	0	0	0	0	0	0	0	0
324cceaeb8e675b63c6569de0905e565	Bacteria	Firmicutes	Clostridia	Clostridiales	Clostridiales vadinBB60 group	uncultured bacterium	uncultured bacterium	8	0	0	0	0	0	0	0	0	0	0	0	0	0	0	0	0	0	0	0	8	0	0	0	0	0	0	0	0	0	0	0	0	0	0	0	0	0	0	0	0	0
3273f49e5a7feaeb72b5b6583e28dd58	Bacteria	Firmicutes	Clostridia	Clostridiales	Lachnospiraceae	Cellulosilyticum	uncultured bacterium	366	0	0	0	0	0	0	0	0	0	0	0	0	34	14	0	2	6	27	45	67	3	0	4	2	0	0	0	48	0	0	31	0	5	11	0	0	0	5	0	0	0
32811f894fa76782387258324da377d9	Bacteria	Firmicutes	Clostridia	Clostridiales	Lachnospiraceae	XBB1006	uncultured bacterium	234	0	24	18	21	41	0	0	0	0	0	0	0	0	0	0	0	0	0	0	0	0	0	27	0	29	0	0	0	14	0	0	0	0	21	0	0	0	0	0	0	0
328872d52037c9d7651e6c04b41a39d5	Bacteria	Firmicutes	Clostridia	Clostridiales	Clostridiales vadinBB60 group	uncultured bacterium	uncultured bacterium	2	0	0	0	0	0	0	0	2	0	0	0	0	0	0	0	0	0	0	0	0	0	0	0	0	0	0	0	0	0	0	0	0	0	0	0	0	0	0	0	0	0
33988b9a9ffbed7720a01c49baad849c	Bacteria	Firmicutes	Clostridia	Clostridiales	Lachnospiraceae	Tyzzerella 4	uncultured bacterium	506	28	18	20	0	17	17	11	26	40	32	0	0	0	0	0	0	0	0	0	0	0	0	0	10	26	11	0	0	0	0	0	9	0	0	0	0	0	0	12	30	0
33d5de9f757edfb942289d8ebe744c1d	Bacteria	Firmicutes	Clostridia	Clostridiales	Ruminococcaceae	Ruminococcaceae UCG-010	uncultured bacterium	6	0	0	0	0	0	0	0	0	0	0	0	0	0	0	0	0	0	0	0	0	0	0	0	0	6	0	0	0	0	0	0	0	0	0	0	0	0	0	0	0	0
3403290240b0a0314244462f16ff7d0d	Bacteria	Firmicutes	Clostridia	Clostridiales	Ruminococcaceae	Ruminococcaceae UCG-013	uncultured bacterium	41	0	0	4	0	13	0	0	0	0	0	0	0	0	0	0	0	0	0	0	0	0	0	0	5	0	0	0	0	0	0	8	0	0	0	11	0	0	0	0	0	0
344610bd7f873e0b27a568c9ba126d64	Bacteria	Firmicutes	Clostridia	Clostridiales	Family XIII	Family XIII UCG-001	uncultured bacterium	9	0	0	0	0	0	0	0	0	0	0	0	0	0	0	0	3	0	0	0	0	0	0	0	0	0	0	0	0	0	0	0	0	6	0	0	0	0	0	0	0	0
355afe363511cc32f20da7685cfbe2f1	Bacteria	Firmicutes	Clostridia	Clostridiales	Ruminococcaceae	Ruminococcaceae UCG-010	uncultured bacterium	58	0	0	0	0	0	0	0	0	0	0	0	0	0	0	0	0	8	0	0	0	0	0	12	0	0	6	0	11	0	0	0	9	12	0	0	0	0	0	0	0	0
35cd83c12dc583b08c9c78c2a84da88c	Bacteria	Firmicutes	Clostridia	Clostridiales	Ruminococcaceae	uncultured	uncultured bacterium	89	8	11	4	3	6	0	2	0	5	0	0	1	0	0	0	1	1	1	0	0	0	3	0	0	0	3	0	0	2	3	0	0	3	0	0	3	0	0	1	0	4
35fb0b2f590bcda73c888ebe4a61b461	Bacteria	Firmicutes	Clostridia	Clostridiales	Ruminococcaceae	Ruminococcaceae UCG-010	uncultured bacterium	147	0	2	6	9	4	0	0	0	0	0	0	0	3	8	4	0	0	0	0	0	0	16	11	11	17	10	8	0	0	14	0	0	8	6	10	0	0	0	0	0	0
36abdd9c02a3ddec510940927a0bfc43	Bacteria	Firmicutes	Clostridia	Clostridiales	Ruminococcaceae	Ruminococcaceae UCG-010	uncultured bacterium	110	0	0	0	0	0	0	0	0	0	0	0	0	25	0	0	0	21	0	0	0	0	0	0	0	0	0	0	0	0	0	0	0	0	0	0	0	0	0	0	0	0
37012d25f7b6cfeea53fcd9d34da5f7d	Bacteria	Firmicutes	Clostridia	Clostridiales	Ruminococcaceae	Ruminococcaceae UCG-010	uncultured bacterium	339	0	0	12	0	16	0	0	13	0	0	15	0	0	0	0	0	0	0	0	0	0	7	0	0	0	0	21	0	9	15	0	0	0	21	0	24	0	28	22	44	0
3715363d27b1165b663dbe6c2ae0956c	Bacteria	Firmicutes	Erysipelotrichia	Erysipelotrichales	Erysipelotrichaceae	Erysipelotrichaceae UCG-004	uncultured bacterium	15	0	0	0	0	0	0	0	0	0	0	0	0	3	2	0	0	0	1	0	2	4	0	0	3	0	0	0	0	0	0	0	0	0	0	0	0	0	0	0	0	0
372a17639ff2dfe13a1f2f1aef7223de	Bacteria	Firmicutes	Clostridia	Clostridiales	Ruminococcaceae	Ruminococcaceae UCG-010	uncultured bacterium	30	0	0	0	0	0	0	0	0	20	0	0	0	0	0	0	0	0	0	0	0	0	0	0	0	0	0	0	0	10	0	0	0	0	0	0	0	0	0	0	0	0
3763c7a2bf6c1e079d835a91bc6070f7	Bacteria	Firmicutes	Clostridia	Clostridiales	Clostridiales vadinBB60 group	uncultured bacterium	uncultured bacterium	4	0	0	0	0	0	0	0	0	0	0	0	0	0	0	0	0	0	0	0	0	0	0	0	0	0	0	0	0	0	0	0	0	0	0	0	0	0	0	4	0	0
3781d0d1aaff7c598585362fbbaaa2c2	Bacteria	Firmicutes	Clostridia	Clostridiales	Ruminococcaceae	Ruminococcaceae UCG-014	uncultured bacterium	224	0	0	0	0	0	0	0	0	0	0	0	0	0	0	0	0	4	0	0	0	0	0	11	0	25	0	0	0	0	7	0	0	15	0	24	2	0	3	0	0	0
378d1006ee6b14cbbaeacf22a06ff2d6	Bacteria	Firmicutes	Clostridia	Clostridiales	Christensenellaceae	Christensenellaceae R-7 group	uncultured bacterium	17	0	0	0	0	0	0	0	0	0	0	0	0	0	0	0	0	0	0	0	0	0	0	0	0	0	0	0	0	0	0	0	0	17	0	0	0	0	0	0	0	0
37a6ef444faa5e6fb77d17b473c460b4	Bacteria	Firmicutes	Clostridia	Clostridiales	Christensenellaceae	Christensenellaceae R-7 group	uncultured bacterium	856	17	16	20	15	12	17	17	14	19	0	21	16	13	0	8	9	0	11	16	14	13	23	17	19	32	13	17	11	18	17	0	11	0	20	27	8	0	10	17	25	16
37df679d3d225ee831c3d9baa9a26f65	Bacteria	Firmicutes	Clostridia	Clostridiales	Ruminococcaceae	Ruminococcaceae UCG-010	uncultured bacterium	11	0	0	0	0	0	0	0	0	0	0	0	0	0	0	0	0	0	0	0	0	0	0	0	0	0	0	0	0	0	0	0	0	0	0	0	0	0	0	0	0	0
38038e248b348b641c2cd2313b6e84f2	Bacteria	Firmicutes	Clostridia	Clostridiales	Ruminococcaceae	Ruminococcaceae UCG-010	uncultured bacterium	4	0	0	0	0	0	0	0	0	0	0	0	0	0	0	0	0	0	0	4	0	0	0	0	0	0	0	0	0	0	0	0	0	0	0	0	0	0	0	0	0	0
3879c427c7b2540f524e3a4681e9be2d	Bacteria	Firmicutes	Clostridia	Clostridiales	Clostridiales vadinBB60 group	uncultured bacterium	uncultured bacterium	10	0	0	0	0	0	0	0	0	0	0	0	0	0	0	0	0	0	0	0	10	0	0	0	0	0	0	0	0	0	0	0	0	0	0	0	0	0	0	0	0	0
38fc3a2a24da19bc74a8452aea0fdec2	Bacteria	Firmicutes	Clostridia	Clostridiales	Ruminococcaceae	Ruminococcaceae UCG-010	uncultured bacterium	13	0	13	0	0	0	0	0	0	0	0	0	0	0	0	0	0	0	0	0	0	0	0	0	0	0	0	0	0	0	0	0	0	0	0	0	0	0	0	0	0	0
3972f3ded6cf16da72470cdc28cd17fc	Bacteria	Firmicutes	Clostridia	Clostridiales	Ruminococcaceae	Ruminococcaceae UCG-013	uncultured bacterium	67	0	0	0	0	0	0	0	0	7	0	0	0	0	0	0	0	0	0	0	0	0	0	0	13	0	0	0	0	0	0	0	0	0	0	0	0	0	0	0	0	19
39ac9cd547fff70aa7ddc8f2eeeb4aec	Bacteria	Firmicutes	Clostridia	Clostridiales	Ruminococcaceae	Ruminococcaceae UCG-010	uncultured bacterium	379	16	0	13	15	18	0	18	0	0	12	0	10	0	6	0	12	0	13	0	9	0	0	9	0	0	5	12	0	0	19	0	0	0	0	0	13	0	13	8	0	0
39af537431f11397b31f6e4019c09094	Bacteria	Firmicutes	Clostridia	Clostridiales	Ruminococcaceae	Ruminococcaceae UCG-013	uncultured bacterium	36	0	0	0	0	0	0	0	0	0	0	0	0	0	0	0	0	0	0	0	0	0	0	0	0	0	0	0	0	0	0	0	0	9	0	16	11	0	0	0	0	0
39b8d51efe8fe681fd4bc84f35cec4c7	Bacteria	Firmicutes	Clostridia	Clostridiales	Lachnospiraceae	Lachnospira	uncultured bacterium	8	0	0	0	0	0	0	0	0	8	0	0	0	0	0	0	0	0	0	0	0	0	0	0	0	0	0	0	0	0	0	0	0	0	0	0	0	0	0	0	0	0
39ccf843ad4f797cae4e8f8f49c0f6e2	Bacteria	Firmicutes	Clostridia	Clostridiales	Ruminococcaceae	Oscillibacter	uncultured bacterium	17	0	0	0	0	0	0	0	0	0	0	0	0	17	0	0	0	0	0	0	0	0	0	0	0	0	0	0	0	0	0	0	0	0	0	0	0	0	0	0	0	0
3a2559dd24e0b7ef1d6dc4e5a3d1fa30	Bacteria	Firmicutes	Clostridia	Clostridiales	Lachnospiraceae	Lachnospiraceae UCG-004	uncultured bacterium	7	0	0	0	0	0	0	0	0	0	0	0	0	0	0	7	0	0	0	0	0	0	0	0	0	0	0	0	0	0	0	0	0	0	0	0	0	0	0	0	0	0
3a640d303ec64686010c689591e5ec2b	Bacteria	Firmicutes	Clostridia	Clostridiales	Clostridiales vadinBB60 group	uncultured bacterium	uncultured bacterium	24	0	0	0	0	0	0	0	0	0	0	0	0	0	0	0	0	0	0	0	0	0	0	0	0	0	0	0	0	0	0	0	0	0	0	0	0	0	0	0	0	0
3a676d332f5e88146549d9589ec2ff11	Bacteria	Firmicutes	Clostridia	Clostridiales	Lachnospiraceae	Marvinbryantia	uncultured bacterium	294	0	0	0	0	0	0	0	0	11	0	7	12	0	0	9	16	6	9	18	0	11	0	0	0	0	0	0	23	15	14	49	19	0	20	0	10	0	0	0	0	0
3a8174a7d3805c2d75c1aa5d5a3ae8f9	Bacteria	Firmicutes	Clostridia	Clostridiales	Ruminococcaceae	Papillibacter	uncultured bacterium	16	0	1	0	0	0	0	0	0	1	0	0	0	0	0	0	0	0	0	0	0	0	0	0	0	0	0	0	0	3	0	0	0	2	0	0	0	0	0	0	0	0
3b17303825965d86af77d3d6737cc591	Bacteria	Firmicutes	Clostridia	Clostridiales	Ruminococcaceae	Ruminococcaceae UCG-010	uncultured bacterium	4	0	0	0	0	0	4	0	0	0	0	0	0	0	0	0	0	0	0	0	0	0	0	0	0	0	0	0	0	0	0	0	0	0	0	0	0	0	0	0	0	0
3b1ac217082c5aa78b8dd468dfc04bd3	Bacteria	Firmicutes	Clostridia	Clostridiales	Ruminococcaceae	Ruminococcus 1	uncultured bacterium	25	0	0	0	0	0	0	0	0	0	0	0	0	0	0	0	0	0	0	0	0	0	0	0	0	25	0	0	0	0	0	0	0	0	0	0	0	0	0	0	0	0
3b296c0d76acbb46c80aad823d9b38b6	Bacteria	Firmicutes	Erysipelotrichia	Erysipelotrichales	Erysipelotrichaceae	Dielma	uncultured bacterium	182	0	0	0	8	7	3	16	6	0	0	0	16	0	0	0	0	0	5	0	0	5	3	12	0	0	17	6	0	15	12	0	0	0	0	16	0	7	0	0	13	0
3b59ed1229cc29c3e92c8399e83b4402	Bacteria	Firmicutes	Clostridia	Clostridiales	Ruminococcaceae	Ruminococcaceae UCG-010	uncultured bacterium	7	0	0	0	0	0	0	0	0	0	0	0	0	0	0	0	0	0	0	0	0	0	0	0	0	0	0	0	0	0	0	0	7	0	0	0	0	0	0	0	0	0
3b5bc55f2e904f4eca5b9b61ae0bea04	Bacteria	Firmicutes	Clostridia	Clostridiales	Clostridiales vadinBB60 group	uncultured bacterium	uncultured bacterium	4	0	0	0	0	0	0	0	0	0	0	0	0	0	0	0	0	0	0	0	0	0	0	4	0	0	0	0	0	0	0	0	0	0	0	0	0	0	0	0	0	0
3b8bd4cc83c5d954ab98f50665bc6b04	Bacteria	Firmicutes	Clostridia	Clostridiales	Ruminococcaceae	[Eubacterium] coprostanoligenes group	uncultured bacterium	1115	32	0	17	6	16	24	33	23	44	48	24	35	11	10	0	0	11	14	16	12	28	0	24	10	0	11	15	18	19	31	16	8	14	0	8	28	30	33	12	45	32
3bcb7a3c624c775207afb52bfb601417	Bacteria	Firmicutes	Clostridia	Clostridiales	Ruminococcaceae	Ruminococcaceae UCG-010	uncultured bacterium	98	26	23	13	17	19	0	0	0	0	0	0	0	0	0	0	0	0	0	0	0	0	0	0	0	0	0	0	0	0	0	0	0	0	0	0	0	0	0	0	0	0
3beec9166890753280b4018769c5beb9	Bacteria	Firmicutes	Clostridia	Clostridiales	Clostridiales vadinBB60 group	uncultured bacterium	uncultured bacterium	973	121	85	13	0	12	59	34	47	14	45	40	0	36	30	30	0	31	30	53	46	22	0	0	27	0	0	0	0	27	0	0	0	0	0	0	0	0	0	0	0	0
3c64801520272934aae190c888972471	Bacteria	Firmicutes	Clostridia	Clostridiales	Ruminococcaceae	Ruminococcaceae UCG-009	uncultured bacterium	1125	21	22	39	0	23	16	32	26	42	23	45	37	0	0	0	16	0	0	0	24	0	32	31	25	0	30	34	0	16	0	0	0	0	0	0	14	34	33	23	0	28
3c7642f998b93f13d61b9422c512d88c	Bacteria	Firmicutes	Clostridia	Clostridiales	Clostridiales vadinBB60 group	uncultured bacterium	uncultured bacterium	3	0	0	0	0	0	0	0	0	0	0	0	0	0	0	0	0	0	0	0	0	0	0	0	0	0	0	0	0	0	0	0	0	0	0	0	0	0	0	0	0	0
3d17b6cff2b4b17b226ef510b8766b7e	Bacteria	Firmicutes	Clostridia	Clostridiales	Lachnospiraceae	Cellulosilyticum	uncultured bacterium	41	0	0	0	0	0	0	0	0	0	0	0	0	0	0	0	0	0	0	0	0	0	0	0	0	0	0	0	25	0	0	0	0	0	0	0	0	0	0	0	0	0
3d28c2c82607122a39d0ec74d4763164	Bacteria	Firmicutes	Clostridia	Clostridiales	Ruminococcaceae	Ruminococcaceae UCG-013	uncultured bacterium	10	0	0	0	0	0	0	0	0	0	0	0	0	0	0	0	0	0	0	0	0	0	0	0	0	0	0	0	0	0	0	10	0	0	0	0	0	0	0	0	0	0
3d7c810cca359ea30befa94a728a58b1	Bacteria	Firmicutes	Clostridia	Clostridiales	Ruminococcaceae	Oscillibacter	uncultured bacterium	19	0	0	0	0	0	0	0	0	0	0	0	0	0	0	0	0	0	0	0	0	0	0	0	0	0	0	0	0	0	0	0	0	0	0	0	0	0	0	0	0	0
3df984163f94f467894c428a806a7b47	Bacteria	Firmicutes	Clostridia	Clostridiales	Ruminococcaceae	Ruminococcaceae UCG-010	uncultured bacterium	4	0	0	0	0	0	4	0	0	0	0	0	0	0	0	0	0	0	0	0	0	0	0	0	0	0	0	0	0	0	0	0	0	0	0	0	0	0	0	0	0	0
3e1edddb7c2deb8d82fa700f94f6acfb	Bacteria	Firmicutes	Clostridia	Clostridiales	Ruminococcaceae	Ruminococcaceae UCG-010	uncultured bacterium	37	12	16	0	0	0	0	0	0	0	0	0	0	0	0	0	0	4	0	0	0	0	0	5	0	0	0	0	0	0	0	0	0	0	0	0	0	0	0	0	0	0
3e226f9bb30070852b848b0dcd545748	Bacteria	Firmicutes	Clostridia	Clostridiales	Ruminococcaceae	Ruminococcaceae UCG-010	uncultured bacterium	59	0	0	0	0	4	0	0	0	0	0	0	0	0	0	0	0	0	0	0	0	0	0	0	0	0	0	0	0	0	0	0	0	0	0	0	0	0	0	0	0	6
3e2a2475f776ebb1350376b1cc2f6cff	Bacteria	Firmicutes	Clostridia	Clostridiales	Ruminococcaceae	Ruminococcaceae UCG-010	uncultured bacterium	6	0	6	0	0	0	0	0	0	0	0	0	0	0	0	0	0	0	0	0	0	0	0	0	0	0	0	0	0	0	0	0	0	0	0	0	0	0	0	0	0	0
3e32e4a5a84693c11f2696c80779d2ce	Bacteria	Firmicutes	Clostridia	Clostridiales	Lachnospiraceae	Coprococcus 2	uncultured bacterium	274	0	0	0	0	0	0	0	0	0	0	0	0	51	11	0	18	0	26	26	11	29	0	0	0	0	0	0	0	9	0	0	10	0	14	0	0	0	0	0	0	0
3e52d08f9a0b1f4f41c91f648268d486	Bacteria	Firmicutes	Clostridia	Clostridiales	Ruminococcaceae	Ruminococcaceae UCG-010	uncultured bacterium	86	0	0	0	0	0	0	0	0	0	0	0	0	0	0	23	13	0	0	0	24	0	0	0	0	0	0	0	0	0	0	0	0	0	0	0	0	0	0	0	0	0
3e8f771bf0d28455becf4e76c0c1186a	Bacteria	Firmicutes	Clostridia	Clostridiales	Ruminococcaceae	Ruminococcaceae UCG-010	uncultured bacterium	48	0	0	0	0	0	0	0	0	0	0	0	0	0	0	0	0	0	0	0	0	0	0	0	0	0	0	0	20	0	0	0	17	0	0	0	0	0	0	0	0	0
3e976ba22c2d6f5e848614172b403534	Bacteria	Firmicutes	Clostridia	Clostridiales	Ruminococcaceae	Ruminococcaceae UCG-010	uncultured bacterium	16	0	7	0	0	0	0	0	0	0	5	0	0	0	0	0	0	0	0	0	0	4	0	0	0	0	0	0	0	0	0	0	0	0	0	0	0	0	0	0	0	0
3eaac26aa02b8cf63f2863b21b904861	Bacteria	Firmicutes	Clostridia	Clostridiales	Ruminococcaceae	Ruminococcaceae UCG-013	uncultured bacterium	701	12	4	22	6	17	0	8	11	0	0	17	13	0	0	0	0	0	0	0	0	0	0	8	0	10	17	13	0	38	63	0	18	0	17	20	11	13	12	24	0	18
3fb45656ec4b93069bfb25bf4f65fc64	Bacteria	Firmicutes	Clostridia	Clostridiales	Ruminococcaceae	Hydrogenoanaerobacterium	uncultured bacterium	11	0	0	0	0	0	0	0	0	0	0	0	0	0	0	0	0	0	0	0	0	0	0	0	0	0	0	0	0	0	0	0	0	0	0	0	0	0	0	0	0	0
3fb95851b0407790b982391117a3f3eb	Bacteria	Firmicutes	Clostridia	Clostridiales	Ruminococcaceae	Oscillibacter	uncultured bacterium	5	0	0	0	0	0	0	0	0	0	0	0	0	0	0	0	0	0	0	0	0	0	0	0	0	0	0	0	0	0	0	0	0	0	0	0	0	0	0	0	0	0
3fc135c219ae8eaa5e259914b3266e74	Bacteria	Firmicutes	Clostridia	Clostridiales	Clostridiales vadinBB60 group	uncultured bacterium	uncultured bacterium	23	0	15	0	0	0	0	0	0	0	0	0	0	4	1	0	0	0	0	0	0	0	0	3	0	0	0	0	0	0	0	0	0	0	0	0	0	0	0	0	0	0
406aecf03102457aff1159c64689127f	Bacteria	Firmicutes	Clostridia	Clostridiales	Ruminococcaceae	Ruminococcaceae UCG-010	uncultured bacterium	759	33	41	12	0	6	47	31	20	23	40	34	37	19	23	38	0	0	11	0	0	0	16	16	33	10	12	17	0	15	9	0	9	0	0	13	10	0	7	10	0	0
40ca099985fa449dd37eac7348a3cfb8	Bacteria	Firmicutes	Clostridia	Clostridiales	Ruminococcaceae	Ruminococcaceae UCG-014	uncultured bacterium	594	17	0	14	0	9	0	11	8	0	0	0	0	12	22	0	0	20	8	25	16	0	0	0	9	0	0	0	0	12	20	0	7	5	9	0	25	0	25	17	0	34
4139158b836255ab7e4e879c9fdff59c	Bacteria	Firmicutes	Clostridia	Clostridiales	Ruminococcaceae	Ruminococcaceae UCG-010	uncultured bacterium	9	0	0	0	9	0	0	0	0	0	0	0	0	0	0	0	0	0	0	0	0	0	0	0	0	0	0	0	0	0	0	0	0	0	0	0	0	0	0	0	0	0
422355b49a5f6fbf5a08383ab5130548	Bacteria	Firmicutes	Clostridia	Clostridiales	Clostridiales vadinBB60 group	uncultured bacterium	uncultured bacterium	4	0	0	0	0	0	0	0	0	0	0	0	0	0	0	0	0	0	0	0	0	0	0	0	0	0	0	0	0	0	0	0	0	0	0	0	0	0	0	0	0	0
43de67d049d0ca7e64578f0e101b5a9a	Bacteria	Firmicutes	Clostridia	Clostridiales	Ruminococcaceae	Ruminococcaceae UCG-010	uncultured bacterium	56	0	0	0	0	0	0	0	0	20	0	0	0	0	0	0	0	0	0	0	0	0	0	0	0	0	0	0	0	0	0	0	0	0	0	0	0	0	0	0	0	0
4461826c8d94975bf4e9023d2a456f10	Bacteria	Firmicutes	Clostridia	Clostridiales	Ruminococcaceae	Ruminococcaceae UCG-010	uncultured bacterium	185	0	0	15	11	16	17	0	0	0	25	0	0	0	0	0	0	0	0	0	0	0	0	0	0	0	0	18	0	17	0	0	11	0	0	0	0	0	0	0	0	0
4472c6e527a248de85ad3322b526c7f4	Bacteria	Firmicutes	Clostridia	Clostridiales	Family XIII	Anaerovorax	uncultured bacterium	42	0	0	0	0	0	0	0	0	0	0	0	0	0	0	0	0	0	0	0	0	0	0	0	0	0	0	0	0	0	23	0	0	0	0	0	0	0	0	0	0	0
450e1a8e229f58bbb5effac6824b72ae	Bacteria	Firmicutes	Clostridia	Clostridiales	Ruminococcaceae	Ruminococcaceae UCG-014	uncultured bacterium	5	0	0	0	0	0	0	0	0	0	0	5	0	0	0	0	0	0	0	0	0	0	0	0	0	0	0	0	0	0	0	0	0	0	0	0	0	0	0	0	0	0
454c06d3ac8155a40d187d13cd36eec6	Bacteria	Firmicutes	Clostridia	Clostridiales	Ruminococcaceae	Ruminococcaceae UCG-010	uncultured bacterium	11	0	0	0	0	0	0	0	0	0	0	0	0	0	0	0	0	0	0	0	0	0	0	0	0	0	0	0	0	0	0	0	0	0	0	0	0	0	5	0	0	0
45890a1b03d14ad867419fcaa8a5babd	Bacteria	Firmicutes	Clostridia	Clostridiales	Family XIII	uncultured	uncultured bacterium	5	0	0	0	0	0	0	0	0	0	0	0	0	0	0	0	0	0	0	0	0	0	0	0	0	0	0	0	0	0	0	5	0	0	0	0	0	0	0	0	0	0
45c5146d3ed4963e7cf76e019285ce04	Bacteria	Firmicutes	Clostridia	Clostridiales	Ruminococcaceae	Ruminococcaceae UCG-010	uncultured bacterium	1041	22	23	37	36	46	22	21	38	20	15	17	15	11	8	0	11	0	4	12	0	4	10	0	8	18	0	12	25	29	37	0	0	12	66	18	21	10	13	17	36	29
4606a18513a7307bc43ea35c4a945e79	Bacteria	Firmicutes	Clostridia	Clostridiales	Ruminococcaceae	Ruminococcaceae UCG-014	uncultured bacterium	238	0	0	0	0	0	0	0	0	25	4	0	0	0	0	0	0	0	0	0	0	20	21	0	0	0	12	0	9	0	0	0	0	0	0	15	38	0	0	0	58	0
461064f2e2e33f1ca31cc964803beda5	Bacteria	Firmicutes	Clostridia	Clostridiales	Lachnospiraceae	Lachnospiraceae UCG-009	uncultured bacterium	433	0	0	0	0	0	0	39	0	18	0	0	0	0	0	38	0	0	41	0	0	0	0	0	0	0	0	0	0	0	0	139	0	0	40	0	0	0	0	0	0	0
463a3fc44b2a63198de11efaa3228625	Bacteria	Firmicutes	Clostridia	Clostridiales	Ruminococcaceae	Papillibacter	uncultured bacterium	352	14	10	20	0	21	0	0	0	0	9	0	11	0	0	0	0	0	0	0	0	0	7	0	0	0	7	0	9	13	11	0	6	20	15	14	17	14	15	12	0	14
46fee3d082c3e3fe60ed99fd58fe3a15	Bacteria	Firmicutes	Clostridia	Clostridiales	Ruminococcaceae	Ruminiclostridium	uncultured bacterium	898	15	12	14	13	19	14	23	11	0	26	18	27	0	8	0	2	0	0	0	0	0	28	43	23	25	25	21	0	28	0	0	0	35	0	0	19	0	30	19	0	14
471d65531db54eeec59f3ecd7cda5e0d	Bacteria	Firmicutes	Clostridia	Clostridiales	Ruminococcaceae	Ruminococcaceae UCG-010	uncultured bacterium	175	0	5	19	0	0	15	0	3	0	0	0	12	0	0	0	0	0	0	7	0	0	0	0	10	0	0	0	0	9	0	0	0	0	0	0	0	0	0	0	14	0
4722367d3cc1b5e040ee90532d82cd4c	Bacteria	Firmicutes	Clostridia	Clostridiales	Ruminococcaceae	Ruminococcaceae UCG-014	uncultured bacterium	325	18	11	13	18	0	20	2	0	0	0	0	0	0	0	0	0	0	0	0	0	0	14	7	0	0	0	14	0	0	0	0	0	0	0	6	17	23	16	11	0	51
472a5ac32ef1f97dacca62514603ff8e	Bacteria	Firmicutes	Clostridia	Clostridiales	Lachnospiraceae	Lachnospiraceae AC2044 group	uncultured bacterium	35	0	0	0	0	0	0	0	0	0	0	0	0	0	6	0	0	0	0	0	0	0	0	10	0	0	0	0	0	0	0	0	0	0	0	0	0	0	0	0	0	0
4742bdb00c156d046985116641acb03b	Bacteria	Firmicutes	Clostridia	Clostridiales	Ruminococcaceae	Ruminococcaceae UCG-010	uncultured bacterium	38	7	9	0	0	0	12	0	4	0	0	0	0	0	0	0	0	0	0	0	0	0	0	0	0	0	0	0	0	6	0	0	0	0	0	0	0	0	0	0	0	0
47b99c75d0693bac27d69e9ada330bf6	Bacteria	Firmicutes	Clostridia	Clostridiales	Ruminococcaceae	Ruminococcaceae UCG-005	uncultured bacterium	13	0	0	0	0	0	0	0	0	0	0	0	0	0	0	0	0	0	0	0	0	0	0	0	0	0	0	0	0	0	0	0	0	0	0	0	0	0	13	0	0	0
47d86b3efbfe3b5de5e54c0545bdf415	Bacteria	Firmicutes	Clostridia	Clostridiales	Ruminococcaceae	Ruminococcaceae UCG-013	uncultured bacterium	96	0	0	0	0	0	0	0	0	0	0	0	0	0	0	0	0	12	0	0	20	0	6	0	6	0	13	25	0	0	0	0	0	0	0	0	0	0	0	5	0	0
482ddf69ab2fbb401674d6bf13c2d519	Bacteria	Firmicutes	Clostridia	Clostridiales	Ruminococcaceae	uncultured	uncultured bacterium	1	0	0	0	0	0	0	0	0	0	0	0	0	0	0	1	0	0	0	0	0	0	0	0	0	0	0	0	0	0	0	0	0	0	0	0	0	0	0	0	0	0
4840bccae6c53d986e0138f2eb916a18	Bacteria	Firmicutes	Clostridia	Clostridiales	Ruminococcaceae	Ruminococcaceae UCG-010	uncultured bacterium	14	0	0	0	0	0	0	0	0	0	0	0	0	0	0	0	0	0	0	0	0	0	0	0	0	0	0	0	0	0	0	0	0	0	0	0	0	0	0	0	0	0
484e7d6c0f507769a517e28d419606d7	Bacteria	Firmicutes	Clostridia	Clostridiales	Ruminococcaceae	Ruminococcaceae UCG-013	uncultured bacterium	42	0	0	0	0	0	0	0	0	0	0	0	0	0	0	0	0	0	0	0	0	0	0	0	0	0	0	18	0	0	0	0	0	0	0	0	0	0	0	0	0	0
484f5775adc6c1096f4c68f2409b63c1	Bacteria	Firmicutes	Clostridia	Clostridiales	Ruminococcaceae	Ruminococcaceae UCG-014	uncultured bacterium	11	0	0	0	0	0	0	0	0	0	0	0	0	0	0	0	0	0	0	0	0	0	0	0	0	0	0	0	0	0	0	0	0	0	0	0	0	0	0	0	0	0
48620beb923e1c5f9c749a7cd153f09f	Bacteria	Firmicutes	Clostridia	Clostridiales	Ruminococcaceae	Ruminococcaceae UCG-010	uncultured bacterium	5	0	0	0	0	5	0	0	0	0	0	0	0	0	0	0	0	0	0	0	0	0	0	0	0	0	0	0	0	0	0	0	0	0	0	0	0	0	0	0	0	0
48678d357d822da69ae8ee841bbe12fe	Bacteria	Firmicutes	Clostridia	Clostridiales	Christensenellaceae	uncultured	uncultured bacterium	14	0	0	0	0	0	0	0	0	0	0	0	0	0	0	0	0	0	0	0	0	0	0	0	0	0	0	0	0	0	0	0	0	0	0	0	0	0	0	0	0	0
48be8aa3d0c18b3fb28faa74ff741e71	Bacteria	Firmicutes	Clostridia	Clostridiales	Ruminococcaceae	Ruminococcaceae UCG-014	uncultured bacterium	291	10	8	15	38	14	28	7	0	0	0	0	0	0	0	0	14	0	0	5	9	8	0	8	6	0	14	12	10	0	0	0	26	0	0	0	0	0	14	0	0	9
48c29cd4653a0346095a9a28f1eb5275	Bacteria	Firmicutes	Clostridia	Clostridiales	Ruminococcaceae	[Eubacterium] coprostanoligenes group	uncultured bacterium	11	0	0	0	0	0	0	0	0	0	0	0	0	0	0	0	0	0	0	0	0	11	0	0	0	0	0	0	0	0	0	0	0	0	0	0	0	0	0	0	0	0
49e06438a3106a09abf582db22f71f20	Bacteria	Firmicutes	Clostridia	Clostridiales	Clostridiales vadinBB60 group	uncultured bacterium	uncultured bacterium	67	29	0	0	0	0	27	0	0	0	0	0	0	0	0	0	7	0	0	0	0	0	0	0	0	0	0	4	0	0	0	0	0	0	0	0	0	0	0	0	0	0
4a2473d2735139ce336f80840f4b8d69	Bacteria	Firmicutes	Clostridia	Clostridiales	Clostridiales vadinBB60 group	uncultured bacterium	uncultured bacterium	10	0	0	0	0	0	0	0	0	0	0	0	0	0	0	0	0	0	0	0	0	0	0	0	0	0	0	0	0	0	0	0	0	0	0	0	0	0	0	0	0	0
4a8217cd7ba6c4691610fb3d1c2c953a	Bacteria	Firmicutes	Clostridia	Clostridiales	Ruminococcaceae	Ruminococcaceae UCG-010	uncultured bacterium	28	0	0	0	0	0	0	0	0	0	0	0	0	0	0	0	0	0	0	0	0	0	0	1	3	7	0	0	0	0	0	0	0	1	0	0	0	0	0	0	0	0
4b1823be27496c6358b0fcc7138ee75f	Bacteria	Firmicutes	Clostridia	Clostridiales	Ruminococcaceae	[Eubacterium] coprostanoligenes group	uncultured bacterium	261	0	0	0	0	0	0	0	18	0	0	15	0	0	0	0	0	0	13	0	0	0	0	0	0	0	16	0	0	0	0	0	0	24	0	0	25	0	0	0	0	0
4b202fcd5eadc5f768e4bbadf95cc93a	Bacteria	Firmicutes	Clostridia	Clostridiales	Ruminococcaceae	Ruminococcaceae UCG-010	uncultured bacterium	2	0	0	0	0	0	0	2	0	0	0	0	0	0	0	0	0	0	0	0	0	0	0	0	0	0	0	0	0	0	0	0	0	0	0	0	0	0	0	0	0	0
4b8e5a82a317f7a0aa25acd43fa07c23	Bacteria	Firmicutes	Clostridia	Clostridiales	Clostridiales vadinBB60 group	uncultured bacterium	uncultured bacterium	47	0	4	0	0	0	7	4	0	0	4	0	0	0	0	3	2	0	0	0	0	0	0	0	0	0	0	0	0	0	3	0	0	0	0	0	0	0	0	0	0	0
4bb6187fe753614ff72b38c9d99ea2bc	Bacteria	Firmicutes	Clostridia	Clostridiales	Ruminococcaceae	Ruminococcaceae UCG-013	uncultured bacterium	55	0	0	0	0	0	0	0	7	0	0	0	0	0	0	0	0	0	0	0	0	6	0	0	0	0	0	0	0	0	0	7	12	0	0	0	0	0	0	0	0	9
4bc4e6b85bdda2b8a6f09b894dabf51e	Bacteria	Firmicutes	Clostridia	Clostridiales	Ruminococcaceae	Ruminococcaceae UCG-010	uncultured bacterium	54	0	0	0	0	0	0	0	0	0	0	0	0	0	0	0	0	0	0	0	0	0	0	0	10	0	15	0	0	3	0	0	0	0	0	0	0	0	0	0	0	0
4c20285aa5e28eab0ec5e8afb7e891e8	Bacteria	Firmicutes	Clostridia	Clostridiales	Clostridiales vadinBB60 group	uncultured bacterium	uncultured bacterium	6	0	0	0	0	0	0	0	0	0	0	0	0	0	0	0	6	0	0	0	0	0	0	0	0	0	0	0	0	0	0	0	0	0	0	0	0	0	0	0	0	0
4ca01df15a86bdc5ead683f4d25047d5	Bacteria	Firmicutes	Clostridia	Clostridiales	Clostridiales vadinBB60 group	uncultured bacterium	uncultured bacterium	14	0	14	0	0	0	0	0	0	0	0	0	0	0	0	0	0	0	0	0	0	0	0	0	0	0	0	0	0	0	0	0	0	0	0	0	0	0	0	0	0	0
4cabd6210c18fb6ba5be5339716f6142	Bacteria	Firmicutes	Erysipelotrichia	Erysipelotrichales	Erysipelotrichaceae	Erysipelotrichaceae UCG-004	uncultured bacterium	7	7	0	0	0	0	0	0	0	0	0	0	0	0	0	0	0	0	0	0	0	0	0	0	0	0	0	0	0	0	0	0	0	0	0	0	0	0	0	0	0	0
4cd4a0023cb1a3514d3409bad613be2d	Bacteria	Firmicutes	Clostridia	Clostridiales	Clostridiales vadinBB60 group	uncultured bacterium	uncultured bacterium	410	27	13	0	0	0	16	0	0	10	15	0	0	20	16	13	28	20	22	26	26	26	27	0	18	0	0	28	0	0	0	15	8	0	0	0	0	0	0	0	0	0
4d0bf0409d0ce0950f50e3130401b49d	Bacteria	Firmicutes	Clostridia	Clostridiales	Ruminococcaceae	Ruminococcaceae UCG-010	uncultured bacterium	114	0	6	11	3	0	14	11	10	1	0	0	0	0	0	0	0	0	3	0	4	0	3	3	8	0	0	0	0	4	3	0	0	0	0	0	3	0	0	0	0	0
4d231bf3499503ee87325ae831f1d67c	Bacteria	Firmicutes	Clostridia	Clostridiales	Ruminococcaceae	Pygmaiobacter	uncultured bacterium	9	0	0	0	0	0	0	0	0	0	0	0	0	0	0	0	0	0	0	0	0	0	0	0	0	0	0	0	0	0	0	0	0	0	0	0	0	0	0	0	0	0
4d35df9911c5bf38270c103ca470ca3b	Bacteria	Firmicutes	Clostridia	Clostridiales	Christensenellaceae	Christensenellaceae R-7 group	uncultured bacterium	308	13	0	9	0	15	0	0	10	21	15	0	0	0	0	0	0	0	0	0	0	15	10	0	0	0	11	0	18	19	0	27	14	9	20	0	0	0	0	14	0	0
4d7d93cdad49970a0403598a3c54f0fb	Bacteria	Firmicutes	Clostridia	Clostridiales	Ruminococcaceae	Ruminococcaceae UCG-013	uncultured bacterium	6	0	0	0	0	0	0	0	0	0	0	0	0	0	0	0	0	0	0	0	0	0	0	0	0	0	0	0	0	0	0	0	6	0	0	0	0	0	0	0	0	0
4da414bac9267d7b9c9d93a060420591	Bacteria	Firmicutes	Clostridia	Clostridiales	Ruminococcaceae	Ruminococcaceae UCG-010	uncultured bacterium	56	0	0	0	0	0	0	0	0	0	0	0	0	0	0	0	0	0	0	0	0	0	0	0	0	0	0	0	0	0	0	0	0	0	0	0	0	0	0	0	0	0
4dd7ae63569df8df8ba2916dfebace17	Bacteria	Firmicutes	Clostridia	Clostridiales	Ruminococcaceae	uncultured	uncultured bacterium	264	0	17	17	19	15	0	0	0	0	0	0	0	0	0	0	0	0	0	0	7	7	0	13	0	0	9	0	0	13	0	0	0	0	0	0	0	13	0	0	0	25
4e52d31077e9e950f3aaecc875e02f34	Bacteria	Firmicutes	Clostridia	Clostridiales	Ruminococcaceae	Ruminococcaceae UCG-013	uncultured bacterium	8	0	0	0	0	0	0	0	0	0	0	0	8	0	0	0	0	0	0	0	0	0	0	0	0	0	0	0	0	0	0	0	0	0	0	0	0	0	0	0	0	0
4e56d6b3cd7d796258dc3b61f7b26472	Bacteria	Firmicutes	Erysipelotrichia	Erysipelotrichales	Erysipelotrichaceae	Erysipelotrichaceae UCG-004	uncultured bacterium	16	0	0	0	0	0	0	0	0	0	0	0	0	0	0	0	0	0	0	0	0	0	0	0	0	0	0	0	0	0	0	0	0	0	0	0	0	0	0	0	0	0
4e8ce27b95d91956fcef2cd426758d2f	Bacteria	Firmicutes	Clostridia	Clostridiales	Ruminococcaceae	[Eubacterium] coprostanoligenes group	uncultured bacterium	31	0	0	0	0	0	0	0	0	0	0	0	0	0	0	0	0	0	0	0	0	0	0	0	0	0	0	0	0	0	0	0	0	0	0	0	0	0	0	0	0	0
4e8d223bd6bd1b928300bc31369d2c88	Bacteria	Firmicutes	Clostridia	Clostridiales	Ruminococcaceae	Ruminococcaceae UCG-010	uncultured bacterium	3	0	0	0	0	0	0	0	0	0	0	0	0	0	2	0	0	0	0	0	0	0	0	1	0	0	0	0	0	0	0	0	0	0	0	0	0	0	0	0	0	0
4e96c2ad81a5c83b0f6da711a50b990e	Bacteria	Firmicutes	Clostridia	Clostridiales	Ruminococcaceae	Ruminococcaceae UCG-013	uncultured bacterium	7	0	7	0	0	0	0	0	0	0	0	0	0	0	0	0	0	0	0	0	0	0	0	0	0	0	0	0	0	0	0	0	0	0	0	0	0	0	0	0	0	0
4e9d1e1868ac64265f17b6e02531a42d	Bacteria	Firmicutes	Clostridia	Clostridiales	Ruminococcaceae	Ruminococcaceae NK4A214 group	uncultured bacterium	31	0	0	0	0	0	0	0	0	0	0	0	0	0	0	0	0	0	0	0	0	0	0	0	0	0	0	0	0	0	0	0	0	0	0	0	0	0	0	0	0	0
4ec033a7732e9ba2e584f5b991d77696	Bacteria	Firmicutes	Clostridia	Clostridiales	Clostridiales vadinBB60 group	uncultured bacterium	uncultured bacterium	36	0	0	0	0	0	0	5	0	0	0	5	0	0	0	3	0	0	4	0	0	0	0	4	5	0	0	0	0	0	0	0	0	0	0	0	0	0	0	0	0	0
4ece08c1a3b26d02af99e8fbbc0d79f4	Bacteria	Firmicutes	Clostridia	Clostridiales	Ruminococcaceae	Ruminococcaceae UCG-010	uncultured bacterium	97	19	12	0	0	0	18	8	0	0	0	0	0	0	0	7	3	0	5	0	0	0	0	0	0	0	0	0	8	0	0	0	0	0	0	0	0	0	0	0	0	0
4f61657aacdf037aa3dda6c9ff02f17f	Bacteria	Firmicutes	Clostridia	Clostridiales	Ruminococcaceae	Oscillospira	uncultured bacterium	550	12	26	11	23	14	27	19	12	13	13	11	15	14	7	5	6	8	9	11	9	0	8	11	10	0	14	9	0	8	0	0	0	0	0	0	0	0	18	19	12	12
4f7c84c4d233a39188175c2662768619	Bacteria	Firmicutes	Clostridia	Clostridiales	Ruminococcaceae	Ruminococcaceae UCG-010	uncultured bacterium	653	28	27	10	0	21	24	26	31	0	26	31	0	12	21	0	16	0	0	0	0	23	0	0	0	0	0	0	21	29	0	0	0	0	0	35	0	0	0	0	0	21
4fa02d01b090eceb7153ab46fee81343	Bacteria	Firmicutes	Clostridia	Clostridiales	Lachnospiraceae	Tyzzerella 4	uncultured bacterium	1232	44	0	27	0	0	0	15	0	0	0	18	0	39	11	34	26	40	44	45	29	40	25	28	21	0	27	39	0	0	37	32	0	29	49	22	31	0	38	29	25	16
4ffb2c3d6e6b5550d7440c6c70960a1c	Bacteria	Firmicutes	Clostridia	Clostridiales	Ruminococcaceae	Ruminococcaceae UCG-010	uncultured bacterium	93	0	11	0	13	0	0	0	0	0	0	0	0	0	0	0	0	0	0	0	0	0	0	0	0	16	0	0	0	0	0	0	0	11	0	0	0	0	0	0	0	0
501ab0f5c7fb283d934963078d6ea8cd	Bacteria	Firmicutes	Clostridia	Clostridiales	Lachnospiraceae	Anaerosporobacter	uncultured bacterium	27	0	0	0	0	0	0	0	0	0	0	0	0	0	0	0	0	0	0	0	0	0	0	0	0	0	0	0	0	0	0	0	0	0	0	0	0	0	0	0	0	0
50246b77d16a8e54397ad6c524d2618b	Bacteria	Firmicutes	Clostridia	Clostridiales	Ruminococcaceae	Ruminococcaceae UCG-010	uncultured bacterium	7	0	0	0	0	0	0	0	0	0	0	0	0	0	0	0	0	0	0	0	0	0	0	0	0	0	0	0	0	0	0	0	0	0	0	0	0	0	0	0	0	0
505760c85a7439869779990d0c947bf3	Bacteria	Firmicutes	Clostridia	Clostridiales	Ruminococcaceae	Ruminococcaceae UCG-014	uncultured bacterium	38	0	0	0	0	0	0	0	0	12	0	0	0	0	0	0	0	0	0	0	0	0	0	0	0	0	0	0	0	0	0	0	0	0	0	26	0	0	0	0	0	0
50b92a05ef039842e8e9521a2421d4b3	Bacteria	Firmicutes	Clostridia	Clostridiales	Ruminococcaceae	Ruminococcaceae UCG-013	uncultured bacterium	9	0	0	0	0	0	0	0	0	0	0	0	0	0	0	0	0	0	0	0	0	0	0	0	0	0	0	0	0	0	0	0	0	0	0	0	0	0	9	0	0	0
50bae85350c6d9e2d0832c5ff3b84cd0	Bacteria	Firmicutes	Clostridia	Clostridiales	Ruminococcaceae	Ruminiclostridium 1	uncultured bacterium	621	21	9	9	18	11	20	0	0	0	0	0	0	10	17	30	0	23	0	6	11	12	8	9	15	5	9	0	21	0	23	0	0	10	0	0	19	0	16	18	24	17
50bd2c627cbd50835bd35060d25275de	Bacteria	Firmicutes	Clostridia	Clostridiales	Clostridiales vadinBB60 group	uncultured bacterium	uncultured bacterium	14	8	0	0	0	0	6	0	0	0	0	0	0	0	0	0	0	0	0	0	0	0	0	0	0	0	0	0	0	0	0	0	0	0	0	0	0	0	0	0	0	0
50f31f1bd26d7716d86d3b790a733346	Bacteria	Firmicutes	Clostridia	Clostridiales	Ruminococcaceae	Ruminococcaceae UCG-010	uncultured bacterium	51	0	0	0	0	0	0	0	7	0	0	0	0	0	0	0	0	0	0	4	0	0	0	0	5	0	0	0	0	0	0	0	0	0	0	0	0	0	0	0	0	0
5101b2d5f62556b309bd3d0ace5cdd2b	Bacteria	Firmicutes	Clostridia	Clostridiales	Ruminococcaceae	Ruminococcaceae UCG-010	uncultured bacterium	4	0	0	0	0	0	0	0	0	0	0	0	0	0	0	0	0	0	0	0	0	0	4	0	0	0	0	0	0	0	0	0	0	0	0	0	0	0	0	0	0	0
510451e28096ae759b1f1ef9b9f197f9	Bacteria	Firmicutes	Clostridia	Clostridiales	Lachnospiraceae	XBB1006	uncultured bacterium	1297	62	32	40	46	22	46	19	0	0	22	15	22	8	0	0	8	0	0	0	15	0	50	52	44	12	33	37	0	17	16	0	0	32	21	27	33	16	19	6	33	20
51bf8da4b8add5c0802d45822255bfdb	Bacteria	Firmicutes	Clostridia	Clostridiales	Ruminococcaceae	Ruminococcaceae UCG-013	uncultured bacterium	10	0	0	0	0	0	0	0	0	0	0	0	0	0	0	0	0	0	0	0	0	0	0	0	0	0	0	0	0	0	0	0	0	0	0	0	0	0	0	0	0	0
51cf91c771a25c859dee87b7cceb1a92	Bacteria	Firmicutes	Clostridia	Clostridiales	Ruminococcaceae	Ruminococcaceae UCG-013	uncultured bacterium	184	0	0	0	0	0	0	0	0	0	0	0	0	0	0	0	0	30	0	0	13	22	0	0	0	0	0	0	9	18	0	0	0	0	0	0	12	37	0	0	12	0
5280042d5d9e063c73ce3d34c9900af0	Bacteria	Firmicutes	Clostridia	Clostridiales	Ruminococcaceae	Ruminiclostridium 9	uncultured bacterium	85	17	0	0	0	0	0	10	0	0	12	0	0	0	0	0	0	0	0	0	0	0	0	0	0	0	0	0	0	17	0	0	0	0	15	0	0	0	0	0	0	0
528c612dd767bf737881e49ef15cb98f	Bacteria	Firmicutes	Clostridia	Clostridiales	Ruminococcaceae	Oscillibacter	uncultured bacterium	16	0	0	0	0	0	0	0	0	0	0	0	0	0	0	0	0	0	0	0	0	0	0	0	0	0	0	0	0	0	0	0	0	0	0	0	0	0	0	0	0	0
52b351f43261088e640d254f4ce83a18	Bacteria	Firmicutes	Clostridia	Clostridiales	Christensenellaceae	Christensenellaceae R-7 group	uncultured bacterium	1	0	0	0	0	0	0	0	0	0	0	0	0	0	0	0	0	0	0	0	0	0	0	0	0	0	0	0	0	0	0	0	0	0	0	0	1	0	0	0	0	0
5334c44fe768fa4b4e61631c906a749d	Bacteria	Firmicutes	Clostridia	Clostridiales	Lachnospiraceae	Tyzzerella 4	uncultured bacterium	1079	28	35	48	36	67	13	19	0	23	21	0	23	0	12	0	16	0	10	15	0	23	0	4	0	0	0	0	12	27	32	15	42	0	22	8	26	20	15	8	27	12
536a2ba188c9f9a15483b69df4e42195	Bacteria	Firmicutes	Clostridia	Clostridiales	Clostridiales vadinBB60 group	uncultured bacterium	uncultured bacterium	20	0	0	0	0	0	0	0	0	0	0	0	0	0	20	0	0	0	0	0	0	0	0	0	0	0	0	0	0	0	0	0	0	0	0	0	0	0	0	0	0	0
536acbf4bfe13c10e07da29f2e45fded	Bacteria	Firmicutes	Clostridia	Clostridiales	Ruminococcaceae	Ruminococcaceae UCG-013	uncultured bacterium	23	0	0	0	0	0	0	0	0	0	0	0	0	0	0	0	0	0	0	0	0	0	0	0	0	0	0	0	0	0	0	0	0	0	23	0	0	0	0	0	0	0
537bcd6d05db2652d902da8179ca9c24	Bacteria	Firmicutes	Clostridia	Clostridiales	Christensenellaceae	Christensenellaceae R-7 group	uncultured bacterium	57	0	0	0	0	0	0	0	0	0	0	0	0	0	0	0	0	0	0	0	0	0	0	0	0	0	0	0	0	0	0	0	0	0	0	0	0	0	0	0	0	0
5458f2e8f8411ba0d46a3f1ed9d61696	Bacteria	Firmicutes	Clostridia	Clostridiales	Ruminococcaceae	Ruminococcaceae UCG-010	uncultured bacterium	24	0	0	0	0	0	0	0	0	0	0	0	0	0	0	0	6	0	0	0	0	0	0	0	0	0	0	0	0	0	11	0	0	0	0	0	0	0	0	0	0	0
546209a6267729ba563d16830979574d	Bacteria	Firmicutes	Clostridia	Clostridiales	Lachnospiraceae	Lachnospiraceae AC2044 group	uncultured bacterium	143	0	0	6	0	15	0	0	0	0	0	0	0	0	0	0	0	20	0	0	0	10	0	0	0	0	0	0	0	0	0	0	10	0	0	0	0	0	0	10	0	15
54b02910c1e8d9d078a8b51a2e12a4a7	Bacteria	Firmicutes	Clostridia	Clostridiales	Ruminococcaceae	Ruminococcaceae UCG-010	uncultured bacterium	10	0	0	0	0	0	0	0	0	0	4	0	0	0	0	0	0	0	0	0	0	6	0	0	0	0	0	0	0	0	0	0	0	0	0	0	0	0	0	0	0	0
54be9edc981ee56fe1c0592a51b83060	Bacteria	Firmicutes	Clostridia	Clostridiales	Christensenellaceae	Christensenellaceae R-7 group	uncultured bacterium	1471	33	30	33	40	27	18	20	31	0	0	21	0	23	30	28	16	16	18	49	26	0	17	0	29	35	29	27	34	50	36	35	15	30	24	31	18	33	37	0	28	17
54c9236522bfdfc137f67881d4e3b460	Bacteria	Firmicutes	Clostridia	Clostridiales	Ruminococcaceae	Ruminococcaceae UCG-010	uncultured bacterium	25	0	0	0	0	0	0	0	0	0	0	0	0	0	0	0	0	0	4	0	11	10	0	0	0	0	0	0	0	0	0	0	0	0	0	0	0	0	0	0	0	0
54d66291eaac8fb82c71e00bd1f5b14d	Bacteria	Firmicutes	Clostridia	Clostridiales	Lachnospiraceae	Lachnospiraceae FCS020 group	uncultured bacterium	356	16	0	0	15	7	0	0	16	35	46	0	0	0	0	14	15	0	20	0	17	7	0	0	0	0	0	0	0	0	7	0	0	0	0	6	9	0	0	0	0	0
54eb2ad5c22121a92cd8258aed8d5007	Bacteria	Firmicutes	Clostridia	Clostridiales	Ruminococcaceae	Ruminococcus 1	uncultured bacterium	6	0	0	0	0	0	0	0	0	0	0	0	0	0	0	0	0	0	0	0	0	0	0	0	0	0	0	0	0	0	0	0	0	0	0	0	0	0	0	0	0	0
54ebe1c559e318ec0d2512daa2df45e0	Bacteria	Firmicutes	Clostridia	Clostridiales	Lachnospiraceae	Tyzzerella 4	uncultured bacterium	51	0	0	0	18	0	0	0	0	0	0	0	0	0	0	0	0	0	0	0	0	7	0	0	0	0	0	0	0	0	0	0	0	0	0	0	0	0	0	0	0	0
55045609fdc4f22208f58cdc61013fc2	Bacteria	Firmicutes	Clostridia	Clostridiales	Clostridiales vadinBB60 group	uncultured bacterium	uncultured bacterium	94	0	14	0	0	0	0	0	0	0	0	0	0	12	0	23	12	0	5	8	10	10	0	0	0	0	0	0	0	0	0	0	0	0	0	0	0	0	0	0	0	0
553fbfc0acd468b6940eb997a69a9efb	Bacteria	Firmicutes	Clostridia	Clostridiales	Lachnospiraceae	Acetitomaculum	uncultured bacterium	5	0	0	0	0	0	0	0	0	0	0	0	0	0	0	0	0	0	0	0	0	0	5	0	0	0	0	0	0	0	0	0	0	0	0	0	0	0	0	0	0	0
559a3fef8630317bc529d2b8c4224800	Bacteria	Firmicutes	Clostridia	Clostridiales	Ruminococcaceae	Ruminococcaceae UCG-010	uncultured bacterium	37	0	0	0	0	0	0	0	0	0	0	0	0	0	0	16	0	0	0	0	0	0	0	0	0	0	0	0	0	0	0	0	0	0	0	0	0	0	0	0	0	0
570a04ff35877694e45a9d6586b3e526	Bacteria	Firmicutes	Clostridia	Clostridiales	Ruminococcaceae	Ruminococcaceae UCG-013	uncultured bacterium	9	0	0	0	0	0	0	0	0	0	0	0	0	0	0	0	0	0	0	0	0	0	0	0	0	0	0	0	0	0	0	0	0	0	0	0	0	0	0	0	0	0
573644fb7f67a8042ba06408776fda15	Bacteria	Firmicutes	Clostridia	Clostridiales	Ruminococcaceae	Ruminococcaceae UCG-010	uncultured bacterium	5	0	0	0	0	5	0	0	0	0	0	0	0	0	0	0	0	0	0	0	0	0	0	0	0	0	0	0	0	0	0	0	0	0	0	0	0	0	0	0	0	0
5742c00a923a7e6e13bd68339aa80ab1	Bacteria	Firmicutes	Clostridia	Clostridiales	Ruminococcaceae	Ruminococcaceae UCG-010	uncultured bacterium	36	0	0	0	0	0	0	0	0	0	6	0	0	0	0	0	0	0	0	0	0	0	0	0	0	0	0	0	0	0	0	0	7	0	0	10	0	0	8	0	0	5
5751f16116635dfd882e375c75d3636d	Bacteria	Firmicutes	Clostridia	Clostridiales	Ruminococcaceae	Ruminococcaceae UCG-010	uncultured bacterium	36	0	0	0	0	0	0	0	0	0	0	0	15	0	0	0	0	0	0	0	0	0	0	0	0	0	0	0	0	0	12	0	0	0	0	0	0	0	0	0	0	0
5762e43e7ce97421b1568fd0bc5d30ca	Bacteria	Firmicutes	Clostridia	Clostridiales	Ruminococcaceae	Ruminococcaceae UCG-010	uncultured bacterium	14	0	0	0	0	0	0	0	0	0	0	0	0	0	0	0	0	0	0	0	0	0	0	0	0	0	0	0	0	14	0	0	0	0	0	0	0	0	0	0	0	0
57ea92e4c77430935afd7b266ae939c7	Bacteria	Firmicutes	Clostridia	Clostridiales	Ruminococcaceae	Ruminococcaceae UCG-013	uncultured bacterium	8	8	0	0	0	0	0	0	0	0	0	0	0	0	0	0	0	0	0	0	0	0	0	0	0	0	0	0	0	0	0	0	0	0	0	0	0	0	0	0	0	0
5807e53f3243396bb69f4f269f8c358c	Bacteria	Firmicutes	Clostridia	Clostridiales	Clostridiales vadinBB60 group	uncultured bacterium	uncultured bacterium	4	0	0	0	0	0	0	0	0	0	0	0	0	0	0	0	0	0	0	0	0	0	0	0	0	0	0	0	0	0	0	0	0	0	0	0	0	0	0	0	0	0
582d70e6fabb46107c85fba45fbc0610	Bacteria	Firmicutes	Clostridia	Clostridiales	Ruminococcaceae	Ruminococcaceae UCG-010	uncultured bacterium	15	12	0	0	0	0	3	0	0	0	0	0	0	0	0	0	0	0	0	0	0	0	0	0	0	0	0	0	0	0	0	0	0	0	0	0	0	0	0	0	0	0
588ee7164deb5f3c6358139b778395b2	Bacteria	Firmicutes	Clostridia	Clostridiales	Ruminococcaceae	Ruminococcaceae UCG-010	uncultured bacterium	14	0	0	0	0	0	0	0	0	0	0	0	0	0	0	0	0	0	0	0	0	0	0	0	0	0	0	0	0	0	0	0	0	0	0	0	0	5	0	4	0	0
59210d56ecd2644348ffcb12cd29e9c8	Bacteria	Firmicutes	Clostridia	Clostridiales	Clostridiales vadinBB60 group	uncultured bacterium	uncultured bacterium	11	0	0	0	0	0	0	0	0	0	0	0	0	0	0	0	0	0	0	0	0	11	0	0	0	0	0	0	0	0	0	0	0	0	0	0	0	0	0	0	0	0
59784d59cd49315d9635817e2de693ad	Bacteria	Firmicutes	Erysipelotrichia	Erysipelotrichales	Erysipelotrichaceae	[Anaerorhabdus] furcosa group	uncultured bacterium	580	7	15	8	12	16	6	5	4	3	0	3	7	0	2	0	5	0	0	0	0	3	9	2	5	25	24	8	15	16	10	11	11	12	9	17	16	16	8	12	22	14
598770d494476de518e030d788375f01	Bacteria	Firmicutes	Clostridia	Clostridiales	Ruminococcaceae	Oscillibacter	uncultured bacterium	100	0	0	0	0	0	0	0	0	0	0	0	0	0	0	0	0	0	8	0	0	0	0	0	13	0	17	0	0	0	0	0	0	0	0	9	0	0	19	0	0	0
59a8017a773ac2410c885663b381f971	Bacteria	Firmicutes	Clostridia	Clostridiales	Ruminococcaceae	[Eubacterium] coprostanoligenes group	uncultured bacterium	38	0	0	0	0	0	0	0	0	0	14	0	13	0	0	0	0	0	0	0	0	0	0	0	0	0	0	0	0	0	0	0	0	0	0	0	0	0	0	0	0	0
5a842dedfb07b6db0e111697519ce237	Bacteria	Firmicutes	Clostridia	Clostridiales	Ruminococcaceae	Ruminococcaceae UCG-010	uncultured bacterium	58	0	11	16	18	7	6	0	0	0	0	0	0	0	0	0	0	0	0	0	0	0	0	0	0	0	0	0	0	0	0	0	0	0	0	0	0	0	0	0	0	0
5a95ac00636f7362990739bf4a471d5d	Bacteria	Firmicutes	Clostridia	Clostridiales	Clostridiales vadinBB60 group	uncultured bacterium	uncultured bacterium	29	0	0	0	0	0	9	0	0	0	0	0	0	0	0	11	0	9	0	0	0	0	0	0	0	0	0	0	0	0	0	0	0	0	0	0	0	0	0	0	0	0
5a9e340970fc020712af633c468ce911	Bacteria	Firmicutes	Clostridia	Clostridiales	Ruminococcaceae	[Eubacterium] coprostanoligenes group	uncultured bacterium	3053	30	37	72	54	46	54	67	48	49	82	92	74	51	44	20	20	0	45	36	48	17	46	39	42	44	44	27	32	39	60	41	18	41	62	34	52	59	74	48	37	80
5b481482f37f0a23e9167022298ae3b3	Bacteria	Firmicutes	Clostridia	Clostridiales	Clostridiales vadinBB60 group	uncultured bacterium	uncultured bacterium	28	0	28	0	0	0	0	0	0	0	0	0	0	0	0	0	0	0	0	0	0	0	0	0	0	0	0	0	0	0	0	0	0	0	0	0	0	0	0	0	0	0
5baddafe5f1358ad59754963d9f3e92b	Bacteria	Firmicutes	Clostridia	Clostridiales	Clostridiales vadinBB60 group	uncultured bacterium	uncultured bacterium	56	0	0	0	0	0	0	0	0	0	0	0	0	0	0	0	11	10	0	0	0	12	0	0	0	0	0	0	0	0	0	0	0	0	0	0	0	0	0	0	0	0
5c8f1676befe3e9f0192c3579925f0b6	Bacteria	Firmicutes	Clostridia	Clostridiales	Lachnospiraceae	Marvinbryantia	uncultured bacterium	28	0	0	0	0	0	0	0	0	0	0	0	0	0	0	0	0	0	0	0	0	0	0	0	0	0	0	0	7	0	0	11	10	0	0	0	0	0	0	0	0	0
5dc717d2dd34b3fd1462dece48d71ef7	Bacteria	Firmicutes	Erysipelotrichia	Erysipelotrichales	Erysipelotrichaceae	Breznakia	uncultured bacterium	132	0	1	2	0	5	0	0	1	0	2	0	0	0	0	0	0	0	0	2	0	0	0	0	3	0	4	0	4	4	5	7	8	4	4	3	4	7	0	1	0	0
5ded558ad45b54312270146d486ca4fb	Bacteria	Firmicutes	Clostridia	Clostridiales	Peptococcaceae	Desulfitispora	uncultured bacterium	5	0	0	0	0	0	0	0	0	0	0	0	0	0	0	0	0	0	0	0	0	0	0	0	0	0	0	0	0	0	0	0	0	0	0	0	0	0	0	0	0	0
5e3a0f6122ded648c70b6a4160fe4928	Bacteria	Firmicutes	Clostridia	Clostridiales	Ruminococcaceae	Ruminococcaceae UCG-013	uncultured bacterium	5	0	0	0	0	0	0	0	0	0	0	0	0	0	0	0	0	0	0	0	0	0	0	0	0	0	0	0	0	0	0	0	0	0	0	0	0	0	0	0	0	0
5f5de609b150036b7081b25df8ff17e2	Bacteria	Firmicutes	Clostridia	Clostridiales	Ruminococcaceae	Ruminococcaceae UCG-010	uncultured bacterium	2	0	0	0	0	0	0	0	2	0	0	0	0	0	0	0	0	0	0	0	0	0	0	0	0	0	0	0	0	0	0	0	0	0	0	0	0	0	0	0	0	0
6074c699aeb25957e9869373055074b2	Bacteria	Firmicutes	Clostridia	Clostridiales	Clostridiales vadinBB60 group	uncultured bacterium	uncultured bacterium	50	0	14	0	0	0	0	0	0	0	0	0	0	0	0	0	0	0	0	11	0	0	0	0	0	0	0	0	0	0	0	0	0	0	0	0	0	0	0	0	0	0
60a167ed3a30c94eab1d411ccfa46154	Bacteria	Firmicutes	Clostridia	Clostridiales	Ruminococcaceae	uncultured	uncultured bacterium	152	0	0	0	0	0	0	0	0	0	0	37	0	0	0	0	0	0	0	0	0	0	0	0	0	0	0	0	0	0	0	0	0	0	0	0	0	0	0	0	0	11
615e962ca6e5557cf5c95ec3b4705460	Bacteria	Firmicutes	Clostridia	Clostridiales	Ruminococcaceae	Ruminococcaceae UCG-013	uncultured bacterium	271	0	0	0	7	3	0	0	7	0	24	5	0	0	0	0	0	0	0	0	0	0	11	14	0	17	0	8	0	0	0	0	0	0	0	0	7	13	8	0	0	0
619e51c77e70b27056f9281ecb9a7702	Bacteria	Firmicutes	Clostridia	Clostridiales	Defluviitaleaceae	Defluviitaleaceae UCG-011	uncultured bacterium	4	0	0	0	0	0	0	0	0	3	0	0	0	0	0	0	0	1	0	0	0	0	0	0	0	0	0	0	0	0	0	0	0	0	0	0	0	0	0	0	0	0
620b9af2053e694ef4cb69cca4c64ad5	Bacteria	Firmicutes	Clostridia	Clostridiales	Ruminococcaceae	Ruminococcaceae UCG-010	uncultured bacterium	13	0	0	0	0	0	13	0	0	0	0	0	0	0	0	0	0	0	0	0	0	0	0	0	0	0	0	0	0	0	0	0	0	0	0	0	0	0	0	0	0	0
6211effb4e52cc082c8e32c0c7890518	Bacteria	Firmicutes	Clostridia	Clostridiales	Clostridiales vadinBB60 group	uncultured bacterium	uncultured bacterium	4	0	0	0	0	0	4	0	0	0	0	0	0	0	0	0	0	0	0	0	0	0	0	0	0	0	0	0	0	0	0	0	0	0	0	0	0	0	0	0	0	0
622a5c2fd37a8f3d6a7847edfaf7f67b	Bacteria	Firmicutes	Erysipelotrichia	Erysipelotrichales	Erysipelotrichaceae	Erysipelotrichaceae UCG-004	uncultured bacterium	3	0	0	0	0	0	0	0	0	0	0	0	0	0	0	0	3	0	0	0	0	0	0	0	0	0	0	0	0	0	0	0	0	0	0	0	0	0	0	0	0	0
6248e882635109f134bc669a09e90461	Bacteria	Firmicutes	Clostridia	Clostridiales	Ruminococcaceae	Ruminococcaceae UCG-010	uncultured bacterium	3	0	0	0	0	3	0	0	0	0	0	0	0	0	0	0	0	0	0	0	0	0	0	0	0	0	0	0	0	0	0	0	0	0	0	0	0	0	0	0	0	0
6257ebaaff8673f0a82f855d17655641	Bacteria	Firmicutes	Clostridia	Clostridiales	Ruminococcaceae	Ruminococcaceae UCG-010	uncultured bacterium	299	43	60	0	0	0	44	6	0	14	0	0	12	0	0	38	0	0	26	19	16	21	0	0	0	0	0	0	0	0	0	0	0	0	0	0	0	0	0	0	0	0
6397862f82ce46cb6de636c65aa4d7d2	Bacteria	Firmicutes	Clostridia	Clostridiales	Ruminococcaceae	Ruminococcaceae UCG-010	uncultured bacterium	524	5	2	12	26	18	17	3	0	0	0	5	0	0	0	0	0	0	0	0	0	0	10	15	22	0	21	15	0	0	0	0	0	0	0	15	18	21	20	0	20	0
63f39973d347934058185f6a6e541106	Bacteria	Firmicutes	Clostridia	Clostridiales	Lachnospiraceae	Marvinbryantia	uncultured bacterium	9	0	0	0	0	0	0	0	0	0	0	0	0	0	0	0	0	0	0	9	0	0	0	0	0	0	0	0	0	0	0	0	0	0	0	0	0	0	0	0	0	0
63f8bd1f7dc78f8816eabbb626181c97	Bacteria	Firmicutes	Clostridia	Clostridiales	Ruminococcaceae	Ruminococcaceae UCG-010	uncultured bacterium	4	0	0	0	0	0	0	0	0	0	0	0	0	0	0	0	0	0	0	0	0	0	0	0	0	0	0	0	0	0	0	0	0	0	4	0	0	0	0	0	0	0
63fbe8b64fcda23f8188bb0f77198404	Bacteria	Firmicutes	Clostridia	Clostridiales	Ruminococcaceae	Ruminococcaceae UCG-013	uncultured bacterium	12	0	0	0	0	0	0	0	0	0	0	0	0	0	0	0	0	0	0	0	0	0	0	0	0	0	0	0	0	0	0	0	0	0	0	0	0	0	0	0	0	0
6458084607750d2473b90820c8992cdb	Bacteria	Firmicutes	Erysipelotrichia	Erysipelotrichales	Erysipelotrichaceae	Erysipelotrichaceae UCG-004	uncultured bacterium	230	0	0	0	0	0	6	0	0	0	2	0	2	21	13	7	19	17	26	29	15	48	2	0	1	0	0	3	4	1	2	0	1	0	0	0	0	0	0	0	0	0
645c825e6eafc5ca3d83faacf4f52d7f	Bacteria	Firmicutes	Clostridia	Clostridiales	Clostridiales vadinBB60 group	uncultured bacterium	uncultured bacterium	1	0	0	0	0	0	0	0	0	0	0	0	0	0	0	0	0	0	0	0	0	0	0	1	0	0	0	0	0	0	0	0	0	0	0	0	0	0	0	0	0	0
645cc41b78fa3474878ca3120980d987	Bacteria	Firmicutes	Clostridia	Clostridiales	Clostridiales vadinBB60 group	uncultured bacterium	uncultured bacterium	57	27	23	0	0	0	0	0	0	0	0	0	0	0	0	0	0	0	0	0	0	0	7	0	0	0	0	0	0	0	0	0	0	0	0	0	0	0	0	0	0	0
646296b0dbce8cc0cf5386f1da7ac657	Bacteria	Firmicutes	Clostridia	Clostridiales	Ruminococcaceae	Ruminococcaceae UCG-010	uncultured bacterium	181	28	29	0	0	0	20	0	0	0	0	0	0	0	0	0	0	0	0	0	0	0	13	7	12	0	0	16	0	0	0	0	0	0	0	0	0	0	0	0	0	0
647c6be0db10481c698055308ba2c474	Bacteria	Firmicutes	Clostridia	Clostridiales	Clostridiales vadinBB60 group	uncultured bacterium	uncultured bacterium	62	0	0	0	0	0	0	0	0	0	0	0	0	0	0	14	0	20	0	9	13	0	0	0	0	0	0	0	6	0	0	0	0	0	0	0	0	0	0	0	0	0
6548991099936860f0a1dc84400b0c1b	Bacteria	Firmicutes	Clostridia	Clostridiales	Lachnospiraceae	Lachnospiraceae FCS020 group	uncultured bacterium	95	0	0	0	0	0	0	0	0	0	0	0	24	0	0	0	0	0	0	0	0	0	0	0	0	10	0	7	5	0	0	0	0	0	0	0	0	0	0	12	0	13
654a13d7e4c96fb94664258c13b5e307	Bacteria	Firmicutes	Clostridia	Clostridiales	Ruminococcaceae	Oscillibacter	uncultured bacterium	115	0	0	0	0	0	0	0	0	0	0	0	0	3	0	0	8	0	0	5	0	0	0	0	0	0	0	0	11	0	16	0	0	14	0	0	0	0	0	13	15	0
65e4056d61df9d3cbcbc53fdbbe0a130	Bacteria	Firmicutes	Clostridia	Clostridiales	Ruminococcaceae	Ruminococcaceae UCG-013	uncultured bacterium	246	0	0	7	0	10	0	11	0	0	0	13	25	0	0	0	0	0	0	0	0	19	0	0	0	0	0	0	0	11	0	0	0	0	0	0	12	0	11	0	0	0
662ee9f98bc5d877ea0a03044eb17e2a	Bacteria	Firmicutes	Erysipelotrichia	Erysipelotrichales	Erysipelotrichaceae	Faecalitalea	uncultured bacterium	734	43	11	32	49	12	23	1	3	30	8	48	4	7	0	0	12	0	16	11	4	8	8	2	18	13	7	10	0	24	10	7	0	7	15	3	9	16	4	0	7	9
6699226e78e7d96c7710de2163ecabb2	Bacteria	Firmicutes	Clostridia	Clostridiales	Clostridiales vadinBB60 group	uncultured bacterium	uncultured bacterium	9	0	6	0	0	0	0	0	0	0	0	0	0	0	0	0	0	0	0	0	0	0	3	0	0	0	0	0	0	0	0	0	0	0	0	0	0	0	0	0	0	0
66ef9b2e154aeeddb83d6a854c678014	Bacteria	Firmicutes	Clostridia	Clostridiales	Ruminococcaceae	Ruminococcaceae UCG-013	uncultured bacterium	27	0	0	0	0	0	0	0	0	0	0	0	0	0	0	0	0	16	0	0	11	0	0	0	0	0	0	0	0	0	0	0	0	0	0	0	0	0	0	0	0	0
67ae03674eeda1d356fb268f0f1d3429	Bacteria	Firmicutes	Clostridia	Clostridiales	Ruminococcaceae	Ruminococcaceae UCG-010	uncultured bacterium	1366	21	19	49	61	49	24	14	37	0	0	17	21	0	19	12	0	31	4	13	0	0	20	25	20	43	34	20	28	21	50	0	0	29	42	40	22	47	21	6	28	22
6810a2b4bdc69f95a39f31c41b4d431f	Bacteria	Firmicutes	Clostridia	Clostridiales	Ruminococcaceae	Ruminococcaceae UCG-009	uncultured bacterium	19	0	0	0	0	0	0	0	0	0	0	0	0	0	0	0	0	0	0	0	0	0	0	0	0	0	0	0	0	0	0	0	0	0	0	0	0	0	0	0	0	0
68149d5b14c9af24bee415d38787f5f3	Bacteria	Firmicutes	Clostridia	Clostridiales	Ruminococcaceae	Ruminococcaceae UCG-010	uncultured bacterium	94	0	5	0	3	3	6	0	0	0	0	0	0	0	0	0	0	0	0	0	4	0	0	9	5	0	0	5	3	0	0	0	3	11	7	0	0	6	0	0	0	0
682f7bfd582f9e7db3d32aea5cd01471	Bacteria	Firmicutes	Clostridia	Clostridiales	Ruminococcaceae	Ruminococcaceae UCG-005	uncultured bacterium	54	0	0	0	0	0	0	0	0	0	0	0	0	0	0	0	0	0	0	0	0	0	0	0	0	0	0	0	0	0	0	0	0	0	0	0	0	0	0	0	0	0
6833d97a230ad2eac561fbaf9a798fe5	Bacteria	Firmicutes	Clostridia	Clostridiales	Clostridiales vadinBB60 group	uncultured bacterium	uncultured bacterium	2	0	0	0	0	0	0	0	0	0	0	0	0	0	0	0	0	0	0	0	0	0	0	0	0	0	0	0	0	0	0	0	0	0	0	2	0	0	0	0	0	0
68626f25a3ff023992bc1885c581fbdf	Bacteria	Firmicutes	Clostridia	Clostridiales	Ruminococcaceae	Ruminococcaceae UCG-013	uncultured bacterium	14	0	0	0	0	0	0	0	0	0	0	0	0	0	0	0	0	0	0	0	0	0	7	0	0	0	0	0	0	0	0	0	0	0	0	0	0	0	0	0	0	0
68636e255d67d611c84f9f2adfcce3e4	Bacteria	Firmicutes	Clostridia	Clostridiales	Ruminococcaceae	Ruminococcaceae UCG-010	uncultured bacterium	49	0	0	0	0	0	0	0	0	0	0	0	0	0	0	0	0	0	0	0	0	0	0	0	0	0	0	0	0	0	12	0	0	0	0	0	0	0	0	9	0	0
68684eaf3e7d24801adb5c492635ec0e	Bacteria	Firmicutes	Clostridia	Clostridiales	Ruminococcaceae	Ruminococcaceae UCG-010	uncultured bacterium	52	0	0	0	0	0	0	0	0	0	5	0	0	0	0	0	8	13	0	8	0	12	0	0	0	0	0	0	0	0	0	0	6	0	0	0	0	0	0	0	0	0
68cd2d4d9e163b07da5ad6a7230bc88a	Bacteria	Firmicutes	Clostridia	Clostridiales	Ruminococcaceae	Ruminococcaceae UCG-010	uncultured bacterium	5	0	0	0	0	0	0	0	0	0	0	0	5	0	0	0	0	0	0	0	0	0	0	0	0	0	0	0	0	0	0	0	0	0	0	0	0	0	0	0	0	0
691efb799ef997b38a7843de0a0abc5a	Bacteria	Firmicutes	Clostridia	Clostridiales	Ruminococcaceae	Negativibacillus	uncultured bacterium	140	0	0	0	0	0	0	0	0	0	0	0	10	0	0	0	0	0	0	10	0	0	0	0	0	0	0	0	0	22	15	0	16	31	0	0	0	0	0	0	0	0
69306c8dc682e61faf49635287f30fc6	Bacteria	Firmicutes	Clostridia	Clostridiales	Clostridiales vadinBB60 group	uncultured bacterium	uncultured bacterium	22	8	10	0	0	0	4	0	0	0	0	0	0	0	0	0	0	0	0	0	0	0	0	0	0	0	0	0	0	0	0	0	0	0	0	0	0	0	0	0	0	0
695bf87b64f521edd585fd948ca6710f	Bacteria	Firmicutes	Clostridia	Clostridiales	Ruminococcaceae	[Eubacterium] coprostanoligenes group	uncultured bacterium	16	0	0	0	0	0	0	0	0	0	0	0	0	0	0	0	0	0	0	0	0	0	0	0	16	0	0	0	0	0	0	0	0	0	0	0	0	0	0	0	0	0
695d1de492eec6fe514347b1a4cbe92a	Bacteria	Firmicutes	Clostridia	Clostridiales	Ruminococcaceae	Ruminococcaceae UCG-013	uncultured bacterium	47	0	0	0	0	0	0	5	0	0	0	9	0	0	0	0	0	0	0	0	0	0	0	0	0	0	0	0	0	0	0	0	0	0	0	0	0	0	0	0	0	0
698228622fae619a4d23b4fd20bdbd5c	Bacteria	Firmicutes	Clostridia	Clostridiales	Lachnospiraceae	Cellulosilyticum	uncultured bacterium	7	0	0	0	0	0	0	0	0	0	0	0	0	0	0	0	0	0	0	0	0	0	0	0	7	0	0	0	0	0	0	0	0	0	0	0	0	0	0	0	0	0
698fb0330cb1f8cd751206e8e66908d5	Bacteria	Firmicutes	Clostridia	Clostridiales	Ruminococcaceae	Ruminococcaceae UCG-010	uncultured bacterium	441	0	5	7	12	19	0	6	9	9	7	15	0	4	4	0	0	4	3	3	6	0	5	14	7	0	15	6	0	0	21	11	0	10	8	5	5	7	4	3	14	10
6991acd4b9ff504dbaf5006e6a7a4b4e	Bacteria	Firmicutes	Clostridia	Clostridiales	Clostridiales vadinBB60 group	uncultured bacterium	uncultured bacterium	4	0	0	0	0	0	0	0	0	0	0	0	0	0	0	0	0	0	4	0	0	0	0	0	0	0	0	0	0	0	0	0	0	0	0	0	0	0	0	0	0	0
69fe387795f366cf762f21edaf5d458b	Bacteria	Firmicutes	Clostridia	Clostridiales	Ruminococcaceae	Ruminococcaceae UCG-010	uncultured bacterium	9	0	0	0	0	0	9	0	0	0	0	0	0	0	0	0	0	0	0	0	0	0	0	0	0	0	0	0	0	0	0	0	0	0	0	0	0	0	0	0	0	0
6ae2173ee25f1bbe1750fde863cd18ce	Bacteria	Firmicutes	Clostridia	Clostridiales	Ruminococcaceae	Ruminococcaceae UCG-010	uncultured bacterium	122	0	0	0	0	0	0	0	0	0	9	18	0	10	0	0	0	14	0	0	0	0	0	0	11	0	0	0	0	5	15	0	0	0	0	0	0	0	10	0	0	0
6b30d3cca6bc1b17870ecda639ffa1db	Bacteria	Firmicutes	Clostridia	Clostridiales	Ruminococcaceae	Ruminococcus 1	uncultured bacterium	1840	0	0	0	0	0	0	0	0	0	0	0	0	0	0	0	0	0	0	0	0	0	7	220	36	246	72	6	0	0	0	0	0	0	0	0	0	0	0	0	0	0
6b9f1a6540fda247c6ca686226081f98	Bacteria	Firmicutes	Clostridia	Clostridiales	Clostridiales vadinBB60 group	uncultured bacterium	uncultured bacterium	14	0	0	0	0	0	0	0	0	0	0	0	0	0	0	0	0	0	0	0	0	0	0	0	0	0	0	0	0	0	0	0	0	0	0	0	0	0	0	0	0	0
6ccd84893dd8cc9b3950062f9438c932	Bacteria	Firmicutes	Clostridia	Clostridiales	Clostridiales vadinBB60 group	uncultured bacterium	uncultured bacterium	2	0	2	0	0	0	0	0	0	0	0	0	0	0	0	0	0	0	0	0	0	0	0	0	0	0	0	0	0	0	0	0	0	0	0	0	0	0	0	0	0	0
6d30e2107c807217921bc6c223d573e8	Bacteria	Firmicutes	Clostridia	Clostridiales	Ruminococcaceae	Ruminococcaceae UCG-010	uncultured bacterium	6	0	0	3	0	0	0	0	0	0	0	0	0	0	0	0	0	0	0	0	0	0	0	0	0	0	0	0	0	0	0	0	0	0	0	0	0	0	0	0	0	0
6d42f9a1c0c1061218b72dc7ee7ee457	Bacteria	Firmicutes	Clostridia	Clostridiales	Ruminococcaceae	[Eubacterium] coprostanoligenes group	uncultured bacterium	19	0	0	0	0	0	0	0	0	0	0	0	0	0	0	0	0	0	0	0	0	0	0	0	0	0	0	0	0	0	0	0	0	0	0	0	0	0	0	0	0	0
6d570b8500ebdccc88efeed634c18edf	Bacteria	Firmicutes	Clostridia	Clostridiales	Ruminococcaceae	Ruminococcaceae UCG-014	uncultured bacterium	33	0	0	0	0	11	0	0	0	5	0	0	0	0	0	0	0	0	0	0	0	0	0	0	0	0	0	0	0	17	0	0	0	0	0	0	0	0	0	0	0	0
6db0c540fa44af823260cc265ce79e1b	Bacteria	Firmicutes	Bacilli	Bacillales	Bacillaceae	Pseudogracilibacillus	uncultured bacterium	8	0	0	0	8	0	0	0	0	0	0	0	0	0	0	0	0	0	0	0	0	0	0	0	0	0	0	0	0	0	0	0	0	0	0	0	0	0	0	0	0	0
6dcf437551e8e99f44a4d692c2ecd6b3	Bacteria	Firmicutes	Clostridia	Clostridiales	Ruminococcaceae	Ruminococcaceae UCG-010	uncultured bacterium	458	17	0	0	14	0	0	0	0	0	0	9	18	0	0	0	0	0	0	0	12	0	14	11	16	0	22	0	16	26	0	0	7	18	15	19	11	17	0	11	18	10
6de002076320be63769e8c4bb0989857	Bacteria	Firmicutes	Clostridia	Clostridiales	Ruminococcaceae	Ruminococcaceae UCG-010	uncultured bacterium	39	0	0	0	0	0	0	0	0	8	0	5	0	0	0	0	0	0	0	0	0	0	0	0	0	0	0	0	3	0	0	0	0	0	0	0	5	0	0	0	0	0
6e416875341ec16d0cda15d29167f6fe	Bacteria	Firmicutes	Clostridia	Clostridiales	Lachnospiraceae	Lachnospiraceae NK4B4 group	uncultured bacterium	223	0	0	0	0	0	0	0	0	0	0	0	0	9	0	8	0	0	0	7	0	0	0	8	0	0	0	0	17	11	14	19	0	25	26	28	0	0	0	0	0	0
6e96428d19dd788def11d9cbd27cd2ee	Bacteria	Firmicutes	Clostridia	Clostridiales	Ruminococcaceae	Ruminococcaceae UCG-010	uncultured bacterium	447	13	0	7	0	0	12	24	9	14	10	14	31	0	0	6	6	9	0	11	0	4	6	0	7	7	7	0	0	5	10	7	0	10	0	0	0	6	10	10	0	9
6ea3d2cbfc1e150fdcb8bba847a87a21	Bacteria	Firmicutes	Clostridia	Clostridiales	Ruminococcaceae	Ruminiclostridium 5	uncultured bacterium	173	0	0	6	10	3	0	9	5	3	0	6	8	0	3	4	0	0	2	0	0	4	0	0	0	0	3	0	0	5	1	0	4	0	11	0	0	0	0	0	0	0
6ec4d283d454c7780a100e43b3ef2a60	Bacteria	Firmicutes	Clostridia	Clostridiales	Ruminococcaceae	[Eubacterium] coprostanoligenes group	uncultured bacterium	566	0	9	10	24	15	9	0	0	0	1	9	6	0	0	2	0	0	3	0	0	9	3	3	5	0	11	10	0	5	14	12	25	10	15	14	18	0	0	10	21	13
6ed7a78da8e6cea2ca8d5d1bbe78522a	Bacteria	Firmicutes	Clostridia	Clostridiales	Ruminococcaceae	Ruminococcaceae UCG-010	uncultured bacterium	5	0	0	0	0	0	0	0	0	0	0	0	0	0	0	0	0	0	0	0	0	0	0	0	5	0	0	0	0	0	0	0	0	0	0	0	0	0	0	0	0	0
7035ceb1a16c359333a5ffaefeb272f3	Bacteria	Firmicutes	Clostridia	Clostridiales	Ruminococcaceae	Ruminococcaceae UCG-010	uncultured bacterium	152	20	0	0	0	0	0	0	0	0	9	0	0	0	12	8	27	0	0	11	7	10	0	0	0	0	0	0	0	16	0	0	20	0	0	0	0	0	0	0	0	0
704345a0df01eb542e853e457de08228	Bacteria	Firmicutes	Clostridia	Clostridiales	Clostridiales vadinBB60 group	uncultured bacterium	uncultured bacterium	5	0	0	0	0	0	0	0	0	0	0	0	5	0	0	0	0	0	0	0	0	0	0	0	0	0	0	0	0	0	0	0	0	0	0	0	0	0	0	0	0	0
7060d225d32a2d5e67764f903bfcba67	Bacteria	Firmicutes	Clostridia	Clostridiales	Clostridiales vadinBB60 group	uncultured bacterium	uncultured bacterium	13	0	0	0	0	0	0	0	0	0	0	0	0	0	0	0	0	0	13	0	0	0	0	0	0	0	0	0	0	0	0	0	0	0	0	0	0	0	0	0	0	0
7089abeb220d008321c330154fd999ce	Bacteria	Firmicutes	Clostridia	Clostridiales	Ruminococcaceae	[Eubacterium] coprostanoligenes group	uncultured bacterium	223	0	0	46	0	0	0	0	0	21	0	0	0	0	0	0	0	0	0	0	0	0	0	0	0	0	0	0	0	19	0	0	0	0	0	0	0	0	0	0	0	0
70f6e142cb6495d8e1c223a256ce3b50	Bacteria	Firmicutes	Clostridia	Clostridiales	Clostridiales vadinBB60 group	uncultured bacterium	uncultured bacterium	163	0	14	0	0	0	0	17	0	0	0	0	45	17	0	24	0	0	0	18	0	22	0	0	0	0	0	0	0	0	0	0	0	0	0	0	0	0	0	0	0	0
712db2cbbff8b3536cac86a5d4b73bf3	Bacteria	Firmicutes	Clostridia	Clostridiales	Clostridiales vadinBB60 group	uncultured bacterium	uncultured bacterium	8	0	8	0	0	0	0	0	0	0	0	0	0	0	0	0	0	0	0	0	0	0	0	0	0	0	0	0	0	0	0	0	0	0	0	0	0	0	0	0	0	0
71450d1be18fa7204279fb7f20a225cb	Bacteria	Firmicutes	Clostridia	Clostridiales	Clostridiales vadinBB60 group	uncultured bacterium	uncultured bacterium	20	0	0	0	0	0	0	4	0	0	0	0	0	0	0	0	0	0	0	0	0	0	0	0	0	0	0	0	3	0	0	0	0	0	0	0	0	0	0	0	0	0
7157c83315c00cad46f6e9edb7fe83bf	Bacteria	Firmicutes	Clostridia	Clostridiales	Ruminococcaceae	Ruminococcaceae UCG-013	uncultured bacterium	32	0	0	0	0	0	0	0	0	0	0	0	0	0	0	0	0	0	0	0	0	0	0	0	0	0	0	0	8	0	0	0	0	0	0	0	0	0	0	0	0	0
71981ae5f20404dd6fba877148b58cfb	Bacteria	Firmicutes	Clostridia	Clostridiales	Ruminococcaceae	uncultured	uncultured bacterium	1	0	0	0	0	0	0	0	0	0	0	0	0	0	0	0	0	0	0	0	0	0	0	0	0	0	0	0	0	0	0	0	1	0	0	0	0	0	0	0	0	0
722ca124151447cfd8adc03ca30f02f7	Bacteria	Firmicutes	Negativicutes	Selenomonadales	Acidaminococcaceae	Phascolarctobacterium	uncultured bacterium	395	0	0	14	40	27	14	0	0	0	0	0	0	0	0	0	0	0	0	0	0	0	22	0	0	38	20	14	0	0	0	0	0	0	0	0	12	19	67	0	28	0
7275837a8def996c1c02b44ff029011e	Bacteria	Firmicutes	Clostridia	Clostridiales	Clostridiales vadinBB60 group	uncultured bacterium	uncultured bacterium	8	0	0	0	0	0	0	0	0	0	0	0	0	0	0	0	0	0	0	0	0	0	8	0	0	0	0	0	0	0	0	0	0	0	0	0	0	0	0	0	0	0
72bd94eac998f86248522dfd3551dc4b	Bacteria	Firmicutes	Clostridia	Clostridiales	Ruminococcaceae	Ruminococcaceae UCG-010	uncultured bacterium	10	0	0	0	0	0	0	0	0	0	0	0	0	0	0	0	0	0	0	0	0	0	0	0	0	0	0	0	0	0	0	0	0	0	0	0	0	0	0	0	0	0
72c1d6c0bb55e193e352fb48029fe45c	Bacteria	Firmicutes	Clostridia	Clostridiales	Ruminococcaceae	Ruminococcaceae UCG-014	uncultured bacterium	5	0	0	0	0	0	0	0	0	0	0	0	0	0	0	0	0	0	0	0	0	0	0	0	0	0	0	0	0	0	0	0	0	0	0	0	0	0	0	0	0	0
72fd625dad3f4afa47feceab627f751b	Bacteria	Firmicutes	Clostridia	Clostridiales	Ruminococcaceae	Ruminococcaceae UCG-013	uncultured bacterium	3579	45	32	63	61	68	24	82	71	40	47	61	61	55	25	34	0	33	47	27	50	54	24	38	49	37	50	27	31	32	59	30	40	51	50	36	85	114	83	80	94	75
733fa25faebd1249cc29123e4b911a85	Bacteria	Firmicutes	Clostridia	Clostridiales	Christensenellaceae	uncultured	uncultured bacterium	131	0	0	5	7	5	4	4	7	0	0	6	2	0	0	3	0	0	0	3	0	0	0	0	0	0	8	0	0	5	0	0	3	5	0	7	4	0	0	3	0	0
7342a3cc0d810fc12afcf4415bbbad6f	Bacteria	Firmicutes	Clostridia	Clostridiales	Ruminococcaceae	Ruminococcaceae UCG-013	uncultured bacterium	5	0	0	0	0	0	0	0	0	0	0	0	0	0	0	0	0	0	5	0	0	0	0	0	0	0	0	0	0	0	0	0	0	0	0	0	0	0	0	0	0	0
73706fc51e8c2ffb40f1a70cd2962556	Bacteria	Firmicutes	Clostridia	Clostridiales	Ruminococcaceae	Ruminococcaceae UCG-010	uncultured bacterium	30	0	0	0	0	0	0	4	0	0	0	0	0	0	0	0	0	0	0	0	0	0	0	0	0	0	0	0	0	0	0	0	12	0	0	0	0	0	0	0	0	0
738b7255d98af5344c6dca54aa22cfb0	Bacteria	Firmicutes	Clostridia	Clostridiales	Ruminococcaceae	Ruminococcaceae UCG-010	uncultured bacterium	46	0	0	0	0	0	15	9	0	0	0	0	0	0	0	0	0	18	0	0	0	0	0	0	0	0	0	0	0	0	0	0	4	0	0	0	0	0	0	0	0	0
740303c332e365ac1862bb45c2930243	Bacteria	Firmicutes	Erysipelotrichia	Erysipelotrichales	Erysipelotrichaceae	Dielma	uncultured bacterium	110	0	0	0	0	0	0	0	0	0	9	0	0	0	0	0	0	0	0	0	0	0	0	0	0	0	0	0	0	0	0	27	15	0	14	0	0	0	0	0	0	0
740f22b4e949b40426a13ad83ade4663	Bacteria	Firmicutes	Clostridia	Clostridiales	Ruminococcaceae	Ruminococcaceae UCG-013	uncultured bacterium	17	0	0	0	0	0	0	0	0	17	0	0	0	0	0	0	0	0	0	0	0	0	0	0	0	0	0	0	0	0	0	0	0	0	0	0	0	0	0	0	0	0
740f4feea75d364522fbfbcdca6bc290	Bacteria	Firmicutes	Clostridia	Clostridiales	Ruminococcaceae	Ruminococcaceae UCG-010	uncultured bacterium	71	0	0	0	0	0	0	0	0	0	0	0	0	0	0	6	0	0	0	0	8	0	21	8	7	0	0	0	0	0	0	0	0	0	0	0	0	0	0	0	0	0
7480b30317bb1d3e816b30de6a5adfdf	Bacteria	Firmicutes	Clostridia	Clostridiales	Clostridiales vadinBB60 group	uncultured bacterium	uncultured bacterium	3	0	0	0	0	0	0	0	0	0	0	0	0	0	0	0	3	0	0	0	0	0	0	0	0	0	0	0	0	0	0	0	0	0	0	0	0	0	0	0	0	0
74d994a68341358a80da3c06dbb9a6c0	Bacteria	Firmicutes	Clostridia	Clostridiales	Clostridiales vadinBB60 group	uncultured bacterium	uncultured bacterium	12	0	0	0	0	0	0	0	0	0	0	0	0	0	0	0	0	0	0	0	0	12	0	0	0	0	0	0	0	0	0	0	0	0	0	0	0	0	0	0	0	0
75599aea2eedc51acda7aa0b76fb1a6d	Bacteria	Firmicutes	Clostridia	Clostridiales	Ruminococcaceae	Ruminococcaceae UCG-010	uncultured bacterium	62	0	0	0	11	12	0	0	0	0	0	0	0	0	12	14	0	0	0	0	0	0	0	0	0	0	0	0	0	0	0	0	0	0	0	0	0	0	0	0	13	0
758430388ed8391c42b8ac85a378e532	Bacteria	Firmicutes	Clostridia	Clostridiales	Clostridiales vadinBB60 group	uncultured bacterium	uncultured bacterium	5	0	5	0	0	0	0	0	0	0	0	0	0	0	0	0	0	0	0	0	0	0	0	0	0	0	0	0	0	0	0	0	0	0	0	0	0	0	0	0	0	0
75bb770a2eac45eb624bceae86749e40	Bacteria	Firmicutes	Clostridia	Clostridiales	Ruminococcaceae	Ruminococcaceae UCG-013	uncultured bacterium	6	0	0	0	0	0	0	0	0	0	0	0	0	0	0	0	0	0	0	0	0	0	0	0	0	0	0	0	0	0	0	0	0	0	0	0	0	0	0	0	0	0
76e64208c4c4083062535c59c5ab3fca	Bacteria	Firmicutes	Clostridia	Clostridiales	Ruminococcaceae	Ruminococcaceae UCG-010	uncultured bacterium	78	0	0	0	0	0	0	2	9	0	0	5	0	0	0	3	0	0	0	0	0	0	6	0	5	0	0	10	0	2	0	0	0	0	0	0	0	0	0	0	0	0
772572c2bf442dc5b9e91ae244c08421	Bacteria	Firmicutes	Clostridia	Clostridiales	Family XIII	Family XIII AD3011 group	uncultured bacterium	147	0	0	10	9	13	0	9	0	0	0	0	0	0	0	0	0	0	0	0	0	0	0	0	0	0	4	0	0	8	0	0	0	9	0	0	0	0	0	0	15	0
7757b0aafcb9087cbbd216cadf76df63	Bacteria	Firmicutes	Clostridia	Clostridiales	Clostridiales vadinBB60 group	uncultured bacterium	uncultured bacterium	9	0	0	0	0	1	4	0	0	0	0	0	0	0	0	0	0	0	0	0	0	0	0	0	0	0	0	0	0	0	0	0	4	0	0	0	0	0	0	0	0	0
77639de0925fd458af4cf6c92a3f2d91	Bacteria	Firmicutes	Clostridia	Clostridiales	Ruminococcaceae	Ruminiclostridium 9	uncultured bacterium	183	0	0	0	0	0	0	0	0	0	0	0	0	0	0	0	0	0	0	0	0	6	4	17	9	0	0	0	0	26	21	0	0	0	26	0	0	18	0	0	0	12
77d1466887daacad3eb278a829b38729	Bacteria	Firmicutes	Clostridia	Clostridiales	Ruminococcaceae	Ruminococcaceae UCG-010	uncultured bacterium	36	36	0	0	0	0	0	0	0	0	0	0	0	0	0	0	0	0	0	0	0	0	0	0	0	0	0	0	0	0	0	0	0	0	0	0	0	0	0	0	0	0
77f9fb1f79b582739248ea986664c324	Bacteria	Firmicutes	Clostridia	Clostridiales	Ruminococcaceae	[Eubacterium] coprostanoligenes group	uncultured bacterium	106	0	0	0	0	0	0	0	0	0	0	0	0	0	0	0	0	0	26	0	47	0	0	0	16	0	0	0	0	0	0	0	0	0	0	0	0	0	0	0	0	0
782f4d49409529b93f083551d09028fa	Bacteria	Firmicutes	Clostridia	Clostridiales	Lachnospiraceae	Anaerosporobacter	uncultured bacterium	172	0	0	0	0	0	0	0	0	0	0	0	0	22	9	0	0	0	5	7	0	0	0	55	0	0	0	0	0	0	0	0	14	0	0	0	7	0	7	0	0	0
786bbc8e47de4f1daab0c54e32772e43	Bacteria	Firmicutes	Clostridia	Clostridiales	Clostridiales vadinBB60 group	uncultured bacterium	uncultured bacterium	5	0	0	0	0	0	0	0	0	0	0	0	0	0	0	0	0	0	0	0	0	0	0	0	5	0	0	0	0	0	0	0	0	0	0	0	0	0	0	0	0	0
791b8a1360095d104ded547ea93da0e1	Bacteria	Firmicutes	Clostridia	Clostridiales	Ruminococcaceae	Ruminococcaceae UCG-010	uncultured bacterium	79	0	15	0	0	0	11	0	0	0	0	0	0	0	0	0	0	7	0	13	0	0	0	0	0	0	0	0	0	0	0	0	0	0	0	0	0	0	0	0	0	0
79b7828a677d3232e18c7e1f5614ef77	Bacteria	Firmicutes	Negativicutes	Selenomonadales	Veillonellaceae	Quinella	uncultured bacterium	52	0	0	0	0	0	0	0	0	0	0	0	0	3	1	0	0	0	0	0	0	0	0	2	4	6	0	0	26	0	0	2	0	0	0	0	0	0	5	0	0	0
79d6d0ace02a189e86882464ab8878ed	Bacteria	Firmicutes	Clostridia	Clostridiales	Lachnospiraceae	Lachnospiraceae UCG-007	uncultured bacterium	44	0	0	0	0	0	0	0	0	44	0	0	0	0	0	0	0	0	0	0	0	0	0	0	0	0	0	0	0	0	0	0	0	0	0	0	0	0	0	0	0	0
79d7951a98a997eb4613970aa8a84a2a	Bacteria	Firmicutes	Clostridia	Clostridiales	Ruminococcaceae	Ruminococcaceae UCG-010	uncultured bacterium	54	0	0	0	0	0	0	0	0	0	0	0	0	0	0	6	0	0	0	0	0	0	0	0	0	0	0	0	0	0	0	0	0	0	0	0	0	0	0	0	0	0
7a1506126c84b9ebb4418e429dce7d31	Bacteria	Firmicutes	Clostridia	Clostridiales	Ruminococcaceae	Oscillibacter	uncultured bacterium	313	17	16	0	0	0	0	0	0	0	0	0	0	18	0	17	0	0	18	0	0	0	22	0	0	28	0	16	0	0	16	0	0	14	0	0	0	0	0	0	0	0
7a516073a35ba134fbe5c7578f7e72b5	Bacteria	Firmicutes	Clostridia	Clostridiales	Ruminococcaceae	Ruminococcaceae UCG-010	uncultured bacterium	7	0	0	0	0	0	0	0	0	0	0	0	0	0	0	0	0	0	0	0	0	0	0	0	0	0	0	0	0	0	0	0	0	0	0	0	0	0	0	0	0	0
7a72fe63e4254418f9ce3e8ae04c339d	Bacteria	Firmicutes	Clostridia	Clostridiales	Clostridiales vadinBB60 group	uncultured bacterium	uncultured bacterium	15	0	0	0	0	0	0	0	0	0	0	0	0	0	0	0	0	0	0	15	0	0	0	0	0	0	0	0	0	0	0	0	0	0	0	0	0	0	0	0	0	0
7adb3d3795182382f7f7c813bd898aaf	Bacteria	Firmicutes	Clostridia	Clostridiales	Ruminococcaceae	Ruminococcaceae UCG-013	uncultured bacterium	15	0	0	0	0	0	0	0	0	0	0	9	0	0	0	0	0	0	0	0	0	6	0	0	0	0	0	0	0	0	0	0	0	0	0	0	0	0	0	0	0	0
7b1a87301adead2f4a595a7782929de0	Bacteria	Firmicutes	Clostridia	Clostridiales	Clostridiales vadinBB60 group	uncultured bacterium	uncultured bacterium	189	0	14	0	0	0	20	20	0	0	2	13	0	11	13	0	0	17	0	13	0	8	12	9	8	0	0	0	0	0	0	0	5	0	0	0	0	0	0	0	0	0
7bc3cdc343d4d9bfbf8f6ff5031df4d2	Bacteria	Firmicutes	Clostridia	Clostridiales	Clostridiales vadinBB60 group	uncultured bacterium	uncultured bacterium	15	0	0	0	0	0	15	0	0	0	0	0	0	0	0	0	0	0	0	0	0	0	0	0	0	0	0	0	0	0	0	0	0	0	0	0	0	0	0	0	0	0
7bdc4fceaf0f5ed19e3d8681e9bec63b	Bacteria	Firmicutes	Clostridia	Clostridiales	Ruminococcaceae	Ruminococcaceae UCG-010	uncultured bacterium	370	0	33	0	34	18	0	23	33	0	0	0	0	0	0	0	0	0	0	0	0	0	0	0	0	0	0	0	0	0	0	0	0	0	19	0	20	16	0	15	0	16
7bf971f712ad5c6e016120144eac46e0	Bacteria	Firmicutes	Clostridia	Clostridiales	Ruminococcaceae	Ruminococcaceae UCG-010	uncultured bacterium	77	0	0	0	0	0	0	8	0	3	0	6	0	0	0	0	0	0	0	0	0	0	0	0	4	0	0	0	0	0	0	0	0	0	0	0	0	20	11	0	0	0
7bf9dd1f7ab6ffb6ad9605441533848a	Bacteria	Firmicutes	Clostridia	Clostridiales	Clostridiales vadinBB60 group	uncultured bacterium	uncultured bacterium	15	0	0	0	0	5	0	0	0	0	0	0	0	0	0	0	0	0	0	0	0	0	0	0	0	0	0	0	0	0	0	0	0	0	0	0	0	0	0	0	0	0
7c2ce3ae716d0d4bb286b2e70a644c5a	Bacteria	Firmicutes	Clostridia	Clostridiales	Ruminococcaceae	Ruminococcaceae UCG-001	uncultured bacterium	13	0	0	0	0	0	0	6	0	0	0	0	0	0	0	0	0	0	0	0	0	0	0	0	0	0	0	0	0	7	0	0	0	0	0	0	0	0	0	0	0	0
7c407d210074865673f4cae030e48846	Bacteria	Firmicutes	Clostridia	Clostridiales	Ruminococcaceae	Ruminococcaceae UCG-010	uncultured bacterium	87	0	0	0	0	0	0	0	0	0	0	0	0	0	11	5	0	0	0	0	0	0	0	0	0	0	0	0	0	0	0	0	0	0	0	0	0	0	0	0	0	0
7c48b649452ec1fd2dbb05f987c690e7	Bacteria	Firmicutes	Clostridia	Clostridiales	Ruminococcaceae	Ruminococcaceae UCG-009	uncultured bacterium	13	0	0	0	0	0	0	0	0	0	0	0	0	0	0	0	0	0	0	0	0	13	0	0	0	0	0	0	0	0	0	0	0	0	0	0	0	0	0	0	0	0
7d0c9297b5bdb9c7bd6b4e50f85ec431	Bacteria	Firmicutes	Clostridia	Clostridiales	Ruminococcaceae	Ruminococcaceae UCG-010	uncultured bacterium	19	0	0	0	0	0	0	0	0	0	0	0	0	0	0	0	0	0	0	0	0	0	0	0	0	0	0	0	0	0	0	0	0	0	0	0	0	0	0	0	0	0
7d0fc3d13be615eb756da123554c4b65	Bacteria	Firmicutes	Clostridia	Clostridiales	Ruminococcaceae	Ruminococcaceae UCG-010	uncultured bacterium	7	0	7	0	0	0	0	0	0	0	0	0	0	0	0	0	0	0	0	0	0	0	0	0	0	0	0	0	0	0	0	0	0	0	0	0	0	0	0	0	0	0
7d6066174a7cf6074c6346b8ef4cf4bb	Bacteria	Firmicutes	Clostridia	Clostridiales	Clostridiales vadinBB60 group	uncultured bacterium	uncultured bacterium	1	0	0	0	0	0	0	0	0	0	0	0	0	0	1	0	0	0	0	0	0	0	0	0	0	0	0	0	0	0	0	0	0	0	0	0	0	0	0	0	0	0
7d637f66e8aa9498ccb7264b5931df2e	Bacteria	Firmicutes	Clostridia	Clostridiales	Ruminococcaceae	Ruminococcaceae UCG-014	uncultured bacterium	17	0	0	0	0	0	0	0	0	0	0	0	0	0	0	0	0	0	0	0	0	0	0	0	0	0	0	0	0	0	0	17	0	0	0	0	0	0	0	0	0	0
7da9a1f497c58347b1e2f8a667e84f26	Bacteria	Firmicutes	Clostridia	Clostridiales	Lachnospiraceae	Lachnoclostridium 10	uncultured bacterium	1644	46	18	34	23	27	27	36	29	33	19	16	19	61	58	54	32	32	32	37	21	22	21	29	20	22	18	30	27	26	0	0	39	70	38	60	14	0	0	38	0	29
7db1a05303f0e6b7d2c9d3b0999c867f	Bacteria	Firmicutes	Clostridia	Clostridiales	Ruminococcaceae	Ruminococcaceae UCG-010	uncultured bacterium	19	0	0	0	0	0	0	0	0	0	0	0	0	19	0	0	0	0	0	0	0	0	0	0	0	0	0	0	0	0	0	0	0	0	0	0	0	0	0	0	0	0
7dd7d5d94ec131f3465d52b5b738f688	Bacteria	Firmicutes	Clostridia	Clostridiales	Ruminococcaceae	Hydrogenoanaerobacterium	uncultured bacterium	9	0	0	0	0	0	0	0	0	0	0	0	0	9	0	0	0	0	0	0	0	0	0	0	0	0	0	0	0	0	0	0	0	0	0	0	0	0	0	0	0	0
7e7553fb204f23f01ac3291d09b900b0	Bacteria	Firmicutes	Erysipelotrichia	Erysipelotrichales	Erysipelotrichaceae	[Anaerorhabdus] furcosa group	uncultured bacterium	28	0	0	0	0	0	9	0	4	0	0	8	0	0	0	0	0	0	0	0	0	0	0	0	0	0	0	0	0	0	0	0	0	0	0	0	0	0	0	0	0	0
7e8463edf6170b6276ce5e7528dfc81e	Bacteria	Firmicutes	Clostridia	Clostridiales	Ruminococcaceae	Ruminococcaceae UCG-013	uncultured bacterium	132	0	0	10	9	5	0	0	0	0	0	0	15	0	0	0	0	0	0	0	0	0	0	0	0	0	0	0	0	0	0	0	0	16	0	16	7	0	0	0	0	0
7f0287de720203a742420f12eff7cdf0	Bacteria	Firmicutes	Clostridia	Clostridiales	Ruminococcaceae	Ruminococcaceae UCG-013	uncultured bacterium	14	0	0	0	0	0	0	0	0	0	0	0	0	0	0	0	0	0	0	0	0	0	0	0	0	0	10	0	0	0	0	0	0	0	0	0	0	0	0	0	0	0
7f0b7cc5e3f8cbcda641e39ac41f0971	Bacteria	Firmicutes	Clostridia	Clostridiales	Ruminococcaceae	Ruminococcaceae UCG-013	uncultured bacterium	46	0	0	0	0	0	0	0	0	0	0	0	0	0	0	0	0	0	0	0	0	0	0	0	0	0	0	0	0	8	0	0	0	16	0	0	0	0	0	2	0	0
7f53e6d7c7a937e147128b2602616444	Bacteria	Firmicutes	Clostridia	Clostridiales	Lachnospiraceae	Butyrivibrio	uncultured bacterium	138	0	0	0	0	0	0	0	0	0	0	0	0	23	0	10	0	36	10	29	9	21	0	0	0	0	0	0	0	0	0	0	0	0	0	0	0	0	0	0	0	0
7f83246c757f0975e7eec4ab62a8f0f0	Bacteria	Firmicutes	Clostridia	Clostridiales	Ruminococcaceae	Ruminococcaceae UCG-010	uncultured bacterium	244	0	0	19	7	0	10	0	11	0	0	0	5	10	0	17	5	0	3	2	5	0	13	10	8	0	0	11	0	0	0	0	0	0	0	0	0	0	0	5	0	0
7fa6664547bc82ba3ab2e4d56443d23e	Bacteria	Firmicutes	Clostridia	Clostridiales	Clostridiales vadinBB60 group	uncultured bacterium	uncultured bacterium	11	0	0	0	0	0	0	0	0	0	0	0	0	0	0	0	0	0	0	0	0	0	0	0	0	0	0	0	0	0	0	0	0	0	0	0	0	0	0	0	0	0
7fecb131192897b595512ec3676f15d9	Bacteria	Firmicutes	Clostridia	Clostridiales	Ruminococcaceae	[Eubacterium] coprostanoligenes group	uncultured bacterium	2461	68	33	71	36	51	38	49	68	50	52	15	70	44	30	40	30	45	39	46	24	18	38	18	29	39	49	18	44	39	38	0	26	0	0	0	56	37	73	65	74	51
812f15a710bfccde0c03cb8c146106c6	Bacteria	Firmicutes	Clostridia	Clostridiales	Ruminococcaceae	Ruminococcaceae UCG-013	uncultured bacterium	23	0	0	0	0	0	0	0	0	0	0	0	0	0	0	0	0	0	0	0	0	0	0	0	0	0	0	0	0	0	6	0	0	0	0	0	0	0	0	0	0	0
8174892182ecab74905bffa56d21b9a4	Bacteria	Firmicutes	Clostridia	Clostridiales	Ruminococcaceae	Ruminococcaceae UCG-014	uncultured bacterium	59	0	0	3	3	6	0	0	0	3	0	0	0	0	0	0	0	0	0	0	0	0	0	0	0	0	3	0	0	0	0	0	0	0	0	0	19	0	0	6	0	0
8178a6008c6bc19482dec24cdea23e19	Bacteria	Firmicutes	Clostridia	Clostridiales	Ruminococcaceae	Ruminococcaceae UCG-010	uncultured bacterium	75	0	0	0	0	0	0	0	0	0	11	0	13	0	0	0	0	0	0	0	0	0	0	0	0	0	0	0	0	0	0	0	0	0	0	0	0	0	0	0	12	10
8187bad2c194df2c2b1c6d29b0c69268	Bacteria	Firmicutes	Clostridia	Clostridiales	Ruminococcaceae	Oscillibacter	uncultured bacterium	330	0	0	16	11	14	0	0	0	0	0	17	12	0	17	23	14	0	0	0	0	0	12	0	0	0	17	0	4	0	0	0	14	8	0	0	23	0	14	23	0	0
81ffef4580544ad196edfd5173227fdb	Bacteria	Firmicutes	Clostridia	Clostridiales	Ruminococcaceae	Ruminococcaceae UCG-010	uncultured bacterium	43	0	0	0	0	0	21	0	0	0	0	0	0	0	0	0	0	12	0	0	0	10	0	0	0	0	0	0	0	0	0	0	0	0	0	0	0	0	0	0	0	0
82034aa7028c082e687969e0f2c3947a	Bacteria	Firmicutes	Clostridia	Clostridiales	Ruminococcaceae	Ruminococcaceae NK4A214 group	uncultured bacterium	25	0	0	0	0	0	0	0	0	0	0	0	0	0	0	0	0	0	0	0	0	0	18	7	0	0	0	0	0	0	0	0	0	0	0	0	0	0	0	0	0	0
824ba0de32d35dc3a34e0068f02f9ebd	Bacteria	Firmicutes	Clostridia	Clostridiales	Clostridiales vadinBB60 group	uncultured bacterium	uncultured bacterium	4	0	0	0	0	0	0	0	0	0	0	0	0	0	0	0	0	0	0	0	4	0	0	0	0	0	0	0	0	0	0	0	0	0	0	0	0	0	0	0	0	0
825e0210d0903bf30fc87796dfbd3ac3	Bacteria	Firmicutes	Clostridia	Clostridiales	Ruminococcaceae	Ruminococcaceae UCG-013	uncultured bacterium	6	0	0	0	0	0	0	0	0	0	0	0	0	0	0	0	0	0	0	0	0	6	0	0	0	0	0	0	0	0	0	0	0	0	0	0	0	0	0	0	0	0
8277fac8a8d64c654e78077caebb5e4c	Bacteria	Firmicutes	Clostridia	Clostridiales	Ruminococcaceae	[Eubacterium] coprostanoligenes group	uncultured bacterium	30	0	0	0	0	0	0	0	0	0	0	0	0	0	0	0	0	0	0	0	0	0	0	0	0	0	0	0	0	0	0	0	0	0	0	0	0	0	0	0	0	0
82d7c6b30c2122cd4667e17df859881f	Bacteria	Firmicutes	Clostridia	Clostridiales	Ruminococcaceae	Ruminococcaceae UCG-010	uncultured bacterium	118	0	0	0	0	0	0	0	0	0	8	0	0	0	0	0	0	0	0	0	0	0	0	0	0	0	0	13	0	0	0	0	0	0	0	0	0	0	15	10	8	0
8305aae45fb91aeda6e5800167488df4	Bacteria	Firmicutes	Clostridia	Clostridiales	Ruminococcaceae	Ruminococcaceae UCG-013	uncultured bacterium	50	0	0	32	18	0	0	0	0	0	0	0	0	0	0	0	0	0	0	0	0	0	0	0	0	0	0	0	0	0	0	0	0	0	0	0	0	0	0	0	0	0
831e7009eb2e4b3a47c55db59c48da4a	Bacteria	Firmicutes	Clostridia	Clostridiales	Ruminococcaceae	Angelakisella	uncultured bacterium	2	0	0	0	0	0	0	0	0	0	0	0	0	0	0	0	0	0	0	0	0	0	0	0	0	0	0	0	2	0	0	0	0	0	0	0	0	0	0	0	0	0
835143982f28c9239aa3f6110f5b3adf	Bacteria	Firmicutes	Erysipelotrichia	Erysipelotrichales	Erysipelotrichaceae	Dielma	uncultured bacterium	85	0	0	0	0	0	0	0	0	0	0	0	0	0	0	0	0	0	0	0	0	0	0	0	0	0	0	0	0	0	0	0	0	0	0	0	5	0	0	0	0	11
84a9adebdcc56bbb554e1f6080c76f5d	Bacteria	Firmicutes	Clostridia	Clostridiales	Ruminococcaceae	Ruminococcaceae UCG-010	uncultured bacterium	26	0	0	0	0	0	15	0	11	0	0	0	0	0	0	0	0	0	0	0	0	0	0	0	0	0	0	0	0	0	0	0	0	0	0	0	0	0	0	0	0	0
84c8b25d7db1d7920c2d353471d58018	Bacteria	Firmicutes	Clostridia	Clostridiales	Ruminococcaceae	Ruminococcaceae UCG-010	uncultured bacterium	6	0	0	0	0	0	0	0	0	0	0	0	0	0	0	0	0	0	0	0	0	0	0	0	0	0	6	0	0	0	0	0	0	0	0	0	0	0	0	0	0	0
84df0005f0e900d86b0c458d678d5f43	Bacteria	Firmicutes	Clostridia	Clostridiales	Ruminococcaceae	Ruminococcaceae UCG-013	uncultured bacterium	24	0	0	0	13	0	0	0	0	0	0	0	0	0	0	0	0	0	0	0	0	0	0	0	0	0	0	0	0	0	0	0	0	0	0	0	0	0	0	0	0	0
8501567156eb78f9d9d015644c366667	Bacteria	Firmicutes	Clostridia	Clostridiales	Clostridiales vadinBB60 group	uncultured bacterium	uncultured bacterium	8	0	0	0	0	0	0	0	0	0	4	0	0	0	0	0	0	0	0	0	0	4	0	0	0	0	0	0	0	0	0	0	0	0	0	0	0	0	0	0	0	0
8503d5037430711643129d9938c23a2d	Bacteria	Firmicutes	Clostridia	Clostridiales	Lachnospiraceae	Anaerosporobacter	uncultured bacterium	373	0	0	0	0	0	0	11	0	0	0	0	0	43	34	38	0	0	30	72	19	17	0	26	0	0	0	0	0	0	0	21	0	0	0	25	0	0	0	8	0	0
85ea3c4580fe8dfe3bf268490d1743c7	Bacteria	Firmicutes	Clostridia	Clostridiales	Ruminococcaceae	Ruminococcaceae UCG-010	uncultured bacterium	77	0	0	0	0	0	0	7	0	0	0	0	22	0	0	0	0	0	0	0	0	0	0	0	9	0	0	0	0	10	0	0	0	0	0	0	0	0	0	8	0	0
8629e2e1ee6400eff4b2ddb08d249de4	Bacteria	Firmicutes	Clostridia	Clostridiales	Clostridiales vadinBB60 group	uncultured bacterium	uncultured bacterium	27	0	0	0	0	0	0	0	0	0	0	0	0	0	0	19	0	0	0	0	0	8	0	0	0	0	0	0	0	0	0	0	0	0	0	0	0	0	0	0	0	0
866c531cb624a80552970f6a32e4b6c9	Bacteria	Firmicutes	Clostridia	Clostridiales	Clostridiales vadinBB60 group	uncultured bacterium	uncultured bacterium	6	0	0	0	0	0	0	0	3	0	0	0	0	0	0	0	0	3	0	0	0	0	0	0	0	0	0	0	0	0	0	0	0	0	0	0	0	0	0	0	0	0
87c2c715b617d8aee8b81b2fed336453	Bacteria	Firmicutes	Clostridia	Clostridiales	Ruminococcaceae	Ruminococcaceae UCG-010	uncultured bacterium	35	0	9	0	0	0	9	0	0	0	0	0	7	0	0	0	0	0	0	0	0	0	0	0	0	0	0	0	0	0	0	0	0	0	0	0	0	0	0	0	0	0
8829fefb9f73edd90fe5feaf03701639	Bacteria	Firmicutes	Clostridia	Clostridiales	Ruminococcaceae	Ruminococcaceae UCG-010	uncultured bacterium	676	29	0	21	30	43	36	32	0	44	37	0	56	23	0	7	33	0	0	0	0	15	0	18	0	36	25	0	0	0	0	0	0	0	0	0	18	32	0	0	34	0
88f52f61f841142329d3f9a430117586	Bacteria	Firmicutes	Clostridia	Clostridiales	Clostridiales vadinBB60 group	uncultured bacterium	uncultured bacterium	16	0	0	0	0	0	0	0	0	0	0	0	0	0	0	0	0	0	0	16	0	0	0	0	0	0	0	0	0	0	0	0	0	0	0	0	0	0	0	0	0	0
89190741fd4ce8dfdd8ec58cae5a2390	Bacteria	Firmicutes	Clostridia	Clostridiales	Ruminococcaceae	Ruminococcaceae UCG-013	uncultured bacterium	4	0	0	0	0	0	0	0	0	0	0	0	0	0	0	0	0	0	0	0	0	0	0	0	0	0	0	0	0	4	0	0	0	0	0	0	0	0	0	0	0	0
89f182a2f877f21c8a215cf382110e44	Bacteria	Firmicutes	Clostridia	Clostridiales	Ruminococcaceae	Ruminococcaceae UCG-010	uncultured bacterium	526	0	0	23	0	15	13	14	13	10	19	17	6	0	5	0	2	15	0	0	9	0	0	0	0	0	10	17	11	13	24	0	0	0	21	0	0	0	12	17	18	24
8a76c2bbeb1c789b904899643110c840	Bacteria	Firmicutes	Clostridia	Clostridiales	Ruminococcaceae	Ruminococcaceae UCG-010	uncultured bacterium	63	0	0	0	0	0	0	0	0	0	0	0	0	0	0	0	0	0	0	0	0	0	0	0	0	0	0	0	0	0	0	0	0	0	0	0	0	0	0	0	0	0
8aa670653a650f612adfe73923ae5802	Bacteria	Firmicutes	Clostridia	Clostridiales	Ruminococcaceae	Ruminococcaceae UCG-013	uncultured bacterium	1023	10	0	10	0	20	10	17	0	7	24	20	26	14	15	0	22	23	23	29	27	55	10	0	14	0	22	9	11	22	10	20	0	20	13	0	12	38	0	12	0	27
8ad7f217cd6c7dd7f842d3ff00387d5d	Bacteria	Firmicutes	Erysipelotrichia	Erysipelotrichales	Erysipelotrichaceae	Erysipelotrichaceae UCG-004	uncultured bacterium	22	0	0	0	0	0	0	0	0	0	0	0	0	0	0	0	11	0	0	11	0	0	0	0	0	0	0	0	0	0	0	0	0	0	0	0	0	0	0	0	0	0
8b1878a667b878692b246eeadff60194	Bacteria	Firmicutes	Clostridia	Clostridiales	Ruminococcaceae	Ruminococcaceae UCG-013	uncultured bacterium	60	19	0	0	0	0	0	0	0	0	0	0	0	0	0	0	3	0	0	0	0	9	5	0	4	0	0	0	0	0	0	0	0	0	0	7	0	0	0	0	0	0
8b202e69aea0b6fdd263860a881119f4	Bacteria	Firmicutes	Clostridia	Clostridiales	Clostridiales vadinBB60 group	uncultured bacterium	uncultured bacterium	9	0	0	0	0	0	0	0	0	0	0	0	0	0	0	0	0	0	0	0	0	0	0	0	0	0	0	9	0	0	0	0	0	0	0	0	0	0	0	0	0	0
8b40690e25887f285d43d6631395f99f	Bacteria	Firmicutes	Clostridia	Clostridiales	Ruminococcaceae	Ruminococcaceae NK4A214 group	uncultured bacterium	81	0	0	0	0	0	0	0	0	0	0	0	0	0	0	0	0	0	0	0	0	0	4	0	0	0	5	0	0	0	0	0	0	0	0	0	0	0	8	9	0	14
8b9441668827a740820453ac00ef5e7c	Bacteria	Firmicutes	Clostridia	Clostridiales	Clostridiales vadinBB60 group	uncultured bacterium	uncultured bacterium	41	17	0	0	0	0	0	0	0	0	0	0	0	9	0	0	0	0	0	0	0	0	0	0	0	0	0	0	0	0	0	0	0	0	0	0	0	0	0	0	0	0
8bdfbbd9c8e5c10476027c392ee24c36	Bacteria	Firmicutes	Clostridia	Clostridiales	Ruminococcaceae	[Eubacterium] coprostanoligenes group	uncultured bacterium	4312	90	72	103	44	71	51	128	117	82	104	113	99	45	49	48	54	43	60	29	56	32	122	143	54	42	80	53	53	109	53	54	60	108	58	61	37	47	79	74	52	63
8c6239e37a8fe65c4ae04cde9f5225d0	Bacteria	Firmicutes	Erysipelotrichia	Erysipelotrichales	Erysipelotrichaceae	Candidatus Stoquefichus	uncultured bacterium	324	0	0	0	0	0	0	0	0	0	0	0	0	0	0	3	0	0	0	0	0	20	0	0	18	44	11	8	8	0	33	0	14	25	19	16	0	0	6	0	0	0
8ccfff09476c67a52148192c6eb2c6fb	Bacteria	Firmicutes	Clostridia	Clostridiales	Ruminococcaceae	Ruminococcaceae UCG-010	uncultured bacterium	2	0	0	0	0	0	0	0	0	0	0	0	0	0	0	0	0	0	0	0	0	0	0	0	0	0	0	0	0	0	0	0	0	0	0	0	2	0	0	0	0	0
8cf732af3f3d261685acf4995c6bc1ab	Bacteria	Firmicutes	Clostridia	Clostridiales	Clostridiales vadinBB60 group	uncultured bacterium	uncultured bacterium	21	6	0	0	0	0	12	0	3	0	0	0	0	0	0	0	0	0	0	0	0	0	0	0	0	0	0	0	0	0	0	0	0	0	0	0	0	0	0	0	0	0
8d149483ab1832d8fc98a819b971f43e	Bacteria	Firmicutes	Clostridia	Clostridiales	Clostridiales vadinBB60 group	uncultured bacterium	uncultured bacterium	20	16	0	0	0	0	0	0	0	0	4	0	0	0	0	0	0	0	0	0	0	0	0	0	0	0	0	0	0	0	0	0	0	0	0	0	0	0	0	0	0	0
8d5432221dd86ec4fd085fe09d98ceca	Bacteria	Firmicutes	Clostridia	Clostridiales	Ruminococcaceae	Candidatus Soleaferrea	uncultured bacterium	166	0	0	4	0	4	0	0	0	0	0	0	0	0	0	0	0	0	0	0	0	0	0	0	0	0	0	0	14	0	7	6	0	9	11	11	0	0	9	5	9	4
8d835b7bdb3fffc6c9c4ec625091b72b	Bacteria	Firmicutes	Clostridia	Clostridiales	Ruminococcaceae	Caproiciproducens	uncultured bacterium	39	0	0	0	0	0	9	0	0	0	0	0	0	0	7	0	0	0	0	0	0	0	0	3	0	0	0	0	0	0	0	0	7	0	0	0	6	0	0	0	0	0
8da5c3addb39bdef47764011825aace6	Bacteria	Firmicutes	Clostridia	Clostridiales	Ruminococcaceae	Ruminococcaceae UCG-010	uncultured bacterium	83	0	0	0	0	20	0	0	0	4	10	14	9	0	0	0	0	0	0	0	0	0	0	0	0	0	0	0	0	7	0	0	0	13	6	0	0	0	0	0	0	0
8dab89814fef7de02232ff67e6c1d2cc	Bacteria	Firmicutes	Clostridia	Clostridiales	Lachnospiraceae	Coprococcus 1	uncultured bacterium	22	0	0	0	0	2	0	0	0	0	0	2	0	0	0	0	0	0	0	0	0	0	0	0	0	0	0	0	0	0	0	8	0	0	0	0	0	0	0	0	0	5
8dc8d879ff656dcf694846d3b7da226b	Bacteria	Firmicutes	Clostridia	Clostridiales	Family XIII	[Eubacterium] nodatum group	uncultured bacterium	2144	35	34	61	48	47	30	40	27	37	37	50	46	23	10	11	15	14	24	38	0	16	35	24	29	30	34	40	44	86	103	105	56	78	93	69	29	33	0	0	0	44
8dd5025fe853904ca5749d190c267f47	Bacteria	Firmicutes	Clostridia	Clostridiales	Ruminococcaceae	Ruminococcaceae UCG-010	uncultured bacterium	11	0	0	0	0	0	0	0	0	0	0	0	0	0	0	0	0	0	0	0	0	0	0	2	0	0	0	0	0	0	0	0	0	0	0	0	0	0	0	0	0	0
8e449cccd091e5ae1368947a98db5e6b	Bacteria	Firmicutes	Clostridia	Clostridiales	Clostridiales vadinBB60 group	uncultured bacterium	uncultured bacterium	5	0	0	0	0	0	0	0	0	0	0	0	0	0	0	0	0	0	0	0	0	0	0	0	0	0	0	0	0	0	0	0	0	0	0	0	0	0	0	0	0	0
8e5cb2c0b7af0a3b117a74328300bd55	Bacteria	Firmicutes	Clostridia	Clostridiales	Ruminococcaceae	Ruminococcaceae UCG-010	uncultured bacterium	87	0	20	0	0	0	0	0	0	0	0	11	0	0	0	0	0	0	0	0	0	4	0	0	0	12	0	0	0	0	0	0	0	0	0	0	0	0	0	0	0	0
8e76ff1a37c3aca9d5c6f4d6b73ffe6a	Bacteria	Firmicutes	Clostridia	Clostridiales	Lachnospiraceae	[Eubacterium] ruminantium group	uncultured bacterium	48	0	0	0	0	0	0	0	0	0	0	9	0	0	0	0	0	0	0	0	0	0	0	6	0	0	0	0	13	0	10	10	0	0	0	0	0	0	0	0	0	0
8e9053932a8425965df5ea4ee461cd41	Bacteria	Firmicutes	Clostridia	Clostridiales	Ruminococcaceae	Ruminiclostridium 5	uncultured bacterium	243	0	0	0	0	9	0	9	8	6	0	0	12	0	0	0	0	0	0	0	0	0	9	4	11	10	0	0	0	0	0	0	5	0	15	0	0	0	0	0	0	0
8ec37e7694218eeea0934efbe769271d	Bacteria	Firmicutes	Clostridia	Clostridiales	Ruminococcaceae	Ruminococcaceae UCG-010	uncultured bacterium	13	0	0	0	0	0	0	0	0	0	0	0	0	0	0	0	0	9	0	0	0	0	0	0	0	0	0	0	0	0	0	0	0	0	0	0	0	0	0	0	0	0
8ed858cf55bb3d70a090367a61f5227d	Bacteria	Firmicutes	Clostridia	Clostridiales	Ruminococcaceae	Ruminococcaceae UCG-010	uncultured bacterium	5	0	0	0	0	0	0	0	0	0	0	0	0	0	0	0	3	0	0	2	0	0	0	0	0	0	0	0	0	0	0	0	0	0	0	0	0	0	0	0	0	0
8ee0d2ea2b12d9b2119caa6ebb05a248	Bacteria	Firmicutes	Clostridia	Clostridiales	Clostridiales vadinBB60 group	uncultured bacterium	uncultured bacterium	2	0	0	0	0	0	0	0	0	0	0	0	0	0	0	0	0	0	0	0	0	0	0	0	0	0	0	0	0	0	0	0	0	0	0	0	0	0	0	0	0	0
8ee7a2ed64032de7b9e961866e4d65df	Bacteria	Firmicutes	Clostridia	Clostridiales	Ruminococcaceae	Ruminococcaceae UCG-010	uncultured bacterium	17	0	0	0	0	0	0	0	0	0	0	0	0	0	0	0	0	0	0	0	0	0	0	0	0	0	0	0	0	0	0	0	0	0	0	0	4	0	6	0	4	3
8f04c8575455d86050f7d4c29bb5397e	Bacteria	Firmicutes	Clostridia	Clostridiales	Ruminococcaceae	Ruminococcaceae UCG-010	uncultured bacterium	48	0	0	0	0	0	0	0	0	0	0	0	20	12	0	0	0	0	0	0	0	0	0	16	0	0	0	0	0	0	0	0	0	0	0	0	0	0	0	0	0	0
8f75548ae95acba99714d36fb5e9ea49	Bacteria	Firmicutes	Clostridia	Clostridiales	Clostridiales vadinBB60 group	uncultured bacterium	uncultured bacterium	4	0	2	0	0	0	1	0	0	0	0	0	0	0	0	0	0	0	0	0	0	0	0	1	0	0	0	0	0	0	0	0	0	0	0	0	0	0	0	0	0	0
90164c44971e7c30573a28ceb71f46a0	Bacteria	Firmicutes	Clostridia	Clostridiales	Clostridiales vadinBB60 group	uncultured bacterium	uncultured bacterium	94	0	0	0	0	0	0	0	0	0	0	0	0	0	11	0	17	0	13	21	0	16	0	0	11	0	0	0	0	0	0	5	0	0	0	0	0	0	0	0	0	0
903c56e662fa38598030b684c9e34253	Bacteria	Firmicutes	Clostridia	Clostridiales	Ruminococcaceae	Ruminococcaceae UCG-013	uncultured bacterium	26	0	0	0	0	0	0	0	0	0	0	0	0	0	0	0	0	0	0	0	0	0	0	0	0	0	0	0	0	0	0	0	0	0	0	0	0	0	0	0	0	0
912e4b659f38205d6ba72e36d9a10e5a	Bacteria	Firmicutes	Clostridia	Clostridiales	Ruminococcaceae	Ruminococcaceae UCG-013	uncultured bacterium	14	0	0	0	0	0	0	0	0	0	0	14	0	0	0	0	0	0	0	0	0	0	0	0	0	0	0	0	0	0	0	0	0	0	0	0	0	0	0	0	0	0
913721d5cffdcf0fd27cce26f2182d43	Bacteria	Firmicutes	Clostridia	Clostridiales	Ruminococcaceae	Ruminococcaceae UCG-010	uncultured bacterium	19	0	0	0	0	0	4	0	7	0	0	0	0	0	0	0	0	0	0	0	0	0	0	0	8	0	0	0	0	0	0	0	0	0	0	0	0	0	0	0	0	0
916cc0ef16027420689e301a84d34935	Bacteria	Firmicutes	Clostridia	Clostridiales	Ruminococcaceae	Ruminococcaceae UCG-010	uncultured bacterium	5	0	0	0	0	0	0	0	0	0	0	0	0	0	0	0	0	0	0	0	0	0	0	0	0	0	0	0	0	0	0	0	0	0	0	0	0	0	0	0	0	0
917419a31188fbd9cecff62e6e3ca544	Bacteria	Firmicutes	Clostridia	Clostridiales	Ruminococcaceae	Ruminococcaceae UCG-013	uncultured bacterium	7	0	0	0	0	0	0	0	0	0	0	0	0	0	0	0	0	0	0	0	0	0	0	0	0	0	0	0	7	0	0	0	0	0	0	0	0	0	0	0	0	0
9196245fb6c499223093516a08e1ac9a	Bacteria	Firmicutes	Clostridia	Clostridiales	Ruminococcaceae	[Eubacterium] coprostanoligenes group	uncultured bacterium	749	0	0	0	0	0	0	0	22	17	0	0	32	0	32	27	26	56	0	22	0	44	0	0	0	0	0	21	19	22	28	57	52	0	0	0	23	0	0	19	36	54
91c7bb3b546917716438283b80a069bd	Bacteria	Firmicutes	Clostridia	Clostridiales	Ruminococcaceae	Ruminococcaceae UCG-010	uncultured bacterium	21	0	0	0	0	0	0	0	0	0	0	0	0	0	0	0	0	0	0	0	0	0	0	0	0	0	0	0	0	0	0	0	0	0	0	0	0	0	0	0	0	0
91f9d9fe8e560e23bb00ac87c6970f7a	Bacteria	Firmicutes	Clostridia	Clostridiales	Lachnospiraceae	[Eubacterium] ruminantium group	uncultured bacterium	136	0	0	0	0	0	0	4	0	7	0	0	0	0	0	0	6	9	0	0	0	0	0	0	0	0	0	0	0	0	0	0	0	29	0	0	7	0	0	0	0	0
920c1b349d00767349d74cb2269284f0	Bacteria	Firmicutes	Clostridia	Clostridiales	Ruminococcaceae	Ruminococcaceae UCG-013	uncultured bacterium	14	0	0	0	0	0	0	0	0	0	0	0	0	0	0	14	0	0	0	0	0	0	0	0	0	0	0	0	0	0	0	0	0	0	0	0	0	0	0	0	0	0
92168e736bd793d4d44547c05f09a844	Bacteria	Firmicutes	Clostridia	Clostridiales	Clostridiales vadinBB60 group	uncultured bacterium	uncultured bacterium	2	0	0	0	0	0	0	0	0	0	0	0	0	0	0	2	0	0	0	0	0	0	0	0	0	0	0	0	0	0	0	0	0	0	0	0	0	0	0	0	0	0
930b190894d917ff48e6de6081bd3d31	Bacteria	Firmicutes	Clostridia	Clostridiales	Ruminococcaceae	Ruminococcaceae UCG-010	uncultured bacterium	4	0	0	0	0	0	0	0	0	0	0	0	0	0	0	0	0	0	0	0	0	0	0	0	0	0	0	0	0	0	0	0	0	0	0	0	0	0	0	0	0	0
930c6ffe4cefd3eab58818dc40c13fd2	Bacteria	Firmicutes	Clostridia	Clostridiales	Ruminococcaceae	Ruminococcaceae UCG-010	uncultured bacterium	42	6	0	0	0	0	0	0	0	0	0	0	0	0	0	0	0	0	0	0	0	0	0	0	0	0	0	0	0	0	0	0	0	0	0	0	0	0	0	0	0	0
931a60116c9dee3552ac2df10a4982bc	Bacteria	Firmicutes	Clostridia	Clostridiales	Ruminococcaceae	Ruminococcaceae UCG-010	uncultured bacterium	1946	12	12	15	23	16	0	29	45	26	56	27	34	85	90	112	67	34	53	27	94	82	14	33	35	33	36	15	42	0	0	0	34	34	38	24	14	20	19	16	21	35
93854024af48c93e0186df4b3a3f6583	Bacteria	Firmicutes	Clostridia	Clostridiales	Ruminococcaceae	Ruminococcaceae UCG-010	uncultured bacterium	4	0	0	0	0	0	0	0	0	0	0	0	0	0	4	0	0	0	0	0	0	0	0	0	0	0	0	0	0	0	0	0	0	0	0	0	0	0	0	0	0	0
9395a63a45c3753191ebd9b979646ccc	Bacteria	Firmicutes	Clostridia	Clostridiales	Eubacteriaceae	Anaerofustis	uncultured bacterium	9	0	0	0	0	0	0	0	0	0	0	0	0	0	0	0	0	0	0	0	0	0	0	0	0	0	0	0	0	0	0	0	0	0	0	0	0	0	0	0	0	0
9395f1cf1df7313d94989f2b96be1d6a	Bacteria	Firmicutes	Clostridia	Clostridiales	Clostridiales vadinBB60 group	uncultured bacterium	uncultured bacterium	16	0	0	0	0	0	0	0	0	0	0	0	0	0	0	0	0	0	0	0	0	0	0	0	0	0	0	16	0	0	0	0	0	0	0	0	0	0	0	0	0	0
93ab253ef900e1ecf6f61c655fef4c33	Bacteria	Firmicutes	Clostridia	Clostridiales	Christensenellaceae	Christensenellaceae R-7 group	uncultured bacterium	38	0	0	0	0	0	0	0	0	0	0	0	0	0	0	0	0	0	0	0	0	0	0	0	0	0	0	0	10	0	12	0	0	0	0	16	0	0	0	0	0	0
940e525ccf5fc62a8f601c1beb19d848	Bacteria	Firmicutes	Clostridia	Clostridiales	Ruminococcaceae	Ruminococcaceae UCG-010	uncultured bacterium	23	0	0	0	0	0	0	0	0	0	0	0	0	0	0	0	0	0	0	0	0	0	0	0	0	0	10	0	0	0	0	0	0	0	0	0	0	0	0	0	0	0
943f89f6ca76db46cf3b5839a632fbc8	Bacteria	Firmicutes	Clostridia	Clostridiales	Ruminococcaceae	Ruminococcaceae UCG-013	uncultured bacterium	53	0	7	0	0	0	0	0	0	0	0	0	0	0	4	4	0	0	0	0	0	0	0	0	0	0	0	0	10	0	0	0	0	0	13	0	0	0	0	0	0	0
94c89d3c64dccae10ad54b1435ba1c6b	Bacteria	Firmicutes	Clostridia	Clostridiales	Ruminococcaceae	Ruminococcaceae UCG-010	uncultured bacterium	3114	0	0	0	0	0	0	56	49	27	121	78	132	158	120	104	124	72	138	80	262	189	0	38	59	58	0	0	156	96	44	55	59	47	35	20	16	0	0	0	14	0
952afa7f836eeef499658d62a31b45b9	Bacteria	Firmicutes	Clostridia	Clostridiales	Clostridiales vadinBB60 group	uncultured bacterium	uncultured bacterium	10	5	0	2	0	0	0	0	0	0	0	0	0	0	0	0	0	0	0	0	0	0	0	0	0	0	0	0	2	1	0	0	0	0	0	0	0	0	0	0	0	0
956fb3691cb8c6beaf57d766577afd4c	Bacteria	Firmicutes	Clostridia	Clostridiales	Ruminococcaceae	Ruminococcaceae UCG-010	uncultured bacterium	111	0	0	0	0	0	0	0	0	0	0	0	0	0	0	0	16	22	13	19	21	11	4	0	5	0	0	0	0	0	0	0	0	0	0	0	0	0	0	0	0	0
9576a3758cb47b49f0a77981ca31f145	Bacteria	Firmicutes	Clostridia	Clostridiales	Ruminococcaceae	Ruminococcaceae UCG-013	uncultured bacterium	47	0	0	0	0	0	0	0	0	0	0	6	0	0	0	0	0	0	0	0	0	0	0	0	0	0	0	0	0	0	0	0	0	0	0	0	0	0	0	0	0	0
958eceaa2c4f52e8aa54e158d7699771	Bacteria	Firmicutes	Clostridia	Clostridiales	Ruminococcaceae	Ruminococcaceae UCG-010	uncultured bacterium	1651	23	24	25	20	35	31	44	23	23	38	28	31	24	15	38	16	14	14	14	38	23	31	32	24	27	27	42	14	21	21	0	17	44	17	26	18	26	29	24	24	24
95e512abf973abf39a41587a8b24363e	Bacteria	Firmicutes	Clostridia	Clostridiales	Ruminococcaceae	Ruminiclostridium 6	uncultured bacterium	13	0	0	0	0	0	0	0	0	0	0	0	0	0	0	0	0	0	0	0	0	0	0	0	0	0	0	0	0	0	0	0	0	0	0	0	0	0	0	0	0	0
961b8723b004b8dc9ae4592ab56112f4	Bacteria	Firmicutes	Clostridia	Clostridiales	Clostridiales vadinBB60 group	uncultured bacterium	uncultured bacterium	5	0	0	0	0	0	0	0	0	0	0	0	0	0	0	0	0	0	0	0	0	0	0	0	0	0	0	0	0	0	0	0	0	0	0	0	0	0	0	0	0	0
96ae4352a54ab518ff2f200715008bcc	Bacteria	Firmicutes	Clostridia	Clostridiales	Ruminococcaceae	Ruminococcaceae UCG-014	uncultured bacterium	2	0	2	0	0	0	0	0	0	0	0	0	0	0	0	0	0	0	0	0	0	0	0	0	0	0	0	0	0	0	0	0	0	0	0	0	0	0	0	0	0	0
96d7f8bb8d611c35b388f7237cd5acc7	Bacteria	Firmicutes	Clostridia	Clostridiales	Clostridiales vadinBB60 group	uncultured bacterium	uncultured bacterium	25	0	0	0	25	0	0	0	0	0	0	0	0	0	0	0	0	0	0	0	0	0	0	0	0	0	0	0	0	0	0	0	0	0	0	0	0	0	0	0	0	0
973a66adc07725c810b5800bc3bf59d3	Bacteria	Firmicutes	Clostridia	Clostridiales	Family XIII	[Eubacterium] brachy group	uncultured bacterium	17	0	0	0	0	0	0	0	0	0	0	0	0	0	0	0	0	0	0	0	0	0	0	0	0	0	0	0	0	0	0	0	0	0	0	0	0	0	0	0	0	0
974619696a91a566d5bf1c46075f6b1d	Bacteria	Firmicutes	Clostridia	Clostridiales	Ruminococcaceae	Ruminococcaceae UCG-010	uncultured bacterium	59	0	0	0	0	2	0	0	0	0	0	9	0	0	0	7	0	0	0	0	0	0	0	0	0	0	0	0	3	0	0	0	0	0	6	9	2	0	4	0	0	0
976149a71df1969bb016ec6bab437bd6	Bacteria	Firmicutes	Clostridia	Clostridiales	Ruminococcaceae	Ruminococcaceae UCG-013	uncultured bacterium	508	0	0	0	0	0	0	18	18	0	8	0	18	0	18	15	0	16	0	0	0	11	0	0	0	0	0	0	11	0	0	0	0	11	0	0	24	0	28	0	0	17
97c718645424e1a4cb15e9741db3ed96	Bacteria	Firmicutes	Clostridia	Clostridiales	Lachnospiraceae	Lachnospiraceae UCG-002	uncultured bacterium	2	0	0	0	0	2	0	0	0	0	0	0	0	0	0	0	0	0	0	0	0	0	0	0	0	0	0	0	0	0	0	0	0	0	0	0	0	0	0	0	0	0
97d2b4264cc129e91d7bd7533d1a6ffc	Bacteria	Firmicutes	Clostridia	Clostridiales	Ruminococcaceae	Ruminococcaceae UCG-005	uncultured bacterium	164	0	0	0	0	0	0	0	0	0	0	0	0	0	0	0	0	0	0	0	0	0	0	0	0	0	0	0	0	0	24	0	23	23	0	0	0	22	0	0	0	0
97dbdc7e3761d7308eba9e030e9bf896	Bacteria	Firmicutes	Clostridia	Clostridiales	Ruminococcaceae	Ruminococcaceae UCG-013	uncultured bacterium	26	0	0	0	0	0	0	0	0	0	0	0	0	0	0	0	0	0	0	0	0	0	4	0	0	4	18	0	0	0	0	0	0	0	0	0	0	0	0	0	0	0
97fe698dd4b696278750e218279e6389	Bacteria	Firmicutes	Clostridia	Clostridiales	Ruminococcaceae	[Eubacterium] coprostanoligenes group	uncultured bacterium	93	0	0	0	0	0	0	0	0	0	0	0	20	0	0	0	0	0	0	0	0	0	0	0	0	0	0	0	15	0	13	0	0	0	0	0	0	0	0	0	0	0
9806c01ffa9a3e3f273f204a6f6f2495	Bacteria	Firmicutes	Clostridia	Clostridiales	Clostridiales vadinBB60 group	uncultured bacterium	uncultured bacterium	3	0	0	0	0	0	0	0	0	0	0	0	0	0	0	0	0	0	0	0	0	0	0	0	3	0	0	0	0	0	0	0	0	0	0	0	0	0	0	0	0	0
9821799359a0cbe2afc708985430a8cb	Bacteria	Firmicutes	Clostridia	Clostridiales	Ruminococcaceae	Ruminococcaceae UCG-010	uncultured bacterium	3	0	3	0	0	0	0	0	0	0	0	0	0	0	0	0	0	0	0	0	0	0	0	0	0	0	0	0	0	0	0	0	0	0	0	0	0	0	0	0	0	0
982d42c7dd0f5866cf947d00528b13c4	Bacteria	Firmicutes	Clostridia	Clostridiales	Ruminococcaceae	Ruminococcaceae UCG-010	uncultured bacterium	32	0	0	5	0	0	0	0	8	0	0	0	6	0	0	0	0	0	0	0	0	9	0	0	0	0	0	0	0	0	0	0	0	0	0	0	0	0	0	0	0	0
989105aa3fef0282adfd16e52f46c344	Bacteria	Firmicutes	Clostridia	Clostridiales	Ruminococcaceae	Ruminococcaceae UCG-010	uncultured bacterium	13	0	0	7	0	3	0	0	0	0	0	0	0	0	0	0	0	0	0	0	0	0	0	0	0	0	0	0	0	0	0	0	0	0	0	0	0	0	0	0	0	0
98c0f687392f42b667f13a766ec0a0b1	Bacteria	Firmicutes	Clostridia	Clostridiales	Clostridiales vadinBB60 group	uncultured bacterium	uncultured bacterium	16	16	0	0	0	0	0	0	0	0	0	0	0	0	0	0	0	0	0	0	0	0	0	0	0	0	0	0	0	0	0	0	0	0	0	0	0	0	0	0	0	0
9961b9e2f62aff7d039d00dde2ba86fe	Bacteria	Firmicutes	Clostridia	Clostridiales	Ruminococcaceae	Ruminococcaceae UCG-010	uncultured bacterium	592	0	0	0	0	0	20	16	25	38	34	19	0	0	11	8	24	12	9	12	15	12	12	9	17	12	0	0	0	0	0	0	5	0	0	10	0	30	31	26	31	0
99f6cb2a01f01a749e452cef354be7d2	Bacteria	Firmicutes	Clostridia	Clostridiales	Clostridiales vadinBB60 group	uncultured bacterium	uncultured bacterium	7	0	7	0	0	0	0	0	0	0	0	0	0	0	0	0	0	0	0	0	0	0	0	0	0	0	0	0	0	0	0	0	0	0	0	0	0	0	0	0	0	0
9a38c955ddac77669670a6c32196df0e	Bacteria	Firmicutes	Clostridia	Clostridiales	Lachnospiraceae	[Eubacterium] ruminantium group	uncultured bacterium	18	0	0	0	0	0	0	0	0	0	0	0	0	0	0	0	0	0	0	0	0	0	0	0	0	0	0	0	0	0	0	0	0	0	0	0	0	0	0	0	0	0
9a5514d865620665149974eca6f2df0a	Bacteria	Firmicutes	Clostridia	Clostridiales	Ruminococcaceae	Ruminococcaceae UCG-010	uncultured bacterium	9	0	0	0	0	0	0	0	0	0	0	0	0	0	0	0	0	0	0	0	0	0	0	0	0	9	0	0	0	0	0	0	0	0	0	0	0	0	0	0	0	0
9a65575e93f7fb18e722fe9b8fd5b163	Bacteria	Firmicutes	Clostridia	Clostridiales	Ruminococcaceae	Ruminococcaceae UCG-010	uncultured bacterium	14	0	14	0	0	0	0	0	0	0	0	0	0	0	0	0	0	0	0	0	0	0	0	0	0	0	0	0	0	0	0	0	0	0	0	0	0	0	0	0	0	0
9a9bc183dcaebe676249a787ec8689d9	Bacteria	Firmicutes	Clostridia	Clostridiales	Lachnospiraceae	Lachnospiraceae AC2044 group	uncultured bacterium	14	0	0	0	0	0	0	0	0	0	0	0	0	0	0	0	0	0	0	0	0	0	0	0	0	0	0	0	0	0	0	0	0	0	0	0	0	0	0	0	0	0
9ab2e2a0dbc3fe5765ab6dec35403b36	Bacteria	Firmicutes	Clostridia	Clostridiales	Ruminococcaceae	Ruminococcaceae UCG-010	uncultured bacterium	62	14	15	0	6	0	18	0	0	9	0	0	0	0	0	0	0	0	0	0	0	0	0	0	0	0	0	0	0	0	0	0	0	0	0	0	0	0	0	0	0	0
9ad45c8575fd3f6ba6b8f62f11d53796	Bacteria	Firmicutes	Clostridia	Clostridiales	Ruminococcaceae	Ruminococcaceae UCG-013	uncultured bacterium	5	0	0	0	0	0	0	0	0	0	0	0	0	0	0	0	0	0	0	0	0	0	0	0	0	0	0	0	0	0	0	0	0	0	0	5	0	0	0	0	0	0
9b2a8831f95ca3b5f44e70ffe700ccf2	Bacteria	Firmicutes	Clostridia	Clostridiales	Ruminococcaceae	Ruminococcaceae UCG-010	uncultured bacterium	1114	16	15	22	16	20	17	25	31	12	19	17	37	12	8	10	12	0	12	11	0	9	24	13	15	14	10	20	10	32	21	16	19	26	21	29	12	22	21	17	15	22
9b4d90497a7c17cd3718075240ff145f	Bacteria	Firmicutes	Clostridia	Clostridiales	Ruminococcaceae	Ruminococcaceae UCG-010	uncultured bacterium	14	0	0	0	0	0	0	0	0	0	0	0	0	0	0	0	0	0	0	0	0	0	0	0	0	0	0	0	0	0	0	0	0	0	0	0	0	0	0	0	0	0
9ba4772fdea38a622e90df0271e7e6d6	Bacteria	Firmicutes	Clostridia	Clostridiales	Ruminococcaceae	Ruminococcaceae UCG-010	uncultured bacterium	50	0	0	0	0	4	0	0	3	0	0	0	8	5	0	0	0	0	0	0	5	0	9	7	0	0	0	0	0	5	0	0	0	0	0	0	0	0	0	0	0	0
9bc4e378509751e37b95dccd1cfa4dec	Bacteria	Firmicutes	Clostridia	Clostridiales	Clostridiales vadinBB60 group	uncultured bacterium	uncultured bacterium	20	6	0	0	0	0	0	0	0	2	7	0	0	0	0	0	0	0	0	0	2	3	0	0	0	0	0	0	0	0	0	0	0	0	0	0	0	0	0	0	0	0
9c03e19d9e83053777d1d30510055965	Bacteria	Firmicutes	Clostridia	Clostridiales	Ruminococcaceae	Pygmaiobacter	uncultured bacterium	220	0	0	0	0	14	0	0	0	11	0	0	18	0	0	0	7	11	19	11	7	0	0	0	0	0	0	0	0	0	0	0	0	7	0	0	0	20	14	11	15	9
9c0d8268fec7e0ca4e038342dafce4f2	Bacteria	Firmicutes	Clostridia	Clostridiales	Ruminococcaceae	[Eubacterium] coprostanoligenes group	uncultured bacterium	64	0	13	0	0	0	0	0	7	0	13	0	0	0	0	0	0	0	0	8	0	0	0	0	0	23	0	0	0	0	0	0	0	0	0	0	0	0	0	0	0	0
9c3cc0346b59bfcfd2112cdfd1453fc8	Bacteria	Firmicutes	Clostridia	Clostridiales	Ruminococcaceae	Ruminococcaceae UCG-010	uncultured bacterium	14	0	12	0	0	0	2	0	0	0	0	0	0	0	0	0	0	0	0	0	0	0	0	0	0	0	0	0	0	0	0	0	0	0	0	0	0	0	0	0	0	0
9c4df45db1dc5982adfdb9ad3062f7f1	Bacteria	Firmicutes	Clostridia	Clostridiales	Lachnospiraceae	Lachnospira	uncultured bacterium	43	0	0	0	0	0	0	0	0	0	0	15	0	0	9	0	0	0	0	0	0	0	0	0	0	0	0	0	0	0	0	0	0	0	0	0	0	0	0	0	0	0
9ce7095b13166063e0fd2a234cda956d	Bacteria	Firmicutes	Clostridia	Clostridiales	Ruminococcaceae	Ruminococcaceae UCG-010	uncultured bacterium	102	6	0	0	0	0	0	0	0	0	0	0	0	0	0	0	0	0	0	0	0	8	0	0	0	0	0	0	0	0	0	0	0	0	0	0	18	0	0	0	0	0
9d6e5e100cf3e48755eea670605532f8	Bacteria	Firmicutes	Clostridia	Clostridiales	Clostridiales vadinBB60 group	uncultured bacterium	uncultured bacterium	35	0	0	0	0	0	25	0	0	0	0	0	0	0	0	0	0	0	0	0	0	0	0	0	0	0	0	0	0	0	0	0	0	0	0	0	0	0	0	0	0	0
9d7f2e8987ed578648792f357f4e497a	Bacteria	Firmicutes	Clostridia	Clostridiales	Ruminococcaceae	Ruminococcaceae UCG-010	uncultured bacterium	524	0	10	4	2	2	10	3	6	13	5	13	7	7	5	0	14	8	11	6	9	11	4	2	0	0	0	5	0	14	6	4	10	4	12	6	12	11	14	3	0	7
9dc3123df81f69222c0a02130e115a85	Bacteria	Firmicutes	Clostridia	Clostridiales	Ruminococcaceae	Ruminococcaceae UCG-010	uncultured bacterium	39	0	0	0	0	0	0	0	0	0	0	0	0	0	0	0	0	0	0	0	0	0	0	0	0	0	0	0	0	0	0	0	0	0	16	0	0	0	0	0	0	0
9e36cd3aa9d0ecd3eb242ce026d74070	Bacteria	Firmicutes	Clostridia	Clostridiales	Ruminococcaceae	uncultured	uncultured bacterium	150	0	0	0	0	0	0	0	6	0	0	0	0	3	0	4	0	0	8	7	0	17	0	0	0	0	0	0	44	0	10	3	0	0	6	0	8	0	0	0	11	4
9e91f791baffbf8acbf82264d6dfb559	Bacteria	Firmicutes	Clostridia	Clostridiales	Lachnospiraceae	Agathobacter	uncultured bacterium	69	0	0	0	0	0	0	0	0	0	0	0	0	0	0	0	0	0	0	0	0	0	0	18	0	0	0	0	8	0	0	14	13	0	0	0	0	0	0	0	0	0
9ec731839b744a5f96a61f2232b26b55	Bacteria	Firmicutes	Clostridia	Clostridiales	Ruminococcaceae	Ruminococcaceae UCG-010	uncultured bacterium	76	0	0	5	10	0	0	4	5	0	0	0	10	0	0	0	0	0	0	0	0	0	0	0	0	0	0	0	0	0	6	0	0	0	0	0	0	0	13	5	0	0
9edbf0d2c20f3a6a195b2c953f51bebf	Bacteria	Firmicutes	Clostridia	Clostridiales	Clostridiales vadinBB60 group	uncultured bacterium	uncultured bacterium	1	0	0	0	0	0	0	0	0	0	0	0	0	0	0	0	0	0	0	0	0	0	0	0	0	0	0	0	0	0	0	0	0	0	0	0	0	0	0	1	0	0
9f0be34a56c472b3f0fe365735b594f2	Bacteria	Firmicutes	Clostridia	Clostridiales	Lachnospiraceae	Cellulosilyticum	uncultured bacterium	2202	0	8	0	0	0	0	2	0	0	0	0	0	186	54	20	38	27	83	175	216	31	21	23	0	0	0	0	422	11	0	165	0	26	45	14	0	0	34	21	11	29
9f2b83049b9b33a834be823c9d9b3a10	Bacteria	Firmicutes	Clostridia	Clostridiales	Clostridiales vadinBB60 group	uncultured bacterium	uncultured bacterium	19	0	0	0	0	0	0	0	0	0	0	0	0	0	0	0	0	0	0	0	0	0	0	0	0	0	0	0	0	0	0	0	0	0	0	0	0	0	0	0	0	0
9f53bb0235d114619b791d05d10d9a2a	Bacteria	Firmicutes	Clostridia	Clostridiales	Ruminococcaceae	Ruminococcaceae UCG-009	uncultured bacterium	449	24	16	21	10	0	27	8	14	0	16	12	15	0	0	10	0	0	0	0	10	0	18	43	19	19	13	0	0	9	0	0	0	0	15	0	0	0	0	9	0	5
9fa5df2f0b821caa1b870a8e547b5fa0	Bacteria	Firmicutes	Clostridia	Clostridiales	Ruminococcaceae	Ruminiclostridium 6	uncultured bacterium	157	0	0	0	0	0	0	0	0	0	0	0	0	0	19	0	0	0	0	0	10	0	0	0	24	0	7	0	0	14	0	0	0	12	0	0	0	0	0	0	0	0
9fb13046a22b353101eb6ed69b06ec61	Bacteria	Firmicutes	Clostridia	Clostridiales	Ruminococcaceae	Ruminococcaceae UCG-013	uncultured bacterium	27	0	0	0	0	0	0	0	0	0	0	0	0	0	0	0	0	0	0	0	0	0	0	0	2	0	0	0	0	0	0	0	0	0	0	0	0	0	0	0	0	0
a0d97870063beebe2cdb0513d1237300	Bacteria	Firmicutes	Clostridia	Clostridiales	Lachnospiraceae	Roseburia	uncultured bacterium	7	0	0	0	0	0	0	0	0	0	0	0	0	0	0	0	0	0	0	0	0	0	0	0	0	0	0	0	7	0	0	0	0	0	0	0	0	0	0	0	0	0
a0dda021dfd224bdb54c5e5a81dd51eb	Bacteria	Firmicutes	Clostridia	Clostridiales	Ruminococcaceae	Ruminiclostridium 5	uncultured bacterium	204	0	0	0	0	0	0	9	0	0	0	0	0	0	0	0	3	10	8	0	0	0	0	0	0	0	12	0	13	15	24	15	0	0	11	0	11	0	0	13	0	20
a0f00d8007ecfee455c8f38f06258394	Bacteria	Firmicutes	Clostridia	Clostridiales	Ruminococcaceae	Ruminococcaceae UCG-010	uncultured bacterium	4	0	0	0	0	0	0	0	0	0	0	0	0	0	0	0	0	0	0	0	4	0	0	0	0	0	0	0	0	0	0	0	0	0	0	0	0	0	0	0	0	0
a12783a6f229d8e6f56b47bce83175c8	Bacteria	Firmicutes	Clostridia	Clostridiales	Ruminococcaceae	Ruminococcaceae UCG-010	uncultured bacterium	11	0	0	0	0	0	0	0	0	0	11	0	0	0	0	0	0	0	0	0	0	0	0	0	0	0	0	0	0	0	0	0	0	0	0	0	0	0	0	0	0	0
a142704fe5d23a68a8c639df85de834f	Bacteria	Firmicutes	Erysipelotrichia	Erysipelotrichales	Erysipelotrichaceae	Erysipelotrichaceae UCG-004	uncultured bacterium	20	0	0	0	0	0	1	0	0	0	0	0	0	0	0	0	7	0	0	6	6	0	0	0	0	0	0	0	0	0	0	0	0	0	0	0	0	0	0	0	0	0
a15381329d7b61429c37c690d4519800	Bacteria	Firmicutes	Clostridia	Clostridiales	Ruminococcaceae	Ruminococcaceae UCG-010	uncultured bacterium	233	0	0	0	0	0	0	26	0	0	14	14	11	0	0	0	0	0	0	0	0	0	0	0	0	0	0	0	0	0	0	0	0	0	0	0	0	0	20	0	0	0
a17eb55e98ba305ba26d83537a0c372b	Bacteria	Firmicutes	Clostridia	Clostridiales	Ruminococcaceae	Ruminococcaceae UCG-010	uncultured bacterium	12	0	0	0	0	0	0	0	0	0	0	0	0	0	0	0	0	0	0	0	0	0	0	0	0	0	0	0	0	0	0	0	0	0	0	0	0	0	0	0	0	0
a1eb64f8b9355fd7f31c40fad696ab16	Bacteria	Firmicutes	Clostridia	Clostridiales	Clostridiales vadinBB60 group	uncultured bacterium	uncultured bacterium	209	19	24	0	0	0	17	0	11	7	12	14	8	5	9	0	0	0	0	0	0	9	10	6	1	0	0	0	6	0	0	0	7	3	0	0	0	0	0	0	0	0
a1f864042d563b3841d6493a29edebf8	Bacteria	Firmicutes	Clostridia	Clostridiales	Clostridiales vadinBB60 group	uncultured bacterium	uncultured bacterium	27	0	0	0	0	0	0	0	0	0	0	0	0	0	0	27	0	0	0	0	0	0	0	0	0	0	0	0	0	0	0	0	0	0	0	0	0	0	0	0	0	0
a1f8967cb82fcedbe4e5a2d4f15db997	Bacteria	Firmicutes	Clostridia	Clostridiales	Ruminococcaceae	Ruminococcaceae UCG-010	uncultured bacterium	7	0	0	0	0	0	0	0	7	0	0	0	0	0	0	0	0	0	0	0	0	0	0	0	0	0	0	0	0	0	0	0	0	0	0	0	0	0	0	0	0	0
a22588234c2af842eb7fc14ebec6e9c9	Bacteria	Firmicutes	Clostridia	Clostridiales	Ruminococcaceae	Ruminococcaceae UCG-004	uncultured bacterium	657	0	0	0	14	19	15	0	0	11	8	0	0	0	0	0	0	0	0	15	0	14	9	6	7	10	22	0	28	35	49	63	18	46	19	45	14	0	12	15	0	0
a22fe30e6419717483cac9e50d529d98	Bacteria	Firmicutes	Clostridia	Clostridiales	Clostridiales vadinBB60 group	uncultured bacterium	uncultured bacterium	17	0	0	0	0	0	10	0	0	0	0	0	0	0	0	0	0	0	0	0	0	0	0	0	0	0	0	0	0	0	0	0	0	0	0	0	0	0	0	0	0	0
a25247c3932b48f116a9d5dcde4fb32f	Bacteria	Firmicutes	Clostridia	Clostridiales	Ruminococcaceae	Ruminococcaceae UCG-010	uncultured bacterium	64	0	0	0	0	0	0	0	0	0	0	0	0	0	13	0	14	0	1	10	13	9	0	0	0	0	0	0	0	0	0	0	4	0	0	0	0	0	0	0	0	0
a2cbcdc29fb9300695a6394a27d3524b	Bacteria	Firmicutes	Clostridia	Clostridiales	Ruminococcaceae	[Eubacterium] coprostanoligenes group	uncultured bacterium	107	0	0	0	0	0	0	12	0	0	10	0	5	0	5	0	0	0	0	0	0	8	0	0	0	0	0	0	0	0	13	0	0	0	0	0	0	0	0	5	5	0
a2f3b70cccc31fd48b1cf0c694bdb32d	Bacteria	Firmicutes	Clostridia	Clostridiales	Ruminococcaceae	Ruminiclostridium 5	uncultured bacterium	34	0	0	0	0	0	0	0	0	0	0	0	0	0	0	0	0	0	0	0	0	0	0	0	0	0	0	0	0	0	0	0	0	0	0	0	0	18	16	0	0	0
a36cb201a6de284c66e160f1d045bb5a	Bacteria	Firmicutes	Clostridia	Clostridiales	Ruminococcaceae	Ruminococcaceae UCG-010	uncultured bacterium	69	12	13	0	0	4	0	0	2	0	7	6	0	0	0	10	0	0	0	0	0	0	0	0	0	0	0	0	2	0	0	0	2	0	0	0	0	0	0	0	0	0
a3d6ac79fe13e230f82304300b5c8fc6	Bacteria	Firmicutes	Clostridia	Clostridiales	Ruminococcaceae	Ruminococcaceae UCG-013	uncultured bacterium	20	0	0	0	0	0	0	0	20	0	0	0	0	0	0	0	0	0	0	0	0	0	0	0	0	0	0	0	0	0	0	0	0	0	0	0	0	0	0	0	0	0
a43b9671ad10292e346f26389a8d9f29	Bacteria	Firmicutes	Clostridia	Clostridiales	Ruminococcaceae	Candidatus Soleaferrea	uncultured bacterium	203	0	0	0	0	9	0	0	6	16	0	0	12	0	0	6	0	0	0	0	0	11	8	0	15	0	15	0	0	13	0	0	0	0	0	0	0	0	17	8	0	17
a43fe7803b3535bd75ffc02263cd6be8	Bacteria	Firmicutes	Clostridia	Clostridiales	Ruminococcaceae	Ruminococcaceae UCG-013	uncultured bacterium	47	0	0	0	0	0	0	0	0	0	0	0	0	0	0	0	0	0	0	0	0	0	0	0	0	14	0	0	0	0	25	0	0	0	0	0	0	0	0	0	0	0
a4409b49090d55efbe30311c546f38b7	Bacteria	Firmicutes	Clostridia	Clostridiales	Clostridiales vadinBB60 group	uncultured bacterium	uncultured bacterium	12	0	10	0	0	0	0	0	0	0	0	0	0	0	0	0	0	0	0	0	0	0	0	0	0	0	0	0	0	0	2	0	0	0	0	0	0	0	0	0	0	0
a46e952e46897dbc5ab94f3d857e8822	Bacteria	Firmicutes	Clostridia	Clostridiales	Clostridiales vadinBB60 group	uncultured bacterium	uncultured bacterium	27	5	3	0	0	0	7	0	0	1	0	0	0	0	0	0	1	5	0	0	5	0	0	0	0	0	0	0	0	0	0	0	0	0	0	0	0	0	0	0	0	0
a46ede2cad82d0b3da4e16e4b9cc805f	Bacteria	Firmicutes	Clostridia	Clostridiales	Ruminococcaceae	Ruminococcaceae UCG-013	uncultured bacterium	15	0	0	0	0	0	0	0	0	0	0	0	0	0	0	0	0	0	0	0	0	0	0	0	0	0	0	0	8	0	0	0	0	0	0	0	0	0	0	0	0	0
a4b202ea187ccead3cb68d68798dc23e	Bacteria	Firmicutes	Clostridia	Clostridiales	Ruminococcaceae	Ruminococcaceae UCG-010	uncultured bacterium	971	0	0	7	0	9	0	8	13	12	0	4	10	0	3	0	0	0	0	0	0	3	24	36	19	44	15	25	0	13	27	6	83	8	24	19	18	46	38	26	32	25
a4b7ecc30171689c6a86df6a3c756ade	Bacteria	Firmicutes	Clostridia	Clostridiales	Family XIII	[Eubacterium] brachy group	uncultured bacterium	28	0	0	0	0	0	0	7	0	0	0	0	0	0	0	0	0	0	0	0	0	0	0	0	0	0	0	0	0	0	12	9	0	0	0	0	0	0	0	0	0	0
a4e1dcba9edd174b58c389f6e69f5c90	Bacteria	Firmicutes	Clostridia	Clostridiales	Ruminococcaceae	Ruminococcaceae UCG-010	uncultured bacterium	26	0	0	0	26	0	0	0	0	0	0	0	0	0	0	0	0	0	0	0	0	0	0	0	0	0	0	0	0	0	0	0	0	0	0	0	0	0	0	0	0	0
a4e95f502ed81f54604ca11d197a9b32	Bacteria	Firmicutes	Clostridia	Clostridiales	Ruminococcaceae	[Eubacterium] coprostanoligenes group	uncultured bacterium	107	0	0	0	0	0	21	23	17	0	40	0	0	0	0	0	0	0	0	0	0	0	0	0	0	0	0	0	0	6	0	0	0	0	0	0	0	0	0	0	0	0
a570e0f2afb3fa7a01c20e24c7cafe21	Bacteria	Firmicutes	Clostridia	Clostridiales	Peptococcaceae	Desulfitispora	uncultured bacterium	152	0	0	0	0	0	0	0	0	0	0	0	0	18	0	0	0	0	2	0	0	0	6	17	15	5	4	0	5	0	0	0	0	10	0	23	0	0	5	0	0	0
a5c0a31a6f6bfe7634827316954127bf	Bacteria	Firmicutes	Clostridia	Clostridiales	Ruminococcaceae	Ruminococcaceae UCG-013	uncultured bacterium	23	0	0	0	0	0	0	0	0	0	0	0	0	0	0	0	0	0	0	0	0	0	0	0	0	0	0	0	0	0	0	0	0	0	0	0	0	0	0	0	0	0
a5c2cc7c82dfd0fffe206e4262d8d2cc	Bacteria	Firmicutes	Clostridia	Clostridiales	Ruminococcaceae	Ruminococcaceae UCG-013	uncultured bacterium	245	0	4	0	0	0	0	5	15	0	0	7	11	0	0	0	0	0	0	0	0	0	0	6	7	7	0	0	7	0	8	5	7	8	0	14	10	0	11	0	7	12
a5f08067b089929c9f80ab55c4923f39	Bacteria	Firmicutes	Clostridia	Clostridiales	Ruminococcaceae	[Eubacterium] coprostanoligenes group	uncultured bacterium	268	14	13	0	13	9	0	10	18	0	10	0	17	0	0	0	0	0	0	0	0	0	0	0	10	0	0	0	0	0	5	0	0	0	9	0	0	0	9	0	0	0
a65551fb17bf95d3e83fe9ee5cac0ccc	Bacteria	Firmicutes	Clostridia	Clostridiales	Ruminococcaceae	Ruminococcaceae UCG-010	uncultured bacterium	12	0	0	0	0	0	0	0	0	0	0	0	0	0	12	0	0	0	0	0	0	0	0	0	0	0	0	0	0	0	0	0	0	0	0	0	0	0	0	0	0	0
a66410c24263c9e9d190bee4c870962d	Bacteria	Firmicutes	Clostridia	Clostridiales	Ruminococcaceae	[Eubacterium] coprostanoligenes group	uncultured bacterium	131	0	0	0	0	0	0	0	0	0	0	0	0	0	0	0	0	0	0	0	0	0	42	8	0	0	0	38	0	0	0	0	0	0	0	0	0	0	0	0	0	0
a68c45525a93836146d530f5f1350a1e	Bacteria	Firmicutes	Clostridia	Clostridiales	Ruminococcaceae	Ruminococcaceae UCG-010	uncultured bacterium	17	0	0	0	0	0	0	0	0	0	0	0	0	0	0	0	0	0	0	0	0	0	0	0	0	0	0	0	0	0	0	0	0	0	0	0	0	0	0	0	0	0
a699a4c2af381b4737500d2fa1e44e7c	Bacteria	Firmicutes	Clostridia	Clostridiales	Ruminococcaceae	GCA-900066225	uncultured bacterium	37	0	0	0	0	0	0	0	0	0	0	0	0	0	0	0	0	0	0	0	0	0	5	0	2	0	0	0	0	0	0	0	0	0	0	0	0	0	0	0	0	0
a69b7c90819ade8cc19cfe9396f105d1	Bacteria	Firmicutes	Clostridia	Clostridiales	Clostridiales vadinBB60 group	uncultured bacterium	uncultured bacterium	6	0	0	0	0	0	0	0	0	0	1	0	0	0	0	0	5	0	0	0	0	0	0	0	0	0	0	0	0	0	0	0	0	0	0	0	0	0	0	0	0	0
a6d2d48544c6afcdad7112e63ee6e637	Bacteria	Firmicutes	Clostridia	Clostridiales	Ruminococcaceae	Ruminococcaceae UCG-010	uncultured bacterium	8	0	6	0	0	0	0	0	2	0	0	0	0	0	0	0	0	0	0	0	0	0	0	0	0	0	0	0	0	0	0	0	0	0	0	0	0	0	0	0	0	0
a6e388be63866b9828986b4fb5ed8457	Bacteria	Firmicutes	Clostridia	Clostridiales	Ruminococcaceae	Ruminococcaceae UCG-010	uncultured bacterium	56	0	0	0	0	0	0	0	0	0	0	0	0	0	0	0	0	0	0	0	0	0	0	0	0	0	4	0	0	0	0	0	0	10	0	0	7	5	4	5	5	6
a7225fb7e99770b6f209937a5edd16c7	Bacteria	Firmicutes	Clostridia	Clostridiales	Ruminococcaceae	Ruminococcaceae UCG-009	uncultured bacterium	2622	0	42	33	31	33	20	81	121	45	44	42	77	17	13	0	22	12	13	0	34	20	72	70	56	88	148	78	13	12	35	0	0	20	0	0	86	96	83	35	98	41
a725ac34306e039ad7bee42f191f44c6	Bacteria	Firmicutes	Clostridia	Clostridiales	Ruminococcaceae	Ruminococcaceae UCG-010	uncultured bacterium	7	0	0	0	0	0	0	0	0	0	0	0	0	0	0	0	0	0	0	0	0	0	0	0	0	0	0	0	0	7	0	0	0	0	0	0	0	0	0	0	0	0
a73b8e178e97279f7284917bf9246e42	Bacteria	Firmicutes	Clostridia	Clostridiales	Ruminococcaceae	Ruminococcaceae UCG-010	uncultured bacterium	87	0	0	0	0	13	0	0	0	0	0	0	0	0	0	0	0	0	0	0	10	0	0	0	0	0	0	0	0	0	0	0	0	0	4	0	0	0	0	0	12	0
a747a3fbcca4c316ecfb422491624dde	Bacteria	Firmicutes	Clostridia	Clostridiales	Clostridiales vadinBB60 group	uncultured bacterium	uncultured bacterium	106	0	23	0	0	0	0	0	0	13	0	0	0	9	0	0	0	0	0	16	7	0	0	0	0	0	0	9	4	0	0	0	0	0	7	0	0	0	0	0	0	0
a7ce4458a84352b737252602bc894b04	Bacteria	Firmicutes	Clostridia	Clostridiales	Ruminococcaceae	Ruminococcaceae UCG-010	uncultured bacterium	124	0	0	0	8	0	0	0	4	11	9	14	12	0	0	0	0	0	0	0	0	0	0	0	0	0	0	0	6	0	0	0	9	0	0	0	0	0	0	0	0	0
a7dbbc9ae18eb68c9a2da30dbe5db728	Bacteria	Firmicutes	Clostridia	Clostridiales	Ruminococcaceae	Ruminococcaceae UCG-013	uncultured bacterium	87	0	0	0	0	0	0	0	9	0	0	0	0	9	0	0	0	0	0	0	0	0	0	0	0	0	0	0	0	0	0	0	0	0	0	0	6	0	8	14	18	0
a7e9ccb554d2b6595f0dc918c5fa9b3d	Bacteria	Firmicutes	Clostridia	Clostridiales	Ruminococcaceae	uncultured	uncultured bacterium	3	0	0	0	0	0	0	0	0	0	0	0	0	0	0	0	0	0	0	0	0	0	0	3	0	0	0	0	0	0	0	0	0	0	0	0	0	0	0	0	0	0
a806fc2b653f4418e94143782364f07a	Bacteria	Firmicutes	Clostridia	Clostridiales	Ruminococcaceae	Ruminiclostridium 1	uncultured bacterium	77	0	0	0	0	0	0	4	9	10	19	10	0	0	0	0	0	0	0	0	0	0	0	0	0	0	0	0	0	0	0	15	10	0	0	0	0	0	0	0	0	0
a878252805c61f75f40856ea65ae4205	Bacteria	Firmicutes	Erysipelotrichia	Erysipelotrichales	Erysipelotrichaceae	Faecalitalea	uncultured bacterium	6	0	0	0	2	2	2	0	0	0	0	0	0	0	0	0	0	0	0	0	0	0	0	0	0	0	0	0	0	0	0	0	0	0	0	0	0	0	0	0	0	0
a89d34914b0969a04761f6d4f811c3a4	Bacteria	Firmicutes	Erysipelotrichia	Erysipelotrichales	Erysipelotrichaceae	Erysipelotrichaceae UCG-004	uncultured bacterium	9	0	0	0	0	0	0	0	0	0	0	2	0	0	0	0	0	2	0	0	5	0	0	0	0	0	0	0	0	0	0	0	0	0	0	0	0	0	0	0	0	0
a8ea560234ffd5caac55e2b9bde06045	Bacteria	Firmicutes	Clostridia	Clostridiales	Ruminococcaceae	Ruminococcaceae UCG-010	uncultured bacterium	30	0	0	0	0	0	0	0	0	9	0	0	0	0	0	0	0	0	0	0	0	0	0	0	0	0	0	0	0	0	0	0	0	0	0	0	0	0	0	0	0	0
a94d42178151301754e8d54a1a046f63	Bacteria	Firmicutes	Clostridia	Clostridiales	Ruminococcaceae	Ruminococcaceae UCG-010	uncultured bacterium	19	0	0	0	0	0	0	0	0	0	0	0	0	0	0	0	0	0	0	0	0	0	0	0	0	0	0	0	0	0	0	0	0	0	0	0	0	0	0	0	0	0
a9c96c9e37baa3dde1bfa8ca736e73de	Bacteria	Firmicutes	Clostridia	Clostridiales	Ruminococcaceae	Ruminococcaceae UCG-010	uncultured bacterium	123	0	0	0	0	0	0	0	0	0	23	0	0	11	0	0	18	0	0	16	19	21	0	0	0	0	0	0	0	0	0	0	0	0	0	0	0	0	0	0	0	0
a9d3dd340eb05c620de28218030acef3	Bacteria	Firmicutes	Clostridia	Clostridiales	Ruminococcaceae	Ruminococcaceae UCG-013	uncultured bacterium	37	0	0	0	0	0	0	0	0	0	0	0	0	0	0	0	0	0	0	0	0	0	0	0	0	0	0	0	0	0	0	0	0	0	0	0	0	0	0	0	37	0
aa2dcc48226dab9c6ec1b88eb7ef99f5	Bacteria	Firmicutes	Clostridia	Clostridiales	Ruminococcaceae	Ruminococcaceae UCG-010	uncultured bacterium	73	0	0	0	0	0	0	0	0	0	0	0	0	0	0	0	0	0	0	0	12	0	0	0	0	0	0	0	0	0	4	0	0	0	0	8	10	0	0	0	9	0
aa3d2390dee08373ecfd719a1f34fda1	Bacteria	Firmicutes	Clostridia	Clostridiales	Ruminococcaceae	Ruminococcaceae UCG-013	uncultured bacterium	7	0	0	0	0	0	0	0	0	0	0	0	0	0	0	0	0	0	0	0	0	0	0	0	0	0	0	0	0	7	0	0	0	0	0	0	0	0	0	0	0	0
aa47f351f7b1184059dcd4c4b567845b	Bacteria	Firmicutes	Clostridia	Clostridiales	Ruminococcaceae	Ruminococcaceae UCG-010	uncultured bacterium	26	0	0	0	0	0	0	0	0	0	0	0	0	0	0	0	0	0	0	0	0	0	0	0	0	0	0	0	0	0	0	0	0	0	0	0	0	0	0	11	0	15
aa5b52c3ef49745fe5c2047197e0c5df	Bacteria	Firmicutes	Clostridia	Clostridiales	Ruminococcaceae	Ruminococcaceae UCG-013	uncultured bacterium	8	0	0	0	0	0	0	0	0	0	0	0	0	0	0	0	0	0	0	0	0	0	0	0	0	0	0	0	0	0	0	0	0	0	0	0	0	0	0	0	0	0
aaa35121710e25a597bae2278643bf02	Bacteria	Firmicutes	Clostridia	Clostridiales	Clostridiales vadinBB60 group	uncultured bacterium	uncultured bacterium	11	0	11	0	0	0	0	0	0	0	0	0	0	0	0	0	0	0	0	0	0	0	0	0	0	0	0	0	0	0	0	0	0	0	0	0	0	0	0	0	0	0
aab22912142488a7ef7465543d74b15d	Bacteria	Firmicutes	Clostridia	Clostridiales	Ruminococcaceae	Ruminiclostridium 9	uncultured bacterium	48	0	0	0	0	0	0	0	0	0	0	0	0	0	0	0	0	0	0	0	0	0	0	0	0	0	0	0	0	0	0	0	0	0	0	0	0	0	0	0	0	0
ab2ced6acecd0db4549a091c9d06606b	Bacteria	Firmicutes	Clostridia	Clostridiales	Ruminococcaceae	Ruminococcaceae UCG-010	uncultured bacterium	281	0	0	0	0	0	0	0	0	11	11	0	0	0	0	0	0	31	0	0	0	0	0	16	0	0	0	0	16	10	29	24	0	17	20	0	0	0	0	0	0	0
ab421247e00c31747c40859b0161434e	Bacteria	Firmicutes	Clostridia	Clostridiales	Ruminococcaceae	Ruminococcaceae UCG-013	uncultured bacterium	30	0	0	0	0	0	0	0	0	0	0	0	0	0	30	0	0	0	0	0	0	0	0	0	0	0	0	0	0	0	0	0	0	0	0	0	0	0	0	0	0	0
ab518d589a25c73ca5e27c8ede4d88fa	Bacteria	Firmicutes	Clostridia	Clostridiales	Ruminococcaceae	Ruminococcaceae UCG-013	uncultured bacterium	172	0	0	10	0	0	0	0	11	7	7	0	12	0	0	0	17	0	9	0	7	15	0	0	0	0	0	0	0	0	14	0	0	0	0	0	0	0	0	0	0	0
abb132504fde5246271a85a916c8a609	Bacteria	Firmicutes	Clostridia	Clostridiales	Lachnospiraceae	Anaerosporobacter	uncultured bacterium	19	0	0	0	0	0	0	0	0	0	0	0	0	0	0	0	0	0	0	0	0	0	0	11	0	0	0	0	0	0	0	8	0	0	0	0	0	0	0	0	0	0
abd18093d562d1bb0390165632a3f9e9	Bacteria	Firmicutes	Clostridia	Clostridiales	Ruminococcaceae	Ruminococcaceae UCG-010	uncultured bacterium	24	0	0	0	0	0	0	0	0	0	0	0	0	24	0	0	0	0	0	0	0	0	0	0	0	0	0	0	0	0	0	0	0	0	0	0	0	0	0	0	0	0
ac218bd955ce71608862f3993c76acf9	Bacteria	Firmicutes	Clostridia	Clostridiales	Ruminococcaceae	Ruminococcaceae UCG-010	uncultured bacterium	30	0	0	0	0	0	0	0	0	0	0	0	0	0	0	0	0	0	0	0	0	0	6	0	10	0	0	0	0	0	0	0	0	0	0	0	0	0	0	0	0	0
ac652c62c4789c5151658b39bb3c92eb	Bacteria	Firmicutes	Clostridia	Clostridiales	Defluviitaleaceae	Defluviitaleaceae UCG-011	uncultured bacterium	214	0	0	0	0	0	0	3	0	9	0	7	0	5	11	0	5	11	8	5	11	5	0	0	3	0	2	6	4	3	15	6	0	0	8	10	7	3	0	0	9	0
ac9592115b713378c1afde8c6d1ea76f	Bacteria	Firmicutes	Clostridia	Clostridiales	Defluviitaleaceae	Defluviitaleaceae UCG-011	uncultured bacterium	26	0	0	0	0	0	0	0	0	0	0	0	0	0	0	0	0	0	0	0	0	0	0	0	0	0	0	4	0	0	0	6	0	0	0	0	0	0	0	0	0	0
accb09cb0e598c2479f59273f07e5ad5	Bacteria	Firmicutes	Clostridia	Clostridiales	Clostridiales vadinBB60 group	uncultured bacterium	uncultured bacterium	8	0	0	0	0	0	0	0	0	0	0	0	2	0	2	0	0	2	0	2	0	0	0	0	0	0	0	0	0	0	0	0	0	0	0	0	0	0	0	0	0	0
ad0d85c7275b9a1b1557c9d6c84abb7e	Bacteria	Firmicutes	Clostridia	Clostridiales	Ruminococcaceae	Ruminococcaceae UCG-010	uncultured bacterium	599	24	16	26	23	28	15	0	9	10	17	8	17	8	5	6	10	0	0	0	9	0	16	11	16	12	12	10	17	23	5	0	0	26	17	0	13	8	15	7	13	10
ad1478152104215677a0f58ad876e762	Bacteria	Firmicutes	Clostridia	Clostridiales	Ruminococcaceae	Ruminiclostridium	uncultured bacterium	148	0	20	29	0	19	22	0	0	0	0	0	0	0	0	0	0	0	0	0	0	0	0	0	7	0	0	0	0	27	0	0	0	0	0	0	0	0	0	0	0	0
ad23d28ad2627c34963481dbdcb5ed12	Bacteria	Firmicutes	Clostridia	Clostridiales	Lachnospiraceae	Butyrivibrio	uncultured bacterium	156	0	0	0	0	0	0	0	0	0	0	0	0	0	24	18	18	10	20	24	0	11	0	0	0	0	0	0	0	0	0	0	0	0	0	0	0	0	0	0	0	0
ad4bbb951227212d0e7e1b394770fa82	Bacteria	Firmicutes	Erysipelotrichia	Erysipelotrichales	Erysipelotrichaceae	Coprobacillus	uncultured bacterium	178	0	5	4	13	4	0	0	0	0	9	0	15	0	0	0	0	0	0	4	0	4	7	3	0	4	4	9	0	8	9	0	0	10	0	0	0	0	0	5	13	8
ad8a9cffb43117eb5e898e6fdb1722f0	Bacteria	Firmicutes	Clostridia	Clostridiales	Clostridiales vadinBB60 group	uncultured bacterium	uncultured bacterium	2	0	0	0	0	0	0	0	0	0	0	0	0	0	0	0	0	0	2	0	0	0	0	0	0	0	0	0	0	0	0	0	0	0	0	0	0	0	0	0	0	0
ad92c3a87487208beb975c5a8e182240	Bacteria	Firmicutes	Clostridia	Clostridiales	Ruminococcaceae	Ruminococcaceae UCG-010	uncultured bacterium	167	0	0	0	0	0	0	0	0	0	0	0	0	0	8	57	0	16	0	16	44	26	0	0	0	0	0	0	0	0	0	0	0	0	0	0	0	0	0	0	0	0
adb0cd3667af4e9a5c095ecf3311cb23	Bacteria	Firmicutes	Clostridia	Clostridiales	Ruminococcaceae	Ruminococcaceae UCG-010	uncultured bacterium	104	16	19	0	0	0	7	2	1	0	3	3	0	2	7	5	3	0	0	8	8	0	0	0	3	0	0	5	0	0	0	0	0	0	0	0	0	0	0	0	0	0
adb88be65dcd4b11cef3c4aef55995c0	Bacteria	Firmicutes	Clostridia	Clostridiales	Ruminococcaceae	[Eubacterium] coprostanoligenes group	uncultured bacterium	130	0	0	0	0	0	6	0	0	0	0	15	21	0	0	0	0	16	0	0	0	6	0	0	0	0	0	0	6	0	17	0	0	0	0	0	0	0	0	0	0	0
ae36ec7e014e5f7f8f817d03a0a9bd6d	Bacteria	Firmicutes	Clostridia	Clostridiales	Ruminococcaceae	Ruminococcaceae UCG-010	uncultured bacterium	16	0	0	0	0	0	0	0	0	0	0	0	0	0	0	0	0	0	0	0	0	0	0	0	0	0	0	0	0	0	0	0	0	0	0	0	0	0	0	0	0	0
ae446266768aa5596539c124767f8371	Bacteria	Firmicutes	Clostridia	Clostridiales	Ruminococcaceae	Ruminococcaceae UCG-010	uncultured bacterium	1422	21	22	28	33	24	21	44	19	18	25	33	48	19	28	14	41	26	19	25	38	21	42	32	14	25	16	23	19	19	16	0	12	17	19	21	14	13	20	25	8	17
af010c4c7e9e6c906bf4ab91215b2db1	Bacteria	Firmicutes	Clostridia	Clostridiales	Ruminococcaceae	Ruminococcaceae UCG-010	uncultured bacterium	594	5	9	11	15	8	5	15	11	23	19	19	40	6	8	4	9	25	5	12	11	0	0	6	11	0	3	0	16	0	26	0	3	0	0	11	8	13	7	13	14	15
af32bd30b133564d5cfd8b3a1c1f2895	Bacteria	Firmicutes	Clostridia	Clostridiales	Clostridiales vadinBB60 group	uncultured bacterium	uncultured bacterium	6	0	0	0	0	0	0	0	0	0	0	0	0	0	3	1	0	0	0	0	0	0	0	0	0	0	0	0	0	2	0	0	0	0	0	0	0	0	0	0	0	0
af4f52ca0f073c4d51097410e2781a39	Bacteria	Firmicutes	Clostridia	Clostridiales	Ruminococcaceae	Ruminococcaceae UCG-014	uncultured bacterium	8	0	0	0	0	0	0	0	0	0	0	0	0	0	0	0	0	0	0	0	0	0	0	0	0	0	0	0	0	0	0	0	0	0	8	0	0	0	0	0	0	0
afa920d5e44f71fa3fbeaa59c8aba846	Bacteria	Firmicutes	Clostridia	Clostridiales	Ruminococcaceae	Ruminococcaceae UCG-010	uncultured bacterium	6	0	0	0	0	0	0	0	0	0	0	0	0	0	0	0	0	0	0	0	0	0	0	0	0	0	0	0	0	6	0	0	0	0	0	0	0	0	0	0	0	0
afd19ffb07aaa9dfaaaeb9ef09efc49f	Bacteria	Firmicutes	Clostridia	Clostridiales	Clostridiales vadinBB60 group	uncultured bacterium	uncultured bacterium	2	0	0	0	0	0	0	0	0	0	0	0	0	0	0	2	0	0	0	0	0	0	0	0	0	0	0	0	0	0	0	0	0	0	0	0	0	0	0	0	0	0
afe136faadd4e4e8b0d8c0aa4aaba8f4	Bacteria	Firmicutes	Clostridia	Clostridiales	Ruminococcaceae	Ruminococcaceae UCG-010	uncultured bacterium	52	0	0	10	31	0	0	0	0	0	0	0	0	0	0	0	0	0	0	0	0	0	0	0	0	0	0	0	0	0	0	0	0	0	0	0	0	0	0	0	0	0
aff3167c978578e2d4dbfb6842b3424b	Bacteria	Firmicutes	Clostridia	Clostridiales	Ruminococcaceae	Ruminococcaceae UCG-010	uncultured bacterium	4	0	0	0	0	0	0	0	0	0	0	0	0	0	0	0	0	0	0	0	0	0	0	0	0	0	0	0	0	0	0	0	0	0	0	0	0	0	0	0	0	0
b0ac6a5c62137c18dc331d5d61b039d7	Bacteria	Firmicutes	Clostridia	Clostridiales	Ruminococcaceae	Ruminococcaceae UCG-010	uncultured bacterium	10	0	0	0	0	0	0	0	0	0	0	0	10	0	0	0	0	0	0	0	0	0	0	0	0	0	0	0	0	0	0	0	0	0	0	0	0	0	0	0	0	0
b0b48e0143f4ec03afa980b3a4474f25	Bacteria	Firmicutes	Clostridia	Clostridiales	Clostridiales vadinBB60 group	uncultured bacterium	uncultured bacterium	5	5	0	0	0	0	0	0	0	0	0	0	0	0	0	0	0	0	0	0	0	0	0	0	0	0	0	0	0	0	0	0	0	0	0	0	0	0	0	0	0	0
b0e4b9f56bd32fad4f5855e6fea51c7c	Bacteria	Firmicutes	Clostridia	Clostridiales	Ruminococcaceae	Ruminococcus 2	uncultured bacterium	21	0	0	0	0	0	0	0	0	0	0	0	0	0	0	0	0	0	0	0	0	0	0	0	0	0	0	0	0	0	0	21	0	0	0	0	0	0	0	0	0	0
b0f36af3fda6b0915e2a2b0c618c5af6	Bacteria	Firmicutes	Clostridia	Clostridiales	Ruminococcaceae	Hydrogenoanaerobacterium	uncultured bacterium	71	0	0	0	0	0	0	0	0	12	0	7	0	0	10	0	0	0	0	0	0	0	0	0	0	0	0	0	0	0	0	0	0	0	0	0	0	0	0	0	0	0
b11f26ba723dfd288a9db3372acf6351	Bacteria	Firmicutes	Clostridia	Clostridiales	Clostridiales vadinBB60 group	uncultured bacterium	uncultured bacterium	35	0	0	0	0	0	0	0	0	0	0	0	0	0	0	0	0	0	0	0	0	0	0	0	0	0	0	0	0	0	0	0	0	0	0	0	0	0	0	0	0	0
b16fdcc0cb39c660a33ccbc3d37f8843	Bacteria	Firmicutes	Clostridia	Clostridiales	Clostridiaceae 1	Clostridium sensu stricto 6	uncultured bacterium	729	0	0	0	0	0	0	0	0	0	0	0	0	62	25	0	0	0	43	75	41	22	0	0	0	0	3	0	219	0	0	88	68	0	36	0	0	0	0	0	0	0
b1bdd64e0c7d24749d0964378211cd7e	Bacteria	Firmicutes	Clostridia	Clostridiales	Ruminococcaceae	Ruminococcaceae UCG-010	uncultured bacterium	34	0	0	0	5	0	0	0	6	0	0	1	0	0	0	0	0	0	0	0	0	0	0	4	0	0	0	0	0	0	0	0	0	0	0	0	0	0	0	0	0	2
b1d0e3dc2b504f230c9abe0dfdfdd847	Bacteria	Firmicutes	Clostridia	Clostridiales	Ruminococcaceae	Ruminococcaceae UCG-010	uncultured bacterium	9	0	0	0	0	0	0	0	0	0	0	0	0	0	0	9	0	0	0	0	0	0	0	0	0	0	0	0	0	0	0	0	0	0	0	0	0	0	0	0	0	0
b1e4945395192c19dbce6e855f279f92	Bacteria	Firmicutes	Clostridia	Clostridiales	Ruminococcaceae	Ruminococcaceae UCG-009	uncultured bacterium	2231	24	29	52	36	37	18	27	44	30	30	50	92	10	23	25	15	26	14	19	29	9	35	28	54	28	47	51	40	70	56	24	35	64	99	67	24	30	32	26	25	28
b311d62cf40781da678524f1243b14f2	Bacteria	Firmicutes	Clostridia	Clostridiales	Clostridiales vadinBB60 group	uncultured bacterium	uncultured bacterium	64	0	0	0	0	0	0	0	0	0	0	0	0	0	0	0	64	0	0	0	0	0	0	0	0	0	0	0	0	0	0	0	0	0	0	0	0	0	0	0	0	0
b336badb0faa6c8357009c360bd35067	Bacteria	Firmicutes	Clostridia	Clostridiales	Ruminococcaceae	[Eubacterium] coprostanoligenes group	uncultured bacterium	256	0	0	0	0	0	0	0	0	0	39	0	37	0	0	0	0	0	0	0	0	0	15	0	0	0	0	0	0	23	0	0	0	0	0	0	17	0	31	0	22	0
b34c27d00933d0f48ce15059546c5c2c	Bacteria	Firmicutes	Clostridia	Clostridiales	Ruminococcaceae	Ruminococcaceae UCG-010	uncultured bacterium	33	13	0	0	0	0	0	0	0	18	0	0	0	0	0	0	0	2	0	0	0	0	0	0	0	0	0	0	0	0	0	0	0	0	0	0	0	0	0	0	0	0
b44f50dd041f72272966b73e1b843e6d	Bacteria	Firmicutes	Clostridia	Clostridiales	Christensenellaceae	Christensenellaceae R-7 group	uncultured bacterium	58	0	0	0	0	0	0	0	0	0	0	0	0	0	0	0	0	0	0	0	0	0	0	18	0	0	7	0	20	0	13	0	0	0	0	0	0	0	0	0	0	0
b4581069cb4bed3fe6e6d922fd757026	Bacteria	Firmicutes	Clostridia	Clostridiales	Ruminococcaceae	Caproiciproducens	uncultured bacterium	142	0	0	6	0	0	0	10	16	0	5	0	7	0	0	0	4	8	6	2	0	5	4	0	0	0	3	0	5	0	3	0	0	0	6	0	0	0	0	0	0	4
b4d23987cb1a3369a7f4209dfdfdbd18	Bacteria	Firmicutes	Clostridia	Clostridiales	Ruminococcaceae	Ruminococcaceae UCG-013	uncultured bacterium	57	13	8	13	0	0	0	0	0	0	0	0	0	0	0	0	0	0	0	0	0	0	0	0	0	0	0	0	0	0	0	0	0	0	0	0	0	0	23	0	0	0
b4e8eeb767eb7364bb7249c1694c467b	Bacteria	Firmicutes	Clostridia	Clostridiales	Ruminococcaceae	Ruminococcaceae UCG-010	uncultured bacterium	176	0	0	0	0	0	0	0	0	0	0	23	0	0	0	0	0	0	0	0	0	0	0	0	0	0	19	0	0	0	22	0	0	0	0	0	0	0	0	0	0	0
b4f2f58cb0b993275817da60427bfc06	Bacteria	Firmicutes	Clostridia	Clostridiales	Clostridiales vadinBB60 group	uncultured bacterium	uncultured bacterium	14	0	0	0	0	0	14	0	0	0	0	0	0	0	0	0	0	0	0	0	0	0	0	0	0	0	0	0	0	0	0	0	0	0	0	0	0	0	0	0	0	0
b5ceeaa22584f3b5d184af180d87081e	Bacteria	Firmicutes	Clostridia	Clostridiales	Ruminococcaceae	Ruminiclostridium 6	uncultured bacterium	589	0	0	0	0	8	0	7	11	0	0	0	0	39	18	42	0	18	12	10	6	6	26	11	32	12	33	23	0	0	8	0	6	16	9	0	3	0	10	36	0	11
b5e9422569ef8edb75bdb1e6986a36d1	Bacteria	Firmicutes	Clostridia	Clostridiales	Ruminococcaceae	[Eubacterium] coprostanoligenes group	uncultured bacterium	18	0	0	0	0	0	0	0	0	0	0	0	0	0	0	0	0	0	0	0	0	0	0	0	0	0	0	0	0	0	0	0	0	0	0	0	0	0	0	0	0	18
b736ce2235df8210a9d684a042f40411	Bacteria	Firmicutes	Clostridia	Clostridiales	Ruminococcaceae	Ruminococcaceae UCG-013	uncultured bacterium	16	0	0	0	0	0	0	0	0	0	0	0	0	0	0	0	0	0	0	0	0	0	0	0	0	0	0	0	0	0	0	0	0	0	0	0	0	0	0	0	0	0
b73ae41127fc4745939da8f178416412	Bacteria	Firmicutes	Clostridia	Clostridiales	Ruminococcaceae	Ruminococcaceae UCG-013	uncultured bacterium	19	0	0	0	0	0	0	0	0	0	0	10	0	0	0	0	0	0	0	0	0	0	0	0	0	0	0	0	9	0	0	0	0	0	0	0	0	0	0	0	0	0
b7498643d9e12eab607b5a10d03bf476	Bacteria	Firmicutes	Clostridia	Clostridiales	Ruminococcaceae	Ruminococcaceae UCG-010	uncultured bacterium	26	0	0	5	0	0	0	0	0	0	0	0	0	0	0	0	0	0	0	0	0	0	0	0	0	0	0	0	0	0	0	0	0	0	0	0	3	0	0	0	18	0
b77f001f02e06184c73e752a159e7b62	Bacteria	Firmicutes	Clostridia	Clostridiales	Ruminococcaceae	Ruminococcaceae UCG-010	uncultured bacterium	17	0	0	0	0	0	0	0	0	0	0	0	0	0	0	0	0	0	0	0	0	0	0	0	0	0	0	0	0	0	0	0	0	0	0	0	0	0	0	0	0	0
b7aa0284ad9cc941c7f427068b75c756	Bacteria	Firmicutes	Clostridia	Clostridiales	Lachnospiraceae	Cellulosilyticum	uncultured bacterium	3	0	0	0	0	0	0	0	0	0	0	3	0	0	0	0	0	0	0	0	0	0	0	0	0	0	0	0	0	0	0	0	0	0	0	0	0	0	0	0	0	0
b8819d950f348c2a8c777aa655f3abb7	Bacteria	Firmicutes	Clostridia	Clostridiales	Clostridiales vadinBB60 group	uncultured bacterium	uncultured bacterium	2	0	0	0	0	0	0	0	0	2	0	0	0	0	0	0	0	0	0	0	0	0	0	0	0	0	0	0	0	0	0	0	0	0	0	0	0	0	0	0	0	0
b8838882abd72cc909a5be3f515f3a4f	Bacteria	Firmicutes	Clostridia	Clostridiales	Ruminococcaceae	Ruminococcaceae UCG-010	uncultured bacterium	115	5	0	4	4	0	0	0	0	0	0	3	0	0	0	0	0	0	0	0	0	0	18	9	11	0	24	0	0	0	0	0	0	0	0	13	0	0	0	0	0	0
b8a7777423fa08275b6b32004db04193	Bacteria	Firmicutes	Clostridia	Clostridiales	Ruminococcaceae	Negativibacillus	uncultured bacterium	102	0	0	0	0	11	0	0	0	0	0	0	0	0	0	0	0	0	0	0	0	0	0	0	11	0	0	0	0	24	0	0	0	0	9	0	0	0	0	11	0	12
b91cb252018bfc3e07dd7e645554eb4b	Bacteria	Firmicutes	Clostridia	Clostridiales	Ruminococcaceae	Ruminococcaceae UCG-013	uncultured bacterium	84	0	0	0	0	0	0	0	0	0	0	0	0	0	0	0	43	0	0	0	0	0	0	0	0	0	0	0	0	0	0	0	0	0	0	0	0	0	0	0	0	0
b9590824d35490184e5e5020355e7fef	Bacteria	Firmicutes	Clostridia	Clostridiales	Ruminococcaceae	Ruminococcaceae UCG-013	uncultured bacterium	295	8	0	19	0	10	0	13	13	12	10	15	8	0	6	11	0	0	0	0	0	12	0	0	0	0	0	22	14	4	0	0	6	0	0	0	13	0	0	0	17	24
b97eab9fc4077aac466bd56aeaa3db67	Bacteria	Firmicutes	Clostridia	Clostridiales	Family XIII	[Eubacterium] saphenum group	uncultured bacterium	5	0	0	0	0	0	0	0	0	0	0	0	0	0	0	0	0	0	0	0	0	0	0	0	0	0	0	0	0	0	0	0	0	0	0	0	0	0	0	0	0	0
ba1843a8b1b95ef9784ac0de34c8e25f	Bacteria	Firmicutes	Clostridia	Clostridiales	Lachnospiraceae	Eisenbergiella	uncultured bacterium	12	0	0	0	0	0	0	0	3	3	0	0	0	0	0	0	0	0	0	0	0	0	0	0	0	0	0	0	0	0	0	0	0	0	0	0	0	0	0	0	0	0
ba20df1a12320fe3efeecb9a90dd09b0	Bacteria	Firmicutes	Clostridia	Clostridiales	Ruminococcaceae	Ruminococcaceae UCG-010	uncultured bacterium	10	0	0	0	0	0	0	0	0	0	0	0	0	0	0	0	0	0	0	0	0	0	0	0	0	0	0	0	0	0	4	0	0	0	0	6	0	0	0	0	0	0
ba3fe7b8bc329e1d76714eac5425dde6	Bacteria	Firmicutes	Clostridia	Clostridiales	Ruminococcaceae	Ruminococcaceae UCG-010	uncultured bacterium	4	0	0	0	0	0	0	0	0	0	0	0	0	0	0	0	0	4	0	0	0	0	0	0	0	0	0	0	0	0	0	0	0	0	0	0	0	0	0	0	0	0
ba49fe46e1c75b08ab6c01cb4620ccbc	Bacteria	Firmicutes	Clostridia	Clostridiales	Ruminococcaceae	Ruminococcaceae UCG-013	uncultured bacterium	14	0	0	0	0	0	0	0	0	0	0	0	0	0	0	0	0	0	0	0	0	0	0	0	0	0	0	0	0	0	0	14	0	0	0	0	0	0	0	0	0	0
ba91c22fcf9c02232cc6467f007ab636	Bacteria	Firmicutes	Clostridia	Clostridiales	Lachnospiraceae	Lachnospiraceae AC2044 group	uncultured bacterium	12	0	0	0	0	0	0	0	0	0	0	0	0	0	0	0	0	0	3	0	0	0	0	0	0	0	0	0	0	0	0	0	0	0	0	0	0	0	0	0	0	0
bae29241ad785d120c36b6a87933e1be	Bacteria	Firmicutes	Clostridia	Clostridiales	Clostridiales vadinBB60 group	uncultured bacterium	uncultured bacterium	3	0	0	0	0	0	0	0	0	0	0	0	0	0	0	0	0	3	0	0	0	0	0	0	0	0	0	0	0	0	0	0	0	0	0	0	0	0	0	0	0	0
bb11099b689f6f1c46ea413f001426ba	Bacteria	Firmicutes	Clostridia	Clostridiales	Family XIII	[Eubacterium] nodatum group	uncultured bacterium	124	0	0	0	0	0	0	0	0	0	0	0	0	0	0	0	0	0	0	0	0	0	0	0	0	0	0	0	0	0	0	0	0	0	0	0	0	0	0	0	0	0
bb3f8cad49dd9ab8f1fb7baa6cf78982	Bacteria	Firmicutes	Clostridia	Clostridiales	Ruminococcaceae	Ruminococcaceae UCG-013	uncultured bacterium	293	15	9	24	0	21	0	0	8	0	0	0	5	8	11	6	10	0	0	12	11	23	4	0	0	0	0	0	11	8	20	0	9	0	0	0	6	0	0	6	15	3
bb4e369f7a4394761a68a11e97775623	Bacteria	Firmicutes	Clostridia	Clostridiales	Ruminococcaceae	Ruminococcaceae UCG-010	uncultured bacterium	5	0	0	0	0	0	0	0	5	0	0	0	0	0	0	0	0	0	0	0	0	0	0	0	0	0	0	0	0	0	0	0	0	0	0	0	0	0	0	0	0	0
bb64bd523a5e8d9344933aa642d3483a	Bacteria	Firmicutes	Clostridia	Clostridiales	Ruminococcaceae	Ruminococcaceae UCG-010	uncultured bacterium	70	17	16	0	0	0	11	0	0	0	0	0	0	0	4	0	0	7	0	0	0	0	0	0	0	0	0	0	0	0	0	0	0	0	0	0	0	0	0	0	0	0
bb72648868497f6c0e4689ee70b2ffe5	Bacteria	Firmicutes	Clostridia	Clostridiales	Ruminococcaceae	Ruminococcaceae UCG-013	uncultured bacterium	22	0	0	0	0	0	0	0	0	0	0	0	0	0	0	0	0	0	0	0	0	0	0	0	0	0	0	0	0	0	0	0	0	0	0	0	0	0	0	22	0	0
bb7719c6fa9b525f2cb48e6c315ba02b	Bacteria	Firmicutes	Clostridia	Clostridiales	Ruminococcaceae	Ruminococcaceae UCG-013	uncultured bacterium	7	0	0	0	0	7	0	0	0	0	0	0	0	0	0	0	0	0	0	0	0	0	0	0	0	0	0	0	0	0	0	0	0	0	0	0	0	0	0	0	0	0
bb822a8014882bf231d4a6ac911cecd2	Bacteria	Firmicutes	Clostridia	Clostridiales	Ruminococcaceae	Ruminococcaceae UCG-010	uncultured bacterium	23	0	0	0	0	0	0	0	0	0	0	0	0	0	0	0	0	0	0	0	0	0	23	0	0	0	0	0	0	0	0	0	0	0	0	0	0	0	0	0	0	0
bb856922c6cd31ed05ccf3acca2539d4	Bacteria	Firmicutes	Clostridia	Clostridiales	Ruminococcaceae	[Eubacterium] coprostanoligenes group	uncultured bacterium	10	0	0	0	0	0	0	0	0	0	0	0	0	0	0	0	0	0	0	0	0	0	0	0	0	0	0	0	0	0	10	0	0	0	0	0	0	0	0	0	0	0
bbf0586f2a83cf9d2906a539094086af	Bacteria	Firmicutes	Clostridia	Clostridiales	Lachnospiraceae	Lachnospiraceae AC2044 group	uncultured bacterium	8	0	0	0	0	0	0	0	0	0	0	0	0	0	0	0	0	0	0	0	0	0	0	0	0	0	0	0	0	0	8	0	0	0	0	0	0	0	0	0	0	0
bbf8c3fbe008d4b8ecba99123a0979bb	Bacteria	Firmicutes	Clostridia	Clostridiales	Lachnospiraceae	Anaerosporobacter	uncultured bacterium	53	0	0	0	0	0	0	0	0	0	0	0	0	0	0	0	0	32	0	0	0	0	0	0	0	0	0	0	0	0	0	0	0	0	0	0	0	0	0	0	0	0
bc3a0f538a7d132b840eeb75631c4897	Bacteria	Firmicutes	Clostridia	Clostridiales	Clostridiales vadinBB60 group	uncultured bacterium	uncultured bacterium	57	0	14	0	0	0	0	0	0	0	0	0	0	0	0	0	0	0	0	0	0	17	0	0	0	0	0	0	0	0	0	0	0	0	14	0	0	0	0	0	0	0
bc427b7def1a395cfbcb61d1d07f6761	Bacteria	Firmicutes	Clostridia	Clostridiales	Ruminococcaceae	Ruminococcaceae UCG-014	uncultured bacterium	5	0	0	0	0	0	0	0	0	0	0	0	0	0	0	0	0	0	5	0	0	0	0	0	0	0	0	0	0	0	0	0	0	0	0	0	0	0	0	0	0	0
bca371d71966b19e6068b5c10847db87	Bacteria	Firmicutes	Clostridia	Clostridiales	Christensenellaceae	Christensenellaceae R-7 group	uncultured bacterium	16	0	0	0	0	0	0	0	0	0	0	5	0	0	0	0	0	0	0	0	0	0	0	4	0	0	0	0	7	0	0	0	0	0	0	0	0	0	0	0	0	0
bdc6371ea2595ece92261afcd16c9aa4	Bacteria	Firmicutes	Clostridia	Clostridiales	Lachnospiraceae	Lachnoclostridium 10	uncultured bacterium	88	0	0	0	0	0	0	0	0	0	0	0	0	0	0	0	0	0	0	14	12	0	0	0	0	0	0	0	0	0	0	0	19	0	20	9	0	0	0	0	0	0
bdc9c095444f62ccbf62d8797602c8be	Bacteria	Firmicutes	Erysipelotrichia	Erysipelotrichales	Erysipelotrichaceae	Dielma	uncultured bacterium	65	0	0	0	0	0	0	0	0	0	0	0	0	0	0	0	0	0	0	0	0	0	0	0	0	24	0	0	11	0	0	0	0	30	0	0	0	0	0	0	0	0
bdda11a615c7a19724465fcd608531d5	Bacteria	Firmicutes	Clostridia	Clostridiales	Ruminococcaceae	GCA-900066225	uncultured bacterium	38	0	0	0	0	0	0	0	0	0	0	10	15	0	0	0	0	0	0	0	0	0	0	0	0	0	0	0	0	0	0	0	0	0	0	0	0	0	0	0	0	0
bf427f92c022f349c3519df78489a490	Bacteria	Firmicutes	Clostridia	Clostridiales	Christensenellaceae	Christensenellaceae R-7 group	uncultured bacterium	26	0	0	0	0	0	0	0	0	0	0	0	0	0	0	0	0	0	0	0	0	0	0	0	0	0	0	0	0	0	0	0	0	0	0	0	0	0	0	0	0	0
bfa82a6e371b82156b8894eaedd4b486	Bacteria	Firmicutes	Clostridia	Clostridiales	Ruminococcaceae	Ruminococcaceae UCG-010	uncultured bacterium	7	0	0	0	0	0	0	0	0	0	0	0	0	0	0	0	0	0	0	0	0	0	0	0	0	0	0	0	0	0	0	0	0	0	7	0	0	0	0	0	0	0
bfa899e2eea2b1319e42a219f43ce5e3	Bacteria	Firmicutes	Clostridia	Clostridiales	Lachnospiraceae	XBB1006	uncultured bacterium	48	0	0	0	0	0	0	0	0	0	0	0	0	0	0	0	0	0	0	0	0	0	23	0	0	0	0	0	0	0	0	0	0	25	0	0	0	0	0	0	0	0
bfc3dd22ad7d8ba90f022c141aa888ab	Bacteria	Firmicutes	Erysipelotrichia	Erysipelotrichales	Erysipelotrichaceae	Faecalitalea	uncultured bacterium	2	0	0	0	0	0	0	0	0	0	0	0	0	0	0	0	0	0	0	0	0	0	0	0	0	0	0	0	0	0	0	0	2	0	0	0	0	0	0	0	0	0
c09546909c3765b4435c06dd3cf5d035	Bacteria	Firmicutes	Clostridia	Clostridiales	Family XIII	Family XIII UCG-001	uncultured bacterium	21	0	0	0	0	0	0	0	0	0	0	0	0	0	0	0	0	0	0	0	0	0	0	0	0	0	0	0	0	0	0	0	0	0	0	0	0	0	0	0	0	0
c097eddfd6a4a327bcb153f6612eee7c	Bacteria	Firmicutes	Clostridia	Clostridiales	Peptococcaceae	uncultured	uncultured bacterium	19	0	0	7	0	0	0	0	0	0	0	0	0	0	0	0	0	0	0	0	0	0	0	0	0	0	0	0	0	0	0	0	0	0	0	0	0	0	0	4	8	0
c150da8043839fad5e2030ced85419ad	Bacteria	Firmicutes	Clostridia	Clostridiales	Ruminococcaceae	Ruminococcaceae UCG-010	uncultured bacterium	15	0	0	0	0	0	0	0	0	0	0	0	0	11	0	0	0	0	0	0	0	0	0	0	0	0	0	0	0	0	0	0	0	0	0	0	0	0	0	0	0	0
c16b02f74479c76302dd60d953cdcaca	Bacteria	Firmicutes	Clostridia	Clostridiales	Christensenellaceae	Christensenellaceae R-7 group	uncultured bacterium	462	0	13	12	4	14	0	5	7	8	6	8	8	0	0	0	7	8	0	0	8	0	15	11	14	18	11	0	4	7	13	15	5	12	3	14	14	0	13	8	12	0
c170f58e6acf0035967068f3d17b0236	Bacteria	Firmicutes	Clostridia	Clostridiales	Clostridiales vadinBB60 group	uncultured bacterium	uncultured bacterium	53	0	0	0	0	0	19	0	0	0	0	0	0	0	0	0	0	0	14	0	0	0	0	20	0	0	0	0	0	0	0	0	0	0	0	0	0	0	0	0	0	0
c21dafdc408eb4849bd5de82e80f93f8	Bacteria	Firmicutes	Clostridia	Clostridiales	Ruminococcaceae	Ruminococcaceae UCG-014	uncultured bacterium	9	0	0	0	0	0	0	0	0	0	0	0	0	0	0	0	0	0	0	0	0	0	0	0	0	0	0	0	0	0	0	0	0	0	0	0	0	0	0	0	0	0
c23f6a69e8382450129baf62421efdb4	Bacteria	Firmicutes	Clostridia	Clostridiales	Lachnospiraceae	Lachnospiraceae AC2044 group	uncultured bacterium	249	0	0	13	0	20	6	0	8	0	0	0	0	0	0	0	0	0	0	0	0	0	0	0	0	0	5	0	0	0	0	0	0	0	0	23	5	15	12	8	0	9
c26fef792dd3f60979958162b0a86538	Bacteria	Firmicutes	Clostridia	Clostridiales	Clostridiales vadinBB60 group	uncultured bacterium	uncultured bacterium	10	0	0	0	0	0	0	0	0	0	0	0	0	0	0	0	0	0	0	0	0	0	0	0	0	0	0	0	0	0	0	0	0	0	0	0	0	0	0	0	0	0
c3853d4ea5032ed96b66745df69e43f0	Bacteria	Firmicutes	Clostridia	Clostridiales	Ruminococcaceae	Ruminococcaceae UCG-010	uncultured bacterium	11	0	11	0	0	0	0	0	0	0	0	0	0	0	0	0	0	0	0	0	0	0	0	0	0	0	0	0	0	0	0	0	0	0	0	0	0	0	0	0	0	0
c38e1403634626ed96fdb82e09532b45	Bacteria	Firmicutes	Clostridia	Clostridiales	Ruminococcaceae	Ruminococcaceae UCG-010	uncultured bacterium	13	0	0	0	0	0	0	0	0	0	0	0	0	0	0	0	0	0	0	0	0	0	0	0	0	0	0	0	0	0	0	0	0	0	0	0	13	0	0	0	0	0
c3bf33eaafbae0976be2539f437e5a35	Bacteria	Firmicutes	Clostridia	Clostridiales	Ruminococcaceae	Ruminococcaceae UCG-005	uncultured bacterium	7	0	0	0	0	0	0	0	0	0	0	0	0	0	0	0	0	0	0	0	0	0	0	0	0	0	0	0	0	0	0	0	0	0	0	0	0	0	0	0	0	7
c46e9864f45763049e7aca977fffeb5c	Bacteria	Firmicutes	Clostridia	Clostridiales	Ruminococcaceae	Ruminococcaceae UCG-010	uncultured bacterium	102	0	0	0	0	0	0	0	0	0	0	0	0	0	0	0	0	0	0	0	0	0	17	27	22	10	3	23	0	0	0	0	0	0	0	0	0	0	0	0	0	0
c4ceda62738e5b7bfaca37859e5ac761	Bacteria	Firmicutes	Clostridia	Clostridiales	Ruminococcaceae	Ruminococcaceae UCG-013	uncultured bacterium	48	0	0	0	0	0	0	0	0	0	0	0	10	0	0	0	0	0	0	0	0	0	0	0	0	0	0	0	0	0	0	0	0	0	0	0	0	0	0	0	0	0
c55ccc6c511e1a1a534b182ad6e78e14	Bacteria	Firmicutes	Clostridia	Clostridiales	Ruminococcaceae	Ruminococcaceae UCG-010	uncultured bacterium	67	0	0	0	0	0	0	0	0	0	0	0	0	0	0	0	24	22	0	0	0	21	0	0	0	0	0	0	0	0	0	0	0	0	0	0	0	0	0	0	0	0
c57b13600591b15468bf391c7c082373	Bacteria	Firmicutes	Clostridia	Clostridiales	Lachnospiraceae	Lachnospiraceae FCS020 group	uncultured bacterium	116	0	0	0	0	0	0	0	0	0	0	12	0	12	14	0	0	0	0	16	0	12	8	13	5	0	0	0	0	0	0	0	0	0	0	0	0	10	14	0	0	0
c604f1c7bd9be6686becb02c4d744f3e	Bacteria	Firmicutes	Clostridia	Clostridiales	Clostridiales vadinBB60 group	uncultured bacterium	uncultured bacterium	28	0	0	0	0	0	28	0	0	0	0	0	0	0	0	0	0	0	0	0	0	0	0	0	0	0	0	0	0	0	0	0	0	0	0	0	0	0	0	0	0	0
c60970d64d42d43ec49b836fdd2d6da5	Bacteria	Firmicutes	Clostridia	Clostridiales	Ruminococcaceae	Ruminococcaceae UCG-010	uncultured bacterium	46	14	4	0	0	0	0	0	0	0	0	0	0	0	0	0	4	0	0	0	0	5	0	0	0	0	0	0	0	0	0	0	0	0	10	0	0	0	0	0	0	0
c62565dfc9fc447aafe3efbe33d704f8	Bacteria	Firmicutes	Clostridia	Clostridiales	Ruminococcaceae	Ruminococcaceae UCG-013	uncultured bacterium	3	0	0	0	0	0	0	0	0	0	0	0	0	0	0	0	0	0	0	0	0	0	0	0	0	0	0	0	0	0	0	0	0	0	0	0	0	0	0	3	0	0
c63742e65cadf09c0db9d8c0fbf657a8	Bacteria	Firmicutes	Clostridia	Clostridiales	Ruminococcaceae	Ruminococcaceae UCG-010	uncultured bacterium	26	6	0	0	0	0	0	0	0	0	0	0	0	0	0	0	0	0	0	0	0	0	0	0	0	0	0	0	0	0	8	0	0	0	0	12	0	0	0	0	0	0
c65a7634c3556cdcd895e7be2ba003bf	Bacteria	Firmicutes	Clostridia	Clostridiales	Ruminococcaceae	Ruminococcaceae UCG-010	uncultured bacterium	8	0	0	0	0	8	0	0	0	0	0	0	0	0	0	0	0	0	0	0	0	0	0	0	0	0	0	0	0	0	0	0	0	0	0	0	0	0	0	0	0	0
c669b740da68c39e84ec1b998f5359ca	Bacteria	Firmicutes	Clostridia	Clostridiales	Ruminococcaceae	Ruminococcaceae UCG-010	uncultured bacterium	11	0	0	0	0	0	0	0	0	0	0	0	0	0	0	11	0	0	0	0	0	0	0	0	0	0	0	0	0	0	0	0	0	0	0	0	0	0	0	0	0	0
c6bb6f7857ea681e0e4518eb5ea66f7f	Bacteria	Firmicutes	Clostridia	Clostridiales	Christensenellaceae	Christensenellaceae R-7 group	uncultured bacterium	19	0	0	0	0	0	0	0	0	0	0	0	0	0	0	0	0	0	0	0	0	0	0	0	0	0	0	0	0	0	19	0	0	0	0	0	0	0	0	0	0	0
c6c3bcbc245b1b63aca1a8f8bf57ab4c	Bacteria	Firmicutes	Clostridia	Clostridiales	Clostridiales vadinBB60 group	uncultured bacterium	uncultured bacterium	4	0	0	0	0	0	0	0	0	0	0	0	0	0	0	0	0	0	0	0	4	0	0	0	0	0	0	0	0	0	0	0	0	0	0	0	0	0	0	0	0	0
c6e9ec7296d91d5fe796d969f7493283	Bacteria	Firmicutes	Clostridia	Clostridiales	Ruminococcaceae	Ruminococcaceae UCG-013	uncultured bacterium	11	0	0	0	0	0	0	0	0	0	0	11	0	0	0	0	0	0	0	0	0	0	0	0	0	0	0	0	0	0	0	0	0	0	0	0	0	0	0	0	0	0
c7745955e6fed9b0a1ea4daeb8afc686	Bacteria	Firmicutes	Clostridia	Clostridiales	Ruminococcaceae	Ruminococcaceae UCG-010	uncultured bacterium	4	0	0	0	0	0	0	0	0	0	0	0	0	0	0	0	0	0	0	0	0	0	0	0	0	0	0	0	0	0	0	0	0	0	0	0	0	0	0	0	0	0
c790675a7adb216a8d46c26684490f96	Bacteria	Firmicutes	Clostridia	Clostridiales	Ruminococcaceae	Ruminococcaceae UCG-010	uncultured bacterium	768	0	27	47	32	25	17	5	9	6	11	0	13	12	9	12	5	16	4	2	9	0	8	16	7	22	12	12	9	17	6	7	12	23	14	17	0	0	4	4	6	9
c7976c4f24d7de4b574b1e4248916e1e	Bacteria	Firmicutes	Clostridia	Clostridiales	Ruminococcaceae	Hydrogenoanaerobacterium	uncultured bacterium	209	9	0	8	3	0	0	6	9	0	0	5	0	0	0	0	0	0	14	0	0	0	9	0	8	0	0	7	0	0	0	0	0	0	0	0	0	0	13	9	17	14
c81a2af244a7e1b874c5889737bfd248	Bacteria	Firmicutes	Clostridia	Clostridiales	Lachnospiraceae	Tyzzerella 4	uncultured bacterium	28	0	0	0	0	0	0	0	0	0	0	0	0	0	0	0	0	0	0	0	0	0	0	0	0	0	0	0	0	0	0	0	0	0	0	0	0	0	0	0	0	0
c829c19ecd6b5e4e4bcd7765aedbdc59	Bacteria	Firmicutes	Clostridia	Clostridiales	Ruminococcaceae	Ruminococcaceae UCG-005	uncultured bacterium	33	0	0	22	0	0	0	0	0	11	0	0	0	0	0	0	0	0	0	0	0	0	0	0	0	0	0	0	0	0	0	0	0	0	0	0	0	0	0	0	0	0
c82ba42ec9e568998723f507a9ae65ae	Bacteria	Firmicutes	Clostridia	Clostridiales	Clostridiales vadinBB60 group	uncultured bacterium	uncultured bacterium	12	0	0	0	0	0	0	0	0	0	0	0	0	4	6	0	0	0	0	0	0	0	2	0	0	0	0	0	0	0	0	0	0	0	0	0	0	0	0	0	0	0
c82e2e2a93c024d2c2b0a16812f3ebae	Bacteria	Firmicutes	Clostridia	Clostridiales	Ruminococcaceae	Ruminococcaceae UCG-010	uncultured bacterium	71	6	0	0	0	0	6	0	0	7	11	0	0	4	4	9	2	0	5	5	0	6	0	0	0	0	0	0	0	0	0	0	0	0	0	0	0	0	0	0	0	0
c8455f0bc41008534f07e90386a0fc6f	Bacteria	Firmicutes	Clostridia	Clostridiales	Ruminococcaceae	Ruminococcaceae UCG-013	uncultured bacterium	34	0	0	0	0	0	0	0	0	0	0	0	0	0	0	0	0	0	0	0	0	0	0	0	0	0	0	0	0	0	0	0	0	0	0	0	0	18	0	0	0	0
c876bbbbd7b689130aaafdf528db0667	Bacteria	Firmicutes	Clostridia	Clostridiales	Ruminococcaceae	uncultured	uncultured bacterium	142	0	0	0	0	0	0	0	10	0	0	0	0	0	0	0	0	0	0	0	6	0	15	8	8	0	0	11	0	0	0	0	0	0	0	0	7	10	0	0	0	0
c8b67c44ea1627e47063a914ed7db8a2	Bacteria	Firmicutes	Clostridia	Clostridiales	Ruminococcaceae	Ruminococcaceae UCG-010	uncultured bacterium	32	0	0	0	0	0	0	0	0	0	0	0	0	0	0	0	0	9	0	0	0	0	0	0	0	0	0	23	0	0	0	0	0	0	0	0	0	0	0	0	0	0
c8ebd3445055bb201efced961a99af8a	Bacteria	Firmicutes	Clostridia	Clostridiales	Ruminococcaceae	Ruminococcaceae UCG-013	uncultured bacterium	20	0	0	0	0	0	0	0	0	0	0	0	0	0	0	0	0	0	0	0	0	8	0	0	0	12	0	0	0	0	0	0	0	0	0	0	0	0	0	0	0	0
c924e32465c29e58fbb6becec03a05db	Bacteria	Firmicutes	Clostridia	Clostridiales	Ruminococcaceae	Ruminococcaceae UCG-013	uncultured bacterium	12	0	0	0	0	0	0	0	0	0	0	0	0	0	0	0	0	0	0	0	0	12	0	0	0	0	0	0	0	0	0	0	0	0	0	0	0	0	0	0	0	0
c97a07ea2425a72ac7bac47f802e3f03	Bacteria	Firmicutes	Clostridia	Clostridiales	Ruminococcaceae	Ruminococcaceae UCG-010	uncultured bacterium	199	0	0	0	0	0	0	0	0	0	0	0	0	0	17	49	0	20	0	26	18	13	0	0	0	0	0	0	6	0	0	7	0	0	0	0	0	0	0	0	0	0
c99f1962bb31f8fea47d95fdadb12ce0	Bacteria	Firmicutes	Clostridia	Clostridiales	Ruminococcaceae	Caproiciproducens	uncultured bacterium	275	0	0	11	4	8	0	16	10	12	8	5	7	0	6	0	0	3	0	0	0	0	5	4	3	8	8	0	7	6	4	0	3	5	0	0	0	13	0	3	5	6
c9a08c957cd45ca574699869f868a0b0	Bacteria	Firmicutes	Clostridia	Clostridiales	Lachnospiraceae	XBB1006	uncultured bacterium	8	0	0	0	0	0	0	0	0	0	0	0	0	0	0	0	0	0	0	0	0	0	0	0	0	0	0	0	0	0	0	0	0	0	0	0	0	0	0	0	8	0
c9d69b26a86e74ec4eeaa02dd9a6debb	Bacteria	Firmicutes	Clostridia	Clostridiales	Lachnospiraceae	Lachnospiraceae UCG-007	uncultured bacterium	41	0	0	0	0	0	0	0	0	0	0	0	0	0	0	0	0	0	0	0	0	0	0	0	0	0	0	0	0	0	0	0	0	0	0	0	0	0	0	0	0	0
c9db7e962a29f47955ad98302f0c537f	Bacteria	Firmicutes	Clostridia	Clostridiales	Clostridiales vadinBB60 group	uncultured bacterium	uncultured bacterium	2	0	0	0	0	0	0	0	0	0	0	0	0	0	0	0	0	2	0	0	0	0	0	0	0	0	0	0	0	0	0	0	0	0	0	0	0	0	0	0	0	0
ca1ff39ad81d4ff11effa4393309cd27	Bacteria	Firmicutes	Clostridia	Clostridiales	Lachnospiraceae	Anaerosporobacter	uncultured bacterium	223	0	0	0	0	0	0	0	0	0	0	0	0	13	11	0	16	0	11	42	0	0	17	0	0	0	0	0	0	0	0	0	13	0	22	0	0	0	0	0	0	0
ca9b0f2064489546f12c58cdb81ac263	Bacteria	Firmicutes	Clostridia	Clostridiales	Ruminococcaceae	Ruminococcaceae UCG-010	uncultured bacterium	35	0	0	0	0	0	0	0	0	0	0	5	0	0	0	0	7	0	0	4	0	11	0	0	0	0	0	0	0	0	0	0	0	0	0	0	0	0	0	0	0	0
cb15654a5536c5c8778c8aba6d8ca85a	Bacteria	Firmicutes	Clostridia	Clostridiales	Ruminococcaceae	Ruminococcaceae UCG-013	uncultured bacterium	153	0	0	0	0	0	0	15	21	0	0	0	0	0	0	0	0	0	0	0	0	0	0	0	0	17	0	0	0	0	17	0	0	0	0	0	6	0	0	0	0	0
cb17ab9e8b97259bdeeb96725c4963ed	Bacteria	Firmicutes	Clostridia	Clostridiales	Ruminococcaceae	Angelakisella	uncultured bacterium	2	0	0	0	0	0	0	0	0	0	0	0	0	0	0	0	0	0	0	0	0	0	0	0	0	0	0	0	0	0	0	0	0	0	0	0	0	0	0	0	0	0
cb91fcb87b3a5ef6709d11b9bd022b88	Bacteria	Firmicutes	Clostridia	Clostridiales	Ruminococcaceae	Ruminococcaceae UCG-010	uncultured bacterium	8	0	2	0	0	0	0	0	0	0	0	0	0	0	0	0	0	0	0	0	3	0	0	0	0	0	0	0	0	0	0	0	0	0	0	0	0	0	0	0	0	0
cbc9d5a2dd8b8f899af8704e129e3aba	Bacteria	Firmicutes	Clostridia	Clostridiales	Ruminococcaceae	[Eubacterium] coprostanoligenes group	uncultured bacterium	488	0	8	23	25	13	17	17	24	16	16	10	32	21	0	0	0	0	10	0	0	0	14	0	21	8	24	0	0	0	0	0	0	0	0	0	16	0	22	9	0	0
cc30cc5a63303a173d337157c9a4b685	Bacteria	Firmicutes	Clostridia	Clostridiales	Clostridiales vadinBB60 group	uncultured bacterium	uncultured bacterium	4	0	0	0	0	0	0	0	0	0	0	0	0	0	0	0	0	0	0	0	0	0	0	0	0	0	0	0	0	0	0	0	0	0	0	0	0	0	0	0	0	0
cc6f867ab1d633d6db28445083dc9cd4	Bacteria	Firmicutes	Clostridia	Clostridiales	Ruminococcaceae	Ruminococcaceae UCG-010	uncultured bacterium	6	6	0	0	0	0	0	0	0	0	0	0	0	0	0	0	0	0	0	0	0	0	0	0	0	0	0	0	0	0	0	0	0	0	0	0	0	0	0	0	0	0
cc8609513bf482bde9d207b1830e6f5b	Bacteria	Firmicutes	Clostridia	Clostridiales	Ruminococcaceae	Ruminococcaceae UCG-010	uncultured bacterium	11	0	0	0	0	0	0	0	0	0	0	0	0	0	0	0	0	11	0	0	0	0	0	0	0	0	0	0	0	0	0	0	0	0	0	0	0	0	0	0	0	0
cca9464dd4ac5355d1a925daf22bc5e1	Bacteria	Firmicutes	Clostridia	Clostridiales	Ruminococcaceae	Ruminococcaceae UCG-002	uncultured bacterium	512	0	0	8	0	0	0	19	29	0	11	17	11	0	9	0	8	0	0	10	0	0	0	14	16	0	11	0	9	20	0	17	10	12	0	13	16	30	20	16	14	0
cd0b6bb044c1f3ab5a1e9705a5bfa73d	Bacteria	Firmicutes	Clostridia	Clostridiales	Christensenellaceae	Christensenellaceae R-7 group	uncultured bacterium	15	0	0	0	0	0	0	0	0	0	0	0	0	0	0	0	0	0	0	0	0	0	0	0	0	0	8	0	0	0	0	0	0	0	0	0	0	0	0	0	0	0
cdb047d784b731158c02d4ae7170aa73	Bacteria	Firmicutes	Clostridia	Clostridiales	Ruminococcaceae	Ruminococcaceae UCG-010	uncultured bacterium	8	0	7	0	0	0	1	0	0	0	0	0	0	0	0	0	0	0	0	0	0	0	0	0	0	0	0	0	0	0	0	0	0	0	0	0	0	0	0	0	0	0
cdcc4b48248a0908b61b283a4161be7b	Bacteria	Firmicutes	Clostridia	Clostridiales	Ruminococcaceae	Ruminococcaceae UCG-010	uncultured bacterium	110	0	14	0	0	0	0	5	0	0	0	0	7	7	8	6	5	15	0	12	17	5	0	3	0	0	0	0	0	0	0	0	0	0	0	0	0	0	0	0	0	0
cdfa623e0336625ebe5374da7914dbaa	Bacteria	Firmicutes	Clostridia	Clostridiales	Ruminococcaceae	Ruminococcaceae UCG-010	uncultured bacterium	10	7	0	0	0	0	3	0	0	0	0	0	0	0	0	0	0	0	0	0	0	0	0	0	0	0	0	0	0	0	0	0	0	0	0	0	0	0	0	0	0	0
ce01baca6a2ffe8b3eb54821d34d6072	Bacteria	Firmicutes	Clostridia	Clostridiales	Clostridiales vadinBB60 group	uncultured bacterium	uncultured bacterium	3	0	0	0	0	0	0	0	0	0	0	0	0	0	0	3	0	0	0	0	0	0	0	0	0	0	0	0	0	0	0	0	0	0	0	0	0	0	0	0	0	0
ce352f4db44e4c6c4ae79763fa9666fa	Bacteria	Firmicutes	Clostridia	Clostridiales	Ruminococcaceae	Ruminococcaceae UCG-013	uncultured bacterium	194	0	0	75	9	0	3	7	0	0	2	6	0	0	0	0	0	0	0	0	10	10	0	0	0	0	0	0	0	6	12	0	0	0	0	0	0	0	0	0	0	17
ce8ad4944165813af9545880c18f2acb	Bacteria	Firmicutes	Clostridia	Clostridiales	Clostridiales vadinBB60 group	uncultured bacterium	uncultured bacterium	2	0	0	0	0	0	0	0	0	0	0	0	0	0	0	0	0	0	0	0	0	0	0	2	0	0	0	0	0	0	0	0	0	0	0	0	0	0	0	0	0	0
ce930dad5b57ff582f3f4ee032ad7456	Bacteria	Firmicutes	Clostridia	Clostridiales	Ruminococcaceae	Ruminococcaceae UCG-010	uncultured bacterium	140	0	0	0	0	0	0	0	13	0	0	0	0	0	0	24	0	0	0	0	0	0	0	22	0	0	0	0	0	0	0	0	0	0	0	18	0	0	26	0	13	0
cea30f62c09923d278e99273936cd9bc	Bacteria	Firmicutes	Clostridia	Clostridiales	Ruminococcaceae	Butyricicoccus	uncultured bacterium	161	0	0	5	15	3	0	1	0	0	2	0	10	0	0	0	0	0	0	0	0	0	9	5	25	0	0	18	0	6	0	0	0	0	9	0	0	0	0	0	5	0
ceab6c2b28fa8a6476ef8c354af3ba25	Bacteria	Firmicutes	Clostridia	Clostridiales	Ruminococcaceae	Ruminococcaceae UCG-010	uncultured bacterium	50	0	0	0	0	0	0	0	0	0	0	0	0	0	0	8	0	17	0	0	13	0	0	0	12	0	0	0	0	0	0	0	0	0	0	0	0	0	0	0	0	0
ced66df18bada3a3c406809c882368c7	Bacteria	Firmicutes	Clostridia	Clostridiales	Ruminococcaceae	Ruminococcaceae UCG-010	uncultured bacterium	13	0	0	0	0	0	0	0	0	4	0	0	9	0	0	0	0	0	0	0	0	0	0	0	0	0	0	0	0	0	0	0	0	0	0	0	0	0	0	0	0	0
cef7438f8a7e4113cebf84b86f79401d	Bacteria	Firmicutes	Clostridia	Clostridiales	Ruminococcaceae	Ruminiclostridium 5	uncultured bacterium	333	0	0	0	0	0	6	3	4	5	0	3	0	0	0	5	3	5	0	5	8	0	5	6	0	0	7	0	22	12	27	15	48	23	34	0	5	0	0	0	7	0
cf0d4a0292660fe00c8799da1a1ae47f	Bacteria	Firmicutes	Clostridia	Clostridiales	Clostridiales vadinBB60 group	uncultured bacterium	uncultured bacterium	12	5	0	0	0	0	4	0	0	0	0	0	0	0	0	0	0	0	0	3	0	0	0	0	0	0	0	0	0	0	0	0	0	0	0	0	0	0	0	0	0	0
cf15dc1b237f026b3b92a5134e1aa350	Bacteria	Firmicutes	Clostridia	Clostridiales	Ruminococcaceae	Ruminococcaceae UCG-010	uncultured bacterium	85	0	0	0	0	0	0	0	0	0	0	0	0	0	0	0	0	0	0	0	0	0	0	0	0	0	0	0	0	0	0	0	0	0	0	0	12	0	0	0	0	7
cf2dafff2ead18193fab98233e507e3b	Bacteria	Firmicutes	Clostridia	Clostridiales	Ruminococcaceae	Ruminococcaceae UCG-010	uncultured bacterium	241	21	0	10	13	0	1	0	0	6	0	6	5	0	0	0	2	0	0	0	0	3	5	6	5	0	7	0	3	5	0	0	8	8	0	0	17	15	13	0	0	17
cf70b5017958e413f8289fadbb55029c	Bacteria	Firmicutes	Clostridia	Clostridiales	Ruminococcaceae	Ruminococcaceae UCG-013	uncultured bacterium	577	0	0	0	0	0	0	26	18	14	9	18	29	0	0	0	0	0	18	39	0	10	0	0	0	32	11	0	0	21	26	0	8	9	0	47	25	16	0	0	0	17
cf905b4dfad4a6756e35875221813e5c	Bacteria	Firmicutes	Bacilli	Bacillales	Bacillaceae	Ureibacillus	uncultured bacterium	3	0	0	0	0	3	0	0	0	0	0	0	0	0	0	0	0	0	0	0	0	0	0	0	0	0	0	0	0	0	0	0	0	0	0	0	0	0	0	0	0	0
cfcbb477887d3c72005916a7c10b0725	Bacteria	Firmicutes	Clostridia	Clostridiales	Clostridiales vadinBB60 group	uncultured bacterium	uncultured bacterium	1	0	0	0	0	0	0	0	0	0	0	0	0	0	0	0	0	0	0	0	0	0	0	0	0	0	0	0	0	0	0	0	0	0	0	0	0	0	0	0	0	0
d08b00dbffdb9839ea9b24d085dbc22b	Bacteria	Firmicutes	Clostridia	Clostridiales	Ruminococcaceae	Ruminococcaceae UCG-013	uncultured bacterium	11	0	0	0	0	0	0	0	0	0	0	0	0	0	0	0	0	0	0	0	0	0	0	0	0	0	0	0	11	0	0	0	0	0	0	0	0	0	0	0	0	0
d0e86f8af1edc96a59f8def9c7bbc2ca	Bacteria	Firmicutes	Clostridia	Clostridiales	Clostridiales vadinBB60 group	uncultured bacterium	uncultured bacterium	14	0	0	0	0	0	14	0	0	0	0	0	0	0	0	0	0	0	0	0	0	0	0	0	0	0	0	0	0	0	0	0	0	0	0	0	0	0	0	0	0	0
d127e1ad00878c317d2984be5cdf3592	Bacteria	Firmicutes	Clostridia	Clostridiales	Clostridiales vadinBB60 group	uncultured bacterium	uncultured bacterium	16	0	13	0	0	0	3	0	0	0	0	0	0	0	0	0	0	0	0	0	0	0	0	0	0	0	0	0	0	0	0	0	0	0	0	0	0	0	0	0	0	0
d137490a6ce5b7a7a25c8758e2874702	Bacteria	Firmicutes	Clostridia	Clostridiales	Clostridiales vadinBB60 group	uncultured bacterium	uncultured bacterium	7	0	0	0	0	0	0	0	0	0	0	0	0	0	0	0	7	0	0	0	0	0	0	0	0	0	0	0	0	0	0	0	0	0	0	0	0	0	0	0	0	0
d16544b6edc0831ea3362522e7418660	Bacteria	Firmicutes	Clostridia	Clostridiales	Lachnospiraceae	[Eubacterium] xylanophilum group	uncultured bacterium	19	0	0	0	0	0	0	0	0	0	0	0	0	0	6	0	0	0	0	0	0	0	0	0	0	0	0	0	0	0	0	0	0	0	0	0	0	0	0	0	0	0
d1b0e197a736ca2815f9f12477b13758	Bacteria	Firmicutes	Clostridia	Clostridiales	Clostridiales vadinBB60 group	uncultured bacterium	uncultured bacterium	30	0	15	0	0	0	15	0	0	0	0	0	0	0	0	0	0	0	0	0	0	0	0	0	0	0	0	0	0	0	0	0	0	0	0	0	0	0	0	0	0	0
d2274cc5b5133a079604d06ef7ad5cfc	Bacteria	Firmicutes	Clostridia	Clostridiales	Ruminococcaceae	Pygmaiobacter	uncultured bacterium	109	12	0	11	4	0	0	3	0	0	4	8	0	0	0	0	0	0	0	0	0	0	8	3	0	0	4	0	8	0	0	0	14	0	0	0	0	0	0	0	0	0
d26fa68e434bdd0682297dc2d657c55d	Bacteria	Firmicutes	Clostridia	Clostridiales	Ruminococcaceae	Ruminococcaceae UCG-010	uncultured bacterium	33	0	0	0	0	0	0	8	0	14	0	0	0	0	0	0	0	5	2	0	0	0	0	3	0	0	0	0	0	0	0	0	0	1	0	0	0	0	0	0	0	0
d2a345acbc9b0205f40fb842f47a00ae	Bacteria	Firmicutes	Clostridia	Clostridiales	Lachnospiraceae	Lachnospiraceae FCS020 group	uncultured bacterium	212	12	0	0	0	0	0	0	0	0	0	0	0	0	0	0	8	0	14	8	0	12	0	8	10	6	0	0	0	3	0	0	0	11	0	0	0	0	0	0	0	0
d2d6058e49534e3b1e73de5580d5bb30	Bacteria	Firmicutes	Clostridia	Clostridiales	Ruminococcaceae	Ruminococcaceae UCG-010	uncultured bacterium	24	0	0	0	0	0	0	0	0	0	0	0	0	0	0	0	0	0	0	0	10	0	0	0	0	0	0	0	0	0	0	0	0	0	0	0	0	0	0	0	0	0
d3919986c61f54c4ab963e355611591a	Bacteria	Firmicutes	Clostridia	Clostridiales	Clostridiales vadinBB60 group	uncultured bacterium	uncultured bacterium	35	0	0	0	0	0	9	0	0	0	0	0	0	7	0	6	4	0	0	0	0	9	0	0	0	0	0	0	0	0	0	0	0	0	0	0	0	0	0	0	0	0
d4575b07bd0993ce7ba287c225977b02	Bacteria	Firmicutes	Clostridia	Clostridiales	Ruminococcaceae	Ruminococcaceae UCG-010	uncultured bacterium	50	12	12	0	0	0	0	0	0	0	0	0	0	0	0	0	0	0	0	6	0	20	0	0	0	0	0	0	0	0	0	0	0	0	0	0	0	0	0	0	0	0
[truncated: 2,968 more rows]
[truncated: 18 more columns]
